# Supplementary material for: Genes associated with agronomic traits in non-heading Chinese cabbage identified by expression profiling
Source: BMC Plant Biol. 2014 Mar 22;14:71. doi: 10.1186/1471-2229-14-71 (PMC3998049; doi:10.1186/1471-2229-14-71)
Supplement: Additional file 1: Table S1 — Expression profile data at five development stages of three non-heading Chinese cabbage accessions. Table S2. Expression values at five development stages of three non-heading Chinese cabbage (TPM). Table S3. The number of differentially expressed genes among different evelopmental stages for each accession. Table S4. Differentially expressed genes among three accessions at the same developmental stage. Table S5. Statistical analysis of the differentially expressed genes between NHCC001 and NHCC002 at the seedling stage. Table S6. Number of paralogous genes in differentially expressed genes of non-heading Chinese cabbage. Table S7. Number of orthologous genes in differentially expressed genes of non-heading Chinese cabbage compared with Arabidopsis and heading Chinese cabbage. Table S8. Primer sequences used for quantitative real-time PCR amplification of actin and two cold-tolerance genes. [file 1471-2229-14-71-S1.xls]

## Sheet: Table S1
Table S1 Expression profile data at five development stages of three non-heading Chinese cabbage accessions.
Sample accession	Development stage	Raw tags	Clean tags	Total
NHCC001	Seedling stage	3622144	3416587	17474872
	Rosette stage	3705584	3524418
	Adult stage	3726076	3606773
	Bolting stage	3535000	3426539
	Flowering stage	3622500	3500555
NHCC002	Seedling stage	3625086	3421189	17973095
	Rosette stage	3822598	3622963
	Adult stage	3773887	3648700
	Bolting stage	3783500	3692773
	Flowering stage	3696000	3587470
NHCC004	Seedling stage	3704686	3488808	17769013
	Rosette stage	3583149	3396774
	Adult stage	3833287	3706078
	Bolting stage	3657500	3549009
	Flowering stage	3755500	3628344
Total		55446497	53216980	53216980

## Sheet: Table S2
Table S2 Expression values at five development stages of three non-heading Chinese cabbage (TPM).
Gene_ID	NHCC001					NHCC002					NHCC004
	Seedling stage	Rosette stage	Adult stage	Bolting stage	Flowering stage	Seedling stage	Rosette stage	Adult stage	Bolting stage	Flowering stage	Seedling stage	Rosette stage	Adult stage	Bolting stage	Flowering stage
CabbageG_a_f_g000003	2.34152	6.5259	3.60433	16.6349	6.85606	2.92296	2.48415	1.37035	12.186	9.47743	2.86631	14.1311	2.42844	43.1106	9.92188
CabbageG_a_f_g000004	0.878069	0	0	0	4.5707	0	0	0	0	3.90247	0	0.883191	0	0	18.7413
CabbageG_a_f_g000005	0	0.56747	1.10902	1.4592	0.571338	0.876888	1.10407	4.11105	1.354	39.3035	0.573262	0.588794	0.539654	0	0.826823
CabbageG_a_f_g000021	0	3.97229	28.0029	0.583679	6.57039	0	17.9411	28.7774	1.354	0.557496	1.43315	7.65432	38.3154	10.7072	7.71702
CabbageG_a_f_g000022	8.19531	13.903	11.0902	11.9654	15.7118	4.96903	11.3167	17.5405	18.4143	11.1499	6.30588	32.6781	15.9198	21.6962	12.678
CabbageG_a_f_g000027	4.39035	3.12108	5.26787	9.33887	4.85637	0	0	0.54814	0.541598	0	1.14652	3.23837	4.04741	11.5525	7.99263
CabbageG_a_f_g000028	11.7076	16.7404	32.439	16.343	12.2838	2.63066	12.9728	8.77025	5.14518	2.50873	1.43315	5.59354	7.0155	1.12708	3.85851
CabbageG_a_f_g000031	0	0.56747	0.554512	10.7981	0.857007	4.67674	1.93212	4.38512	2.43719	1.39374	1.43315	0.883191	0.809481	3.38123	5.51216
CabbageG_a_f_g000036	16.6833	22.1313	36.8751	26.8492	27.1386	15.784	38.3664	84.9618	18.1435	22.8573	11.1786	21.491	48.5689	21.6962	30.5925
CabbageG_a_f_g000037	20.4883	15.3217	10.2585	22.4717	69.7032	0.584592	3.31221	3.83698	0	0	44.1412	37.3884	18.6181	49.5913	25.6315
CabbageG_a_f_g000038	0	0	0	0	9.99841	0	0	0	0	0.557496	0	0	0	0	22.8754
CabbageG_a_f_g000043	1.17076	2.26988	0.831768	0.875519	7.99873	3.79985	10.7647	3.83698	5.14518	5.01746	2.29305	3.23837	3.23792	5.07184	6.33898
CabbageG_a_f_g000048	0.58538	2.55361	0	2.62656	0	0.876888	0	0	15.1648	0	0	43.8651	0	0	1.10243
CabbageG_a_f_g000064	3.80497	1.41867	1.66354	1.75104	13.1408	1.46148	9.38458	4.65919	3.24959	10.8712	3.7262	6.18234	2.15862	8.1713	1.10243
CabbageG_a_f_g000066	4.39035	15.3217	11.922	19.8451	7.42739	2.33837	2.48415	3.01477	7.85318	0	2.57968	10.5983	8.36464	24.7957	7.1658
CabbageG_a_f_g000069	0.878069	1.70241	5.26787	12.2573	12.5694	0.584592	1.6561	1.37035	2.43719	3.90247	2.29305	0.588794	1.07931	4.79007	10.1975
CabbageG_a_f_g000077	34.5374	53.0584	24.6758	65.0802	55.7055	29.8142	78.9409	48.2364	37.3703	42.6484	23.5037	103.922	67.1869	83.1218	57.8776
CabbageG_a_f_g000078	9.95145	11.9169	8.31768	7.87967	7.14172	26.5989	41.1266	29.0514	41.4323	35.1222	10.6053	32.6781	16.9991	24.2321	6.8902
CabbageG_a_f_g000084	7.31724	3.40482	5.82238	39.1065	8.2844	8.47659	13.8009	15.0739	9.74877	11.7074	2.00642	20.3134	17.2689	26.2045	38.8607
CabbageG_a_f_g000086	0	0	0	38.231	0.857007	0	0	0	0	0	0	2.06078	0	6.76245	4.13412
CabbageG_a_f_g000087	159.809	28.0897	46.0245	18.9696	4.5707	99.9652	49.9591	48.7845	33.0375	2.78748	23.5037	14.7198	57.743	23.3868	11.2999
CabbageG_a_f_g000098	41.2693	444.896	67.3732	71.7926	1.71401	59.6284	127.52	19.7331	58.2218	60.4883	32.6759	60.9402	69.6154	0.563538	350.849
CabbageG_a_f_g000100	13.4637	20.9964	4.4361	13.1328	14.5691	14.6148	6.90043	4.11105	10.0196	1.67249	7.16577	22.0798	4.85689	12.6796	9.09506
CabbageG_a_f_g000101	0.878069	0.851204	0.554512	20.4288	3.14236	2.92296	10.4887	3.28884	20.0391	6.68995	0	7.06553	7.0155	47.0554	15.7096
CabbageG_a_f_g000114	97.4657	71.5012	47.6881	132.787	89.7001	131.533	64.588	63.3102	185.497	39.861	57.6128	112.165	71.5042	274.725	139.458
CabbageG_a_f_g000116	1.17076	11.6331	2.77256	4.3776	10.5698	8.47659	5.79636	4.11105	8.93637	10.3137	3.15294	22.3742	7.82498	10.989	6.61459
CabbageG_a_f_g000117	3.21959	1.70241	8.31768	2.62656	29.4239	1.16918	1.10407	4.11105	0.541598	67.7358	6.87914	0	2.9681	2.81769	6.61459
CabbageG_a_f_g000119	231.225	155.203	158.868	302.346	65.9895	246.698	466.745	596.651	511.811	25.9236	30.6695	344.15	594.429	1640.46	290.215
CabbageG_a_f_g000121	1.75614	4.82349	3.32707	4.66943	2.28535	3.21526	8.28052	15.3479	2.16639	0	0.859893	3.82716	12.412	6.48068	5.78776
CabbageG_a_f_g000123	6.73186	48.8024	97.5942	27.7248	31.9949	12.2764	88.0495	123.606	43.3279	23.9723	9.17219	108.927	162.436	111.862	35.2778
CabbageG_a_f_g000127	0	5.95843	6.09964	10.5062	21.1395	0.876888	2.20814	1.37035	1.0832	10.0349	6.59251	1.17759	2.15862	5.35361	6.61459
CabbageG_a_f_g000129	22.5371	10.2145	5.54512	11.6736	9.71275	28.3527	39.4705	10.1406	34.3915	22.5786	18.3444	20.6078	8.90429	20.2874	7.99263
CabbageG_a_f_g000131	6.43917	28.0897	18.5762	20.7206	28.5669	18.7069	20.9773	44.1253	24.6427	17.0036	6.01925	68.3001	43.9818	51.0002	19.2925
CabbageG_a_f_g000135	24.0006	19.5777	18.2989	24.8064	35.1373	20.1684	22.6334	13.9776	23.2887	12.5437	10.892	7.06553	16.7293	31.5581	14.056
CabbageG_a_f_g000136	20.4883	17.0241	21.9032	40.5657	55.1341	34.7832	65.9681	34.5328	49.0147	29.2685	28.3765	20.6078	30.4905	83.4036	26.1827
CabbageG_a_f_g000143	1378.28	825.101	466.899	288.338	433.074	1453.88	956.676	439.883	726.554	561.12	2200.47	525.204	331.617	266.272	356.912
CabbageG_a_f_g000144	8.19531	7.66084	9.42671	4.3776	7.71306	0.876888	1.93212	1.09628	2.97879	0.557496	2.57968	10.5983	6.20602	9.86191	8.26823
CabbageG_a_f_g000145	38.3424	47.1	14.9718	20.7206	33.7089	98.7961	24.2895	38.0958	57.1386	71.3595	22.0706	128.357	29.9508	32.9669	22.3242
CabbageG_a_f_g000153	0.58538	0	0	4.96127	9.14141	0.876888	0	0	5.68678	3.90247	2.00642	0	0	53.8178	3.30729
CabbageG_a_f_g000154	40.0985	14.7542	23.2895	14.8838	7.71306	11.3995	30.0859	20.0071	47.3899	37.3522	10.6053	13.2479	23.7448	25.641	17.9145
CabbageG_a_f_g000156	32.7813	53.3421	41.5884	90.1785	58.2765	24.2606	46.0949	16.4442	77.7194	65.5058	9.45882	58.585	21.5862	82.84	44.3729
CabbageG_a_f_g000157	13.4637	12.4843	6.37689	11.3817	21.9965	11.6918	20.1493	25.2145	5.68678	27.596	9.74545	10.8927	14.3008	44.2377	26.734
CabbageG_a_f_g000158	0	0	0	16.0512	0	0	0	0	0	0	0	0	0.539654	4.5083	1.10243
CabbageG_a_f_g000160	34.5374	51.6397	25.7848	21.0125	16.8545	88.858	42.2306	40.2883	55.243	33.171	28.6631	52.1083	23.7448	5.35361	28.3876
CabbageG_a_f_g000163	0.58538	5.10723	0.554512	6.71231	1.14268	0	10.4887	0.54814	2.97879	0	0.859893	8.24312	0.539654	12.1161	0
CabbageG_a_f_g000175	20.4883	20.1452	37.9841	12.8409	8.2844	0	3.03619	0.54814	0.541598	0	0.573262	1.76638	3.77758	2.53592	0
CabbageG_a_f_g000183	1.17076	8.51204	3.88159	12.2573	4.28503	0	1.6561	8.77025	2.16639	0	0	4.41595	4.58706	17.1879	8.81945
CabbageG_a_f_g000198	14.9272	20.1452	7.76317	14.592	30.5666	4.38444	9.38458	5.75547	4.60359	18.6761	28.6631	11.1871	6.47585	12.1161	12.678
CabbageG_a_f_g000201	0.878069	1.41867	2.49531	4.08576	9.99841	0	0.276017	0.822211	0.270799	3.06623	1.43315	0.294397	1.34914	1.97238	4.96094
CabbageG_a_f_g000202	0	0.283735	0	2.04288	1.99968	0	0.552034	0.822211	0.541598	2.50873	0.573262	0	0	0.281769	13.7804
CabbageG_a_f_g000205	0	0	0	2.33472	42.279	0	0	0	0.541598	0	0	0	0	6.48068	13.5048
CabbageG_a_f_g000214	4.68304	9.07951	79.2953	20.7206	239.105	2.92296	14.3529	177.598	33.8499	13.3799	2.00642	14.4255	98.4869	74.387	30.5925
CabbageG_a_f_g000215	2.9269	6.24217	11.0902	12.5491	32.8519	3.21526	2.76017	6.02954	3.79119	0.557496	11.4652	13.8367	34.8077	53.8178	11.2999
CabbageG_a_f_g000218	75.2213	70.9337	86.2267	97.4744	60.2762	81.5506	164.782	117.028	81.5106	69.4082	51.0203	72.7161	82.5671	66.7792	75.7922
CabbageG_a_f_g000219	0.878069	1.70241	4.4361	10.7981	1.71401	6.13822	0.828052	10.1406	9.74877	4.45997	3.15294	0.588794	4.85689	4.22653	1.10243
CabbageG_a_f_g000224	2.04883	5.10723	1.66354	4.08576	8.85574	0.584592	2.20814	27.9552	1.354	21.1848	1.71979	6.77113	15.65	29.0222	9.37067
CabbageG_a_f_g000225	1.75614	6.80963	1.94079	2.33472	11.1411	2.04607	7.45246	2.46663	1.354	2.22998	3.15294	11.1871	4.58706	5.91714	4.68533
CabbageG_a_f_g000228	100.393	0	0	15.7593	0.571338	39.1677	0	0	3.79119	0	70.2246	0	0	0.845306	0
CabbageG_a_f_g000235	0	0	0	0	80.5587	0.584592	0	31.7921	0	2.78748	0	0	3.77758	2.81769	6.8902
CabbageG_a_f_g000237	37.1716	18.4428	12.4765	11.0899	26.5672	31.8603	22.9094	38.0958	22.4763	12.8224	14.9048	23.5518	9.71377	13.8067	11.0243
CabbageG_a_f_g000238	0	0	0	18.0941	0.571338	0	0	0	0	0.557496	0	0	0	47.0554	0
CabbageG_a_f_g000240	0.878069	8.22831	5.54512	9.04703	14.8548	0.876888	9.93662	8.22211	10.5612	5.29621	0	5.88794	3.77758	4.5083	4.13412
CabbageG_a_f_g000241	14.9272	26.1036	21.0715	30.0595	5.71338	14.9071	33.6741	19.459	12.9984	19.7911	5.44599	34.15	16.1896	22.8233	13.2292
CabbageG_a_f_g000244	3.80497	12.7681	5.82238	15.1757	6.57039	14.6148	13.5248	4.11105	23.0179	2.22998	2.57968	24.1406	5.93619	26.768	8.54384
CabbageG_a_f_g000245	2.63421	7.3771	5.82238	7.87967	39.708	4.96903	7.45246	5.20733	6.76998	2.22998	18.631	10.8927	5.12671	10.4254	22.0486
CabbageG_a_f_g000246	5.56111	10.4982	8.8722	11.0899	24.8532	9.06118	11.8687	11.2369	11.3736	1.67249	9.74545	17.3694	7.0155	10.1437	10.7487
CabbageG_a_f_g000247	0	0.56747	0	11.9654	0	0	0	0	0	0	0	0	0	0	8.54384
CabbageG_a_f_g000249	50.3426	26.9548	29.1119	15.1757	99.1271	15.784	35.3302	31.5181	8.93637	27.3173	32.3893	44.1595	26.1732	62.2709	27.0096
CabbageG_a_f_g000251	56.7818	101.861	94.2671	79.6722	112.268	7.0151	17.9411	12.0591	5.68678	8.08369	55.893	90.6743	98.7567	62.2709	79.9263
CabbageG_a_f_g000252	0.878069	3.97229	7.20866	8.17151	7.99873	1.46148	1.38009	7.3999	3.79119	2.78748	0.573262	5.00475	11.8724	14.9337	5.78776
CabbageG_a_f_g000255	0.58538	1.13494	6.65415	9.04703	1.42834	1.16918	1.10407	2.46663	23.2887	0.836244	0	8.53751	5.12671	2.81769	3.03169
CabbageG_a_f_g000256	2.63421	6.80963	20.7942	6.12863	24.8532	5.55362	18.4932	75.3693	8.93637	4.45997	4.01283	11.7759	54.5051	22.8233	7.99263
CabbageG_a_f_g000257	8.19531	6.24217	14.4173	9.04703	17.1401	5.26133	14.3529	47.9623	11.6444	3.90247	3.43957	8.83191	32.9189	22.5415	6.33898
CabbageG_a_f_g000258	20.4883	11.6331	13.8628	11.9654	28.8526	12.5687	11.8687	41.9327	7.85318	14.2161	1.43315	5.88794	8.36464	10.7072	3.30729
CabbageG_a_f_g000259	0	0	19.6852	0	6.85606	0	1.93212	101.132	1.0832	0	0	0	37.7758	6.76245	0.826823
CabbageG_a_f_g000261	34.5374	19.294	12.4765	51.3638	29.4239	30.3988	22.9094	11.5109	36.0163	21.4636	12.3251	19.4302	12.412	35.2211	54.846
CabbageG_a_f_g000262	5.26842	6.5259	11.922	9.63071	18.8542	7.5997	19.8732	25.4885	17.8727	15.6099	6.87914	5.29915	13.4914	14.3702	6.06337
CabbageG_a_f_g000263	24.5859	12.7681	34.657	32.3942	53.4201	14.6148	53.8233	78.3841	33.0375	35.6797	22.6438	11.7759	47.2197	29.304	23.1511
CabbageG_a_f_g000264	120.295	14.1867	35.766	52.2393	28.8526	64.5974	46.6469	31.244	38.4535	21.1848	49.0139	10.8927	71.774	65.6521	33.0729
CabbageG_a_f_g000266	6.14648	13.6193	5.54512	2.62656	17.4258	9.06118	3.58822	7.12583	4.33279	8.36244	3.43957	4.12156	9.44395	10.989	3.03169
CabbageG_a_f_g000268	31.9032	7.3771	7.76317	77.3375	13.9978	27.7681	9.10857	11.5109	22.7471	22.8573	5.44599	3.23837	4.04741	12.9614	4.13412
CabbageG_a_f_g000269	57.9526	14.4705	14.6946	185.026	22.5678	54.0748	23.1854	28.2292	42.2447	43.2059	10.6053	7.94872	10.7931	22.5415	4.96094
CabbageG_a_f_g000272	0	0	0.554512	0.583679	5.14204	0	0	6.02954	0	0	0	0	1.61896	22.8233	2.75608
CabbageG_a_f_g000273	19.3175	43.1277	14.9718	18.9696	10.5698	0	0	0	0	0	0	0.883191	0	0.563538	0
CabbageG_a_f_g000274	1.17076	6.5259	5.82238	6.12863	6.28472	3.21526	12.1448	17.5405	5.95758	6.9687	2.00642	9.4207	14.031	30.431	4.68533
CabbageG_a_f_g000276	0	0	0	43.776	8.57007	0	0	0.54814	1.0832	0.557496	0	0	0.539654	19.7238	41.6168
CabbageG_a_f_g000284	50.3426	37.453	20.2397	26.5574	28.8526	75.997	95.5019	55.9103	84.4894	48.5021	39.8417	37.6828	21.3163	16.3426	38.3095
CabbageG_a_f_g000285	0.58538	0.56747	3.32707	1.4592	4.28503	2.33837	3.03619	8.77025	1.354	1.67249	0	2.64957	10.5233	5.91714	1.37804
CabbageG_a_f_g000287	17.2687	3.12108	0	17.8022	3.42803	0	0	0	0	0.836244	0	0	0	0	0
CabbageG_a_f_g000288	33.6593	4.53976	0	38.8147	5.99905	0	0.552034	1.37035	0.812398	1.39374	0.573262	0	0	7.04422	2.75608
CabbageG_a_f_g000289	2.04883	3.12108	3.04982	10.7981	14.8548	2.63066	2.20814	4.11105	1.354	0.836244	2.29305	0	4.04741	13.8067	8.54384
CabbageG_a_f_g000290	0	0	0	0	8.85574	0	0	0	0	1.39374	0	0	0	0	9.64627
CabbageG_a_f_g000291	1.46345	5.10723	5.54512	8.17151	9.42708	1.46148	5.52034	3.01477	3.52039	8.08369	3.7262	3.23837	2.9681	5.35361	10.4731
CabbageG_a_f_g000293	0	1.70241	12.7538	5.83679	63.4185	1.16918	2.48415	23.0219	1.354	4.73872	4.01283	0.883191	24.2844	43.9559	0.826823
CabbageG_a_f_g000294	101.563	116.048	111.18	79.3804	99.9841	100.55	126.416	258.448	196.871	125.715	57.8994	157.502	147.326	202.028	47.1289
CabbageG_a_f_g000296	33.6593	63.2729	14.1401	113.817	81.13	15.4917	33.6741	4.38512	27.8923	109.269	40.7016	105.983	28.3318	64.8068	70.0044
CabbageG_a_f_g000297	1.46345	4.82349	3.88159	20.1369	16.8545	2.63066	8.0045	2.7407	6.76998	2.22998	2.00642	2.64957	2.69827	26.768	6.06337
CabbageG_a_f_g000299	15.8052	26.9548	51.0151	24.8064	13.7121	37.7062	74.5246	150.739	31.9543	7.80494	3.43957	63.8841	65.568	53.2543	68.6263
CabbageG_a_f_g000301	5.26842	5.95843	6.9314	27.4329	1.14268	2.92296	10.2126	3.01477	6.49918	2.78748	2.57968	18.8414	9.17412	8.73483	13.2292
CabbageG_a_f_g000302	14.0491	79.7295	26.8938	54.8659	134.264	11.1072	13.5248	6.02954	39.2659	79.7219	19.2043	34.15	3.50775	3.66299	175.838
CabbageG_a_f_g000303	15.5126	16.7404	26.6166	30.6432	31.1379	16.3686	32.018	35.3551	12.4568	13.1012	27.2299	10.3039	30.7603	20.5691	19.0169
CabbageG_a_f_g000304	21.659	32.3458	41.3112	18.0941	23.7105	13.7379	14.6289	29.3255	8.66557	13.1012	8.02566	3.82716	8.09481	7.88953	4.13412
CabbageG_a_f_g000305	0	1.13494	4.15884	22.1798	5.71338	0	0.552034	0	8.12398	8.36244	0.573262	1.17759	1.34914	10.7072	15.7096
CabbageG_a_f_g000308	3.21959	0	3.88159	0	1.99968	0.876888	1.10407	3.83698	2.70799	0	1.71979	1.76638	11.0629	5.35361	0.551216
CabbageG_a_f_g000310	18.4395	48.2349	39.0931	109.732	33.1376	20.753	44.1627	42.755	116.173	25.6448	10.6053	71.5385	22.6655	69.5969	50.9874
CabbageG_a_f_g000312	0	0	1.10902	0	3.14236	0	1.10407	4.38512	0	1.39374	0	0	4.04741	0	17.0877
CabbageG_a_f_g000313	3.80497	7.09337	3.60433	16.343	45.9927	5.26133	6.07238	5.20733	15.7064	23.4148	6.01925	10.0095	9.17412	33.5305	39.4119
CabbageG_a_f_g000317	10.2441	23.55	13.3083	40.8576	7.99873	28.3527	36.1582	46.3179	31.9543	27.8748	4.29946	41.8044	14.5707	28.7404	26.734
CabbageG_a_f_g000318	2.63421	14.7542	4.4361	38.231	23.9962	2.63066	35.6062	0.54814	2.97879	1.39374	3.7262	14.7198	1.88879	9.29837	1.10243
CabbageG_a_f_g000319	5.8538	49.3699	22.1805	108.856	74.8453	3.79985	15.733	7.12583	6.76998	7.24745	12.3251	19.4302	9.17412	14.3702	9.92188
CabbageG_a_f_g000321	3.80497	8.79578	8.31768	12.2573	4.5707	0	0.828052	0	0	0	0.573262	2.35518	2.15862	0.281769	3.03169
CabbageG_a_f_g000322	1.46345	4.53976	2.21805	8.17151	9.71275	0.584592	1.10407	0.54814	0.812398	17.8399	5.15936	0.588794	0	2.53592	5.78776
CabbageG_a_f_g000324	9.07338	20.7126	14.4173	26.2656	5.14204	18.7069	9.10857	4.65919	26.5383	7.80494	3.7262	27.6733	15.3801	34.9393	27.8364
CabbageG_a_f_g000327	12.293	12.7681	18.0216	14.3001	46.8497	14.6148	20.1493	36.9995	11.1028	29.826	26.9433	16.7806	14.8405	21.6962	11.0243
CabbageG_a_f_g000328	23.7079	37.453	47.4108	32.9779	91.4141	23.9683	41.6786	105.517	23.0179	62.997	69.078	23.5518	26.9827	29.0222	34.7266
CabbageG_a_f_g000329	3.21959	4.53976	21.626	10.7981	7.42739	5.26133	14.9049	31.244	8.93637	4.45997	6.30588	5.00475	14.5707	11.5525	7.71702
CabbageG_a_f_g000330	10.5368	22.6988	40.2021	24.2227	41.1363	9.64577	25.1176	51.2511	21.9347	23.9723	18.0577	26.4957	55.8542	63.9615	22.3242
CabbageG_a_f_g000331	23.4152	57.8819	98.4259	48.4454	121.124	25.7221	49.6831	126.62	52.535	54.6346	51.5936	64.7673	141.659	176.669	59.2557
CabbageG_a_f_g000334	0	0.851204	4.99061	13.4246	34.2803	0	0.828052	0	1.0832	5.29621	0	0	0.539654	0.845306	1.92925
CabbageG_a_f_g000336	26.6348	1.13494	63.2144	5.54495	112.839	12.2764	3.03619	32.8884	3.79119	0	88.5689	0	116.295	453.084	1.92925
CabbageG_a_f_g000337	26.0494	27.806	20.7942	16.343	31.1379	33.0295	25.9456	22.7478	24.3719	21.4636	32.3893	35.9164	24.0146	61.4256	12.678
CabbageG_a_f_g000338	0.58538	6.24217	4.99061	19.5533	11.4268	0	0	0	0	0	2.57968	0.883191	10.7931	65.6521	5.51216
CabbageG_a_f_g000341	0	0	0	0	56.5625	0	0	0	0	17.0036	0	0	0	0	48.507
CabbageG_a_f_g000346	27.8055	16.4566	9.42671	15.7593	0	42.6752	48.303	37.5476	45.4943	10.0349	18.3444	34.15	19.4275	18.8785	4.96094
CabbageG_a_f_g000356	0	0	0	0	9.99841	0	0	0	0	1.67249	0	0	0	0	9.09506
CabbageG_a_f_g000360	31.9032	38.8717	30.7754	75.0028	48.2781	34.4909	53.8233	29.8737	63.367	57.7008	24.9369	68.5945	36.4266	77.4864	27.0096
CabbageG_a_f_g000367	3.80497	12.7681	11.3675	49.6127	13.7121	7.0151	18.7692	10.6887	26.2675	41.5334	8.31229	15.603	6.20602	14.3702	39.4119
CabbageG_a_f_g000368	81.9531	107.535	179.385	192.031	35.9943	2.63066	4.69229	8.22211	3.24959	0	28.6631	51.8139	135.183	75.2323	179.696
CabbageG_a_f_g000369	0	0	0.554512	47.278	0.571338	0	0	0.54814	0	0	0	0	0	11.5525	0.275608
CabbageG_a_f_g000370	0	0	0	103.311	1.14268	0	0	0	0	0.836244	0	0	0	5.63538	2.20486
CabbageG_a_f_g000379	52.9768	50.7885	32.9935	45.8188	38.5653	53.1979	40.0225	68.5176	47.6607	34.0073	30.9561	50.3419	78.5197	91.0113	57.0508
CabbageG_a_f_g000382	9.65876	44.8301	19.9624	41.4412	23.1392	11.9841	8.55653	8.77025	23.8303	113.45	26.9433	78.3096	12.6819	3.38123	14.8828
CabbageG_a_f_g000383	74.9286	49.0861	56.5603	279.291	48.2781	104.642	101.574	58.1029	140.003	90.8718	44.1412	60.9402	46.9499	63.6797	40.2387
CabbageG_a_f_g000387	0	0	0	0.583679	4.28503	0	0	0	0	0	5.73262	4.12156	5.12671	10.7072	3.5829
CabbageG_a_f_g000388	2.9269	20.4289	0	6.71231	41.422	67.5204	2.20814	0.54814	10.0196	16.7249	14.6182	2.35518	0.809481	1.97238	47.4045
CabbageG_a_f_g000389	2.04883	13.0518	9.42671	11.0899	23.1392	4.96903	5.52034	6.02954	4.33279	10.0349	18.0577	3.23837	4.31723	7.88953	7.71702
CabbageG_a_f_g000394	0	0.56747	2.21805	2.04288	6.57039	1.16918	0.552034	14.5257	0	3.06623	1.14652	0.883191	2.42844	9.29837	2.20486
CabbageG_a_f_g000395	24.0006	52.2072	110.902	188.82	207.681	42.3829	54.6514	233.782	168.437	303.278	25.7968	133.362	109.55	226.542	451.17
CabbageG_a_f_g000396	14.9272	11.3494	0	0	16.5688	6.13822	7.17645	0.822211	0	0.557496	8.59893	2.94397	0	1.40884	1.65365
CabbageG_a_f_g000397	4.68304	8.79578	18.5762	22.7635	12.8551	5.84592	20.7013	16.9924	10.5612	16.4461	6.01925	8.24312	11.0629	16.0608	17.6389
CabbageG_a_f_g000398	0	1.98614	0.554512	1.75104	3.42803	0	1.6561	4.38512	0	1.95124	0.573262	0.883191	0.809481	8.45306	0.826823
CabbageG_a_f_g000399	2.9269	0.56747	0	0.583679	9.14141	3.50755	1.38009	1.91849	0.812398	4.73872	4.01283	0.588794	0.809481	0.563538	12.1267
CabbageG_a_f_g000400	3.51228	1.70241	3.32707	4.08576	7.14172	4.67674	7.17645	12.0591	7.58238	5.57496	4.29946	2.94397	9.71377	5.35361	7.99263
CabbageG_a_f_g000402	16.3906	30.9271	29.1119	21.3043	15.9975	2.63066	4.41627	0	0.812398	11.9862	17.1979	37.3884	42.093	66.7792	24.2535
CabbageG_a_f_g000403	0	0	0	0	301.095	0	0	0	0	197.075	0	0	0	0.845306	216.903
CabbageG_a_f_g000404	2.04883	10.7819	2.77256	22.7635	19.7112	2.04607	4.14026	5.20733	4.33279	48.7809	1.43315	3.53276	0.539654	1.69061	38.8607
CabbageG_a_f_g000406	3.21959	3.40482	8.31768	15.7593	10.5698	1.16918	8.55653	11.785	11.6444	7.24745	2.29305	2.64957	7.82498	12.6796	6.33898
CabbageG_a_f_g000407	24.0006	23.55	0.554512	11.9654	28.2812	23.3837	25.6696	3.83698	19.4975	0.557496	16.6246	30.3229	5.66637	4.79007	13.5048
CabbageG_a_f_g000409	13.171	36.8855	24.9531	13.7165	9.14141	19.2915	46.6469	48.2364	37.6411	58.5371	4.58609	105.394	24.0146	23.3868	9.09506
CabbageG_a_f_g000410	2.63421	4.53976	3.60433	5.54495	11.1411	4.09214	5.24433	18.0886	2.97879	0	0.859893	4.41595	7.82498	10.7072	7.1658
CabbageG_a_f_g000412	36.0008	31.7783	27.4484	68.8742	46.2784	30.1065	20.4253	49.6067	82.5938	49.8959	11.4652	42.0988	67.9964	103.691	50.7118
CabbageG_a_f_g000413	0	0	0	118.195	1.14268	0	0	0.27407	0.270799	0.836244	0	0	0	125.387	1.92925
CabbageG_a_f_g000414	0	0	0	15.7593	4.5707	0	0.552034	0.54814	1.0832	1.67249	0	0	0	10.1437	4.13412
CabbageG_a_f_g000415	18.1468	40.0066	35.4888	17.8022	12.2838	19.2915	26.2216	27.133	35.4747	25.9236	22.6438	34.4444	16.4594	8.73483	22.3242
CabbageG_a_f_g000416	48.8792	113.778	84.2859	45.8188	37.994	43.2598	64.864	66.0509	87.4681	62.1608	48.4406	75.66	36.4266	27.0498	50.1606
CabbageG_a_f_g000422	53.5622	103.847	99.2577	29.4758	0.857007	78.043	142.149	97.8431	99.1125	11.4287	1.43315	200.19	53.6956	6.48068	33.0729
CabbageG_a_f_g000423	21.0737	36.6018	22.1805	9.33887	1.99968	39.46	38.3664	54.54	41.1615	41.8122	23.5037	45.9259	22.9353	14.652	12.678
CabbageG_a_f_g000424	41.5619	27.2385	31.0527	52.5311	40.2793	31.568	56.8595	59.4732	45.7651	33.4498	19.4909	36.2108	44.2516	51.0002	116.307
CabbageG_a_f_g000426	48.0011	23.8337	4.99061	21.888	15.9975	4.09214	4.96831	4.38512	4.87439	4.18122	10.3187	10.3039	4.04741	12.1161	18.4657
CabbageG_a_f_g000428	4.39035	7.94457	12.1993	7.87967	4.28503	0	8.55653	9.59246	0.541598	0.557496	3.7262	5.88794	13.2215	14.652	7.71702
CabbageG_a_f_g000429	36.2935	88.809	68.4823	201.369	75.7023	39.7523	71.7645	139.228	186.039	138.538	16.9112	265.252	108.74	216.117	130.087
CabbageG_a_f_g000430	19.3175	31.4946	9.42671	17.8022	12.8551	12.5687	16.561	10.4147	10.5612	6.68995	20.6374	12.0703	14.031	10.1437	13.7804
CabbageG_a_f_g000431	29.269	39.4391	14.9718	35.6044	21.7108	18.9992	26.7737	21.1034	15.4356	12.5437	30.0962	32.6781	15.3801	13.8067	18.4657
CabbageG_a_f_g000432	10.5368	12.7681	7.76317	26.8492	13.1408	4.67674	4.41627	0.822211	8.93637	10.5924	4.29946	8.24312	2.15862	15.4973	14.3316
CabbageG_a_f_g000433	16.3906	34.0482	23.5668	56.3251	19.9968	20.1684	31.1899	63.5843	47.9315	114.844	28.3765	12.6591	14.031	31.5581	36.1046
CabbageG_a_f_g000434	63.221	67.8126	131.142	93.9724	30.8523	33.614	91.9137	124.976	131.338	47.1084	51.3069	78.604	111.978	77.4864	57.0508
CabbageG_a_f_g000436	4.97573	9.64698	8.31768	69.166	155.69	5.26133	13.5248	46.3179	53.3474	20.9061	3.43957	23.2574	8.90429	71.2875	199.54
CabbageG_a_f_g000437	0	0	0.554512	0.875519	46.8497	0	0	0	0	32.6135	0	0	0	0	8.54384
CabbageG_a_f_g000438	4.68304	2.83735	5.26787	17.5104	3.7137	3.79985	7.17645	15.8961	12.7276	7.5262	1.71979	5.00475	4.85689	6.48068	6.33898
CabbageG_a_f_g000444	2.04883	7.09337	13.3083	17.5104	8.57007	2.92296	6.34839	0	8.12398	16.4461	4.58609	0	1.34914	2.53592	4.13412
CabbageG_a_f_g000445	4.09766	1.41867	1.38628	2.04288	4.5707	6.13822	23.7375	12.8813	0	0.557496	3.7262	0.883191	7.0155	3.94476	0.826823
CabbageG_a_f_g000446	7.90262	8.79578	4.15884	12.8409	0	2.92296	6.07238	0.54814	4.33279	0.557496	0.573262	1.17759	1.34914	2.81769	1.37804
CabbageG_a_f_g000448	47.4157	19.0102	24.1213	73.2518	23.9962	102.596	20.9773	9.04432	81.2398	22.5786	81.9764	17.075	10.7931	40.0112	23.4267
CabbageG_a_f_g000449	17.5614	10.7819	8.59494	18.9696	9.42708	30.1065	21.8054	18.6368	23.0179	9.75618	8.88556	17.6638	19.9672	20.2874	8.26823
CabbageG_a_f_g000450	29.5617	22.1313	17.7444	39.982	8.2844	64.0128	38.6424	41.3846	50.3687	6.13246	12.0385	36.5052	38.3154	36.0664	20.395
CabbageG_a_f_g000452	6.14648	3.97229	8.59494	15.7593	1.99968	4.67674	9.38458	10.9628	6.76998	0.557496	1.43315	9.7151	15.9198	23.3868	7.44141
CabbageG_a_f_g000456	184.395	10.4982	0.831768	67.9986	6.57039	210.745	4.96831	4.38512	101.008	8.08369	56.1796	8.83191	7.55516	15.2155	0.826823
CabbageG_a_f_g000457	60.2941	0.851204	0	28.3084	1.14268	72.1971	0	0	31.1419	2.50873	23.5037	0	0	0	0
CabbageG_a_f_g000459	21.0737	7.66084	5.26787	20.4288	12.8551	43.5521	14.9049	13.9776	32.4959	20.0699	19.2043	16.4862	12.1422	11.2708	5.23655
CabbageG_a_f_g000461	8.19531	6.5259	18.8534	11.9654	45.1357	7.5997	3.58822	36.7254	8.93637	20.6274	11.7519	8.53751	18.3482	16.9061	12.1267
CabbageG_a_f_g000464	2.34152	3.40482	5.26787	9.04703	4.85637	2.92296	4.41627	9.59246	7.85318	1.67249	1.14652	6.77113	14.8405	27.6133	7.71702
CabbageG_a_f_g000466	4.97573	6.5259	4.99061	11.6736	9.71275	15.4917	33.6741	34.8069	38.1827	7.80494	4.01283	10.5983	9.17412	11.8343	5.78776
CabbageG_a_f_g000467	4.09766	7.3771	10.2585	11.9654	19.9968	2.63066	8.28052	18.9108	5.68678	6.9687	5.73262	6.47673	17.2689	19.7238	5.23655
CabbageG_a_f_g000468	13.171	15.8891	13.5856	32.9779	15.4261	17.8301	7.45246	45.7697	23.0179	33.7285	5.44599	37.094	59.9016	92.4202	37.7583
CabbageG_a_f_g000469	14.3418	14.4705	13.8628	23.9309	6.85606	21.3376	33.1221	22.1997	24.1011	23.1361	7.4524	12.9535	10.5233	20.0056	7.71702
CabbageG_a_f_g000472	92.1973	12.4843	9.98122	48.7372	15.9975	131.826	14.9049	7.12583	54.9722	136.029	53.0267	10.3039	7.0155	7.32599	21.2218
CabbageG_a_f_g000474	75.514	46.5325	26.0621	92.805	17.4258	144.687	80.045	27.9552	108.59	107.875	168.252	39.1548	16.9991	3.94476	59.5313
CabbageG_a_f_g000476	8.78069	13.3355	15.5263	1.4592	3.42803	7.0151	19.5972	29.5996	4.60359	0.557496	0.573262	0	4.58706	0.563538	0.551216
CabbageG_a_f_g000477	0	2.26988	3.32707	6.12863	4.5707	0	3.03619	1.91849	6.76998	4.73872	0	3.23837	6.74568	11.8343	2.75608
CabbageG_a_f_g000480	71.1236	202.019	335.48	200.494	53.4201	59.9207	89.9816	138.131	45.7651	64.6695	129.271	54.169	126.819	33.2487	121.819
CabbageG_a_f_g000481	14.3418	21.5638	14.1401	26.2656	19.1398	20.1684	38.9184	30.1477	25.1843	27.8748	15.1914	30.9117	30.7603	23.3868	29.7656
CabbageG_a_f_g000482	140.198	195.21	83.7314	75.8783	84.558	131.241	134.972	79.7544	70.6786	90.5931	111.786	198.424	83.1067	91.0113	38.5851
CabbageG_a_f_g000486	0.58538	2.55361	0	15.4675	8.57007	0	0	0	22.2055	5.57496	1.43315	2.06078	0	6.76245	8.81945
CabbageG_a_f_g000489	16.976	7.94457	6.09964	25.6819	6.28472	145.271	12.4208	8.22211	27.0799	13.6587	49.5871	2.06078	1.61896	1.97238	3.85851
CabbageG_a_f_g000491	60.8795	21.8476	22.4577	61.2863	32.2806	32.7372	12.6968	20.8293	62.013	14.2161	6.01925	2.35518	3.77758	3.94476	2.75608
CabbageG_a_f_g000494	2.04883	0.851204	0	0.583679	1.71401	15.1994	0.552034	3.28884	1.6248	0.557496	0	0	0	0	0
CabbageG_a_f_g000495	33.952	34.8994	121.715	105.062	53.4201	0.584592	1.6561	1.91849	0	0.557496	34.1091	52.4027	182.943	139.194	69.1776
CabbageG_a_f_g000496	11.4149	3.97229	16.9126	49.0291	4.28503	25.4298	10.4887	24.1182	16.5188	1.11499	4.58609	5.29915	38.0456	42.8289	20.9462
CabbageG_a_f_g000497	3.80497	3.68855	3.60433	4.96127	10.8554	0	1.10407	0	0.541598	0	3.7262	4.71035	1.61896	6.76245	6.8902
CabbageG_a_f_g000498	7.31724	11.0657	11.3675	12.5491	11.7124	1.16918	21.5293	35.6291	21.9347	10.0349	2.57968	29.7341	19.4275	27.3316	21.773
CabbageG_a_f_g000499	142.247	41.709	16.3581	37.3555	45.1357	76.5816	50.2351	49.6067	13.2692	28.1535	81.9764	65.0617	76.6309	43.1106	48.507
CabbageG_a_f_g000501	0.58538	0	8.8722	1.4592	0.857007	0	0.552034	0.54814	0	0	0.859893	15.603	42.3628	31.8399	0
CabbageG_a_f_g000502	0	0	0	0	71.4172	0	0	0	0	153.59	0	0	0	0	87.0921
CabbageG_a_f_g000503	1.46345	3.40482	1.66354	4.3776	3.42803	6.13822	3.03619	7.3999	5.14518	4.18122	0.859893	2.35518	4.04741	5.91714	12.1267
CabbageG_a_f_g000504	4.09766	11.0657	9.14945	14.8838	3.7137	9.35347	5.24433	4.11105	19.2267	1.67249	1.71979	18.2526	9.17412	41.1382	12.1267
CabbageG_a_f_g000505	17.2687	7.3771	7.20866	28.0166	13.1408	34.1986	10.7647	4.38512	31.1419	13.6587	24.3636	12.3647	11.8724	29.304	5.23655
CabbageG_a_f_g000509	3.51228	0	13.3083	51.0719	37.137	0	0	0	83.9478	34.8435	0	15.3086	8.36464	3.38123	32.7973
CabbageG_a_f_g000510	5.8538	23.2663	29.9437	19.2614	16.8545	28.0604	26.4976	44.9475	24.3719	11.4287	4.29946	24.4349	30.2206	47.6189	22.8754
CabbageG_a_f_g000514	1.75614	2.26988	3.88159	2.62656	6.28472	1.75378	14.6289	3.28884	2.43719	2.22998	2.29305	3.23837	6.20602	32.6852	7.1658
CabbageG_a_f_g000517	9.07338	45.6813	25.7848	14.0083	19.7112	5.84592	46.6469	58.1029	10.5612	25.0873	5.15936	41.51	45.0611	28.4586	24.8047
CabbageG_a_f_g000518	17.5614	97.8885	65.987	25.9737	42.279	13.7379	73.4206	154.576	26.8091	72.1957	7.16577	109.81	127.089	77.4864	63.1142
CabbageG_a_f_g000525	17.8541	3.68855	5.26787	3.50208	35.1373	24.2606	12.6968	7.12583	10.2904	0.836244	13.7583	1.17759	2.9681	26.4863	6.8902
CabbageG_a_f_g000527	0.58538	3.40482	16.3581	7.29599	5.71338	0	0	0	0	0	0	0	0	0	0
CabbageG_a_f_g000535	2.9269	6.5259	3.04982	6.42047	1.42834	0	0	0	0	0	1.14652	9.7151	5.93619	3.94476	5.51216
CabbageG_a_f_g000536	10.2441	9.93072	16.0809	15.1757	17.4258	14.6148	10.7647	31.5181	19.4975	31.7773	7.16577	24.4349	34.268	31.2763	26.4584
CabbageG_a_f_g000537	16.3906	12.2006	9.42671	11.6736	7.42739	15.784	36.7103	27.9552	39.8075	37.9097	6.59251	36.5052	22.3956	23.105	11.5755
CabbageG_a_f_g000544	18.4395	15.6054	28.0029	13.7165	17.1401	26.0143	24.5655	46.3179	39.2659	18.6761	20.6374	29.4397	54.7749	26.2045	14.6072
CabbageG_a_f_g000545	4.39035	5.39096	10.813	7.00415	6.28472	0.876888	7.72848	7.67397	1.89559	5.01746	8.88556	2.94397	4.85689	0.845306	4.68533
CabbageG_a_f_g000550	8.19531	9.36325	11.3675	19.2614	22.8535	22.7991	14.9049	23.57	14.3524	19.2336	11.7519	9.12631	16.9991	22.5415	9.92188
CabbageG_a_f_g000553	0	0.851204	0	6.12863	4.28503	1.46148	4.69229	3.28884	10.832	4.18122	0.573262	4.12156	1.07931	16.6244	6.61459
CabbageG_a_f_g000554	5.26842	7.3771	10.813	7.29599	18.2828	0	0	0	0	0	0	0	0	0	0
CabbageG_a_f_g000555	0	1.13494	1.38628	2.62656	20.2825	0	0	0	0	0	2.00642	2.35518	5.66637	17.4697	5.78776
CabbageG_a_f_g000556	0	1.41867	0.831768	2.9184	17.1401	0	0	3.28884	0.541598	0	1.43315	1.76638	2.42844	9.0166	3.03169
CabbageG_a_f_g000558	9.07338	13.0518	22.735	15.7593	9.99841	6.13822	38.6424	10.6887	15.7064	9.19868	9.45882	15.3086	17.8086	13.2431	11.8511
CabbageG_a_f_g000559	23.1225	18.159	7.20866	9.33887	12.2838	39.46	25.1176	13.9776	38.9951	4.18122	8.88556	42.3932	12.6819	35.2211	8.81945
CabbageG_a_f_g000571	2.34152	1.70241	6.09964	8.75519	7.71306	2.92296	12.1448	13.1554	5.95758	4.18122	2.86631	3.82716	5.12671	5.35361	7.44141
CabbageG_a_f_g000575	4.39035	7.94457	7.76317	7.87967	16.2831	5.55362	12.9728	18.0886	10.5612	15.8886	4.29946	12.0703	12.9517	3.94476	20.395
CabbageG_a_f_g000581	9.07338	14.7542	3.88159	9.33887	30.2809	9.35347	13.5248	3.56291	9.74877	20.3486	8.59893	19.1358	4.58706	21.978	18.1901
CabbageG_a_f_g000586	90.1484	88.2415	31.3299	61.87	225.964	70.151	56.3075	50.4289	50.9103	75.262	75.9572	82.7256	41.2835	103.409	96.1871
CabbageG_a_f_g000587	9.36607	20.7126	8.59494	6.71231	22.5678	8.18429	10.4887	7.12583	9.20717	19.7911	11.1786	8.83191	9.71377	28.4586	13.5048
CabbageG_a_f_g000588	2.34152	10.2145	15.5263	14.592	23.4249	4.09214	14.0769	14.7998	8.39478	14.4949	11.1786	10.0095	12.412	15.7791	10.7487
CabbageG_a_f_g000589	3.51228	2.55361	1.66354	11.6736	7.99873	19.8761	1.38009	0	6.76998	1.39374	12.8984	0.588794	1.88879	5.91714	3.85851
CabbageG_a_f_g000593	4.09766	19.5777	20.2397	21.0125	43.136	13.1533	29.2578	14.5257	25.9967	59.9308	12.8984	18.547	19.9672	19.442	66.9727
CabbageG_a_f_g000594	21.0737	20.9964	16.6354	47.8617	23.4249	30.1065	22.0814	7.12583	70.137	39.3035	18.631	22.0798	10.2534	20.2874	12.9536
CabbageG_a_f_g000596	1775.75	2114.68	2041.44	1414.84	1103.25	2652	2701.38	1756.24	1899.11	1069.28	1985.21	1376.89	1023.99	442.941	1483.6
CabbageG_a_f_g000597	188.2	255.078	213.487	99.8092	71.7029	403.661	500.971	379.861	258.613	298.26	162.52	263.191	290.604	84.2489	112.448
CabbageG_a_f_g000599	0	0	0	9.04703	1.42834	0	0	0	0	1.39374	0	0	0	0.563538	5.78776
CabbageG_a_f_g000603	4.39035	2.83735	24.9531	6.42047	15.7118	11.6918	23.7375	30.1477	8.66557	10.0349	4.58609	3.82716	30.7603	21.4144	11.8511
CabbageG_a_f_g000604	25.464	19.8614	75.6909	34.1452	53.7058	45.0136	76.4568	125.524	41.7031	21.1848	16.9112	21.491	106.312	86.2213	50.4362
CabbageG_a_f_g000605	2.04883	1.41867	2.21805	3.21024	5.99905	0.876888	3.58822	13.7035	0.541598	10.5924	2.29305	0.588794	7.82498	5.35361	6.8902
CabbageG_a_f_g000607	13.171	19.0102	27.7256	17.5104	14.5691	18.1224	28.9818	26.3107	49.8271	47.6659	7.16577	34.7388	21.856	17.1879	12.9536
CabbageG_a_f_g000611	1.17076	7.09337	0	5.83679	6.85606	2.63066	2.76017	1.37035	5.14518	12.5437	8.02566	1.47198	0	0.563538	10.7487
CabbageG_a_f_g000617	9.95145	7.09337	11.6448	20.7206	9.14141	11.3995	20.4253	38.6439	7.04078	6.68995	4.29946	8.24312	18.6181	27.3316	14.056
CabbageG_a_f_g000618	0.29269	0.851204	0	5.25311	10.8554	0.584592	0	0	3.24959	8.64119	0.286631	0	0	3.94476	7.1658
CabbageG_a_f_g000619	0.29269	2.26988	1.94079	7.87967	17.9971	0	0	0	2.70799	6.68995	0.286631	0	0	3.09946	1.92925
CabbageG_a_f_g000621	0.878069	0	1.10902	5.54495	4.5707	0.584592	1.6561	1.09628	3.79119	5.85371	0.573262	1.76638	0.539654	1.97238	9.09506
CabbageG_a_f_g000623	0.58538	0.56747	2.49531	3.21024	4.28503	2.04607	3.58822	8.49618	4.33279	9.47743	4.58609	2.35518	8.09481	13.2431	4.13412
CabbageG_a_f_g000626	58.538	13.0518	3.32707	82.5906	1.42834	146.733	3.86424	8.22211	88.5513	14.4949	33.2492	14.4255	9.9836	9.0166	27.0096
CabbageG_a_f_g000636	1.46345	1.41867	6.65415	8.46335	15.9975	2.04607	9.38458	21.3775	5.68678	6.9687	5.73262	4.71035	16.4594	17.7514	12.1267
CabbageG_a_f_g000644	2.04883	1.41867	6.37689	3.21024	7.42739	2.63066	6.90043	17.8146	4.87439	9.47743	2.57968	4.12156	17.5388	12.3978	8.54384
CabbageG_a_f_g000645	3.21959	4.82349	39.6476	13.1328	31.7093	2.63066	4.69229	29.0514	7.58238	26.7598	3.43957	8.83191	36.4266	20.5691	7.71702
CabbageG_a_f_g000648	0	0	0	0	1.14268	0	0	0	0	0	0	0	0	0	11.2999
CabbageG_a_f_g000652	7.60993	7.94457	4.71335	13.7165	9.99841	10.2304	5.24433	9.86653	10.5612	5.57496	11.4652	12.6591	11.0629	33.8123	9.64627
CabbageG_a_f_g000653	2.9269	3.40482	9.14945	7.00415	4.28503	0	0	0.54814	0	0	4.87272	5.59354	12.9517	15.2155	7.71702
CabbageG_a_f_g000657	21.0737	36.0343	18.0216	26.2656	66.5609	21.9222	58.7917	46.5919	32.7667	35.401	13.7583	45.3371	31.8396	49.0278	39.9631
CabbageG_a_f_g000658	7.02455	7.94457	8.59494	8.75519	18.2828	4.09214	21.2533	20.8293	15.7064	12.8224	11.4652	9.12631	10.7931	24.5139	14.3316
CabbageG_a_f_g000668	0	1.70241	1.94079	5.25311	6.85606	0	1.10407	0	2.43719	7.80494	1.43315	0	0	1.40884	3.85851
CabbageG_a_f_g000669	2.04883	3.40482	9.42671	2.33472	5.71338	2.33837	6.62441	16.4442	2.16639	3.06623	3.43957	2.35518	8.63446	2.53592	3.5829
CabbageG_a_f_g000671	0.58538	2.26988	3.32707	11.0899	10.2841	0.876888	4.69229	0.822211	5.14518	5.85371	0.859893	1.76638	0.809481	6.19891	5.23655
CabbageG_a_f_g000673	7.02455	7.09337	19.6852	35.8963	19.4255	7.3074	28.4298	45.2216	32.2251	15.3311	5.15936	10.8927	24.8241	34.3758	21.2218
CabbageG_a_f_g000677	0	0	0	93.3887	0	0	0	0	0	0	0	0	0	21.4144	42.168
CabbageG_a_f_g000678	72.0017	85.4042	96.4851	131.036	179.4	108.15	130.28	122.509	118.61	145.785	11.4652	16.7806	12.6819	12.9614	11.0243
CabbageG_a_f_g000679	7.02455	18.4428	12.4765	9.63071	43.7074	0	3.31221	1.91849	1.354	24.2511	7.73903	35.3276	17.2689	25.3592	23.1511
CabbageG_a_f_g000680	0	0	0	2.33472	8.2844	0	0	0	0	0	0	0	0	1.40884	8.26823
CabbageG_a_f_g000681	5.56111	9.36325	3.32707	8.17151	15.1405	6.72281	5.79636	2.7407	5.95758	8.08369	3.15294	9.4207	2.42844	6.48068	3.85851
CabbageG_a_f_g000682	0.58538	0.56747	0.554512	6.42047	62.5615	0	1.10407	0.822211	2.43719	9.19868	0.859893	0.883191	4.31723	51.2819	65.0434
CabbageG_a_f_g000687	21.0737	76.3247	60.9964	67.7068	64.8469	14.9071	34.2261	60.2954	20.8515	76.9344	22.0706	96.2678	32.3792	32.6852	69.1776
CabbageG_a_f_g000688	2.04883	9.64698	1.10902	2.9184	0.571338	3.50755	8.83255	10.4147	4.33279	1.11499	0.859893	28.2621	4.85689	6.48068	3.5829
CabbageG_a_f_g000689	8.78069	45.3976	28.2801	42.6086	20.2825	15.1994	28.4298	50.1548	14.0816	9.47743	17.4845	29.7341	38.8551	33.5305	48.2314
CabbageG_a_f_g000692	112.1	21.2801	88.4447	10.7981	36.5656	118.38	158.158	221.997	31.9543	2.78748	25.2235	60.9402	236.638	81.713	4.13412
CabbageG_a_f_g000693	10.2441	15.6054	14.4173	11.6736	12.2838	7.0151	33.9501	49.6067	16.5188	13.3799	10.892	22.6686	32.3792	17.7514	8.81945
CabbageG_a_f_g000694	0.878069	0	0	0	3.7137	10.2304	4.41627	1.37035	0.541598	1.11499	4.29946	0	0.539654	0	0
CabbageG_a_f_g000698	21.659	44.2626	21.626	37.0636	27.1386	34.7832	75.3527	36.4513	24.9135	17.2824	17.7711	47.6923	27.2525	38.0388	29.2144
CabbageG_a_f_g000699	0	13.3355	0	0	3.7137	0	18.4932	0	1.354	0	11.1786	20.019	1.61896	0.563538	4.96094
CabbageG_a_f_g000704	3.80497	8.79578	9.42671	16.0512	22.5678	8.76888	12.9728	19.459	8.12398	2.50873	3.43957	8.83191	12.9517	29.0222	53.7435
CabbageG_a_f_g000705	2.04883	7.3771	5.82238	8.75519	14.2834	3.21526	8.0045	9.31839	2.16639	1.11499	4.58609	2.94397	8.36464	14.3702	17.0877
CabbageG_a_f_g000706	399.522	272.669	613.291	424.043	316.236	382.908	333.153	585.14	356.643	141.604	462.909	184.587	524.544	220.907	397.426
CabbageG_a_f_g000707	2.34152	51.0723	79.5725	20.1369	14.2834	2.92296	63.4839	143.339	28.4339	155.82	3.15294	4.41595	19.1577	1.40884	9.37067
CabbageG_a_f_g000712	5.26842	13.3355	19.4079	17.8022	18.2828	8.47659	13.8009	21.1034	14.0816	8.08369	7.73903	20.6078	28.062	32.4034	17.0877
CabbageG_a_f_g000717	6.14648	3.12108	9.42671	4.66943	1.14268	10.2304	19.8732	19.459	18.1435	9.19868	4.87272	5.00475	8.90429	2.53592	3.85851
CabbageG_a_f_g000718	1.17076	3.68855	2.77256	1.4592	0.571338	2.63066	13.8009	14.7998	10.5612	2.78748	2.57968	1.17759	4.31723	0.563538	2.20486
CabbageG_a_f_g000719	2.04883	1.70241	0.831768	2.9184	14.5691	0	0	0	0	0	2.57968	10.0095	1.61896	3.94476	17.3633
CabbageG_a_f_g000726	11.4149	6.80963	5.26787	19.5533	3.42803	11.9841	11.0407	14.2517	14.0816	12.2649	11.1786	5.29915	2.9681	3.38123	13.7804
CabbageG_a_f_g000727	35.1228	37.7367	20.517	155.259	94.8421	32.7372	20.9773	21.6515	82.5938	94.2168	75.6705	12.9535	11.3327	49.0278	42.7192
CabbageG_a_f_g000728	7.02455	9.64698	9.98122	19.2614	11.4268	13.7379	19.5972	14.5257	10.5612	1.39374	0.573262	10.5983	6.47585	6.76245	3.03169
CabbageG_a_f_g000729	5.26842	5.6747	10.5357	13.4246	9.99841	0	0	1.09628	0	0	0	0	0	0	0
CabbageG_a_f_g000731	54.733	104.414	206.001	181.816	155.404	74.8278	96.882	144.435	77.7194	427.599	121.245	35.9164	81.4878	66.7792	83.7848
CabbageG_a_f_g000732	234.152	263.306	263.393	491.458	377.083	172.455	237.927	269.411	669.686	282.372	119.812	412.745	251.749	648.35	242.535
CabbageG_a_f_g000733	98.9291	128.532	94.5443	192.031	156.832	79.2122	128.348	112.095	299.233	136.865	49.3005	229.63	107.121	287.122	87.0921
CabbageG_a_f_g000743	3.21959	6.5259	3.04982	53.9903	13.7121	4.09214	4.41627	1.91849	71.7618	9.47743	1.43315	6.77113	2.69827	22.5415	13.5048
CabbageG_a_f_g000747	203.712	19.0102	9.14945	223.257	26.5672	267.159	7.17645	6.85176	256.718	97.5618	113.506	19.7246	5.39654	10.989	12.4024
CabbageG_a_f_g000749	14.3418	37.453	41.3112	18.0941	17.1401	10.815	16.009	25.4885	22.2055	36.516	5.44599	32.0893	22.6655	15.4973	15.1584
CabbageG_a_f_g000750	18.7321	29.5084	27.4484	28.0166	16.8545	26.5989	32.57	15.3479	39.5367	29.826	19.4909	46.5147	33.4586	60.8621	30.3169
CabbageG_a_f_g000751	19.3175	20.1452	13.8628	32.9779	13.9978	16.9532	23.1854	12.8813	20.5807	17.5611	14.3315	32.0893	22.6655	44.2377	24.2535
CabbageG_a_f_g000753	29.269	16.1729	17.4671	12.8409	15.9975	6.72281	12.6968	15.8961	5.95758	6.13246	10.3187	12.3647	30.2206	22.8233	8.54384
CabbageG_a_f_g000754	35.4155	20.4289	37.7068	20.1369	30.8523	19.2915	24.5655	58.651	17.0604	14.7736	32.1027	27.3789	63.6792	52.1272	16.5365
CabbageG_a_f_g000755	38.0497	160.31	82.0678	147.379	99.6985	27.1835	58.7917	30.4218	88.8221	137.98	19.2043	113.343	15.3801	38.0388	62.2874
CabbageG_a_f_g000758	10.8295	22.9825	13.3083	19.8451	26.5672	13.1533	11.3167	29.5996	19.2267	21.7423	11.7519	35.0332	22.1258	17.1879	20.395
CabbageG_a_f_g000759	33.952	69.7988	50.7379	65.9558	66.5609	36.537	53.5473	141.42	64.9918	81.6732	36.6887	116.581	103.883	75.514	68.3507
CabbageG_a_f_g000760	3.21959	3.12108	41.8657	4.08576	11.1411	8.18429	26.2216	69.0657	7.31158	2.22998	4.01283	5.88794	95.5188	20.2874	7.71702
CabbageG_a_f_g000761	2.34152	8.79578	14.9718	14.592	30.8523	2.33837	8.28052	24.9404	7.85318	12.8224	5.15936	5.00475	9.44395	26.4863	25.9071
CabbageG_a_f_g000762	9.07338	19.0102	29.1119	27.1411	28.5669	6.13822	9.6606	28.5033	8.66557	17.5611	8.59893	10.5983	19.4275	21.4144	25.9071
CabbageG_a_f_g000763	2.9269	12.2006	6.65415	10.5062	6.28472	4.96903	10.2126	4.11105	16.248	7.5262	0.859893	13.2479	9.17412	19.442	8.54384
CabbageG_a_f_g000764	2.34152	3.12108	12.4765	37.3555	16.2831	2.92296	6.07238	4.65919	4.06199	12.8224	0	1.76638	10.7931	17.7514	10.1975
CabbageG_a_f_g000765	0	0	0	0	26.8529	0.584592	0	0	0	22.2998	0	0	0	0	0.551216
CabbageG_a_f_g000766	0	1.98614	3.04982	7.87967	4.5707	2.63066	4.69229	0.54814	12.9984	8.91994	0	0	0	0	0
CabbageG_a_f_g000767	0	1.41867	4.4361	5.83679	9.14141	0.876888	3.86424	2.7407	2.16639	5.57496	3.43957	1.47198	0.809481	1.97238	4.40973
CabbageG_a_f_g000769	5.56111	4.25602	5.82238	14.3001	21.7108	1.75378	4.41627	2.7407	2.16639	15.0524	2.29305	0.883191	0.539654	2.81769	0.551216
CabbageG_a_f_g000772	43.3181	79.162	42.6974	71.7926	61.7045	41.506	76.7328	49.6067	88.8221	42.0909	42.1347	84.7863	43.4422	82.5583	48.7826
CabbageG_a_f_g000773	0.58538	0.56747	0.831768	13.1328	3.14236	0.876888	3.03619	2.46663	11.6444	8.64119	0	2.06078	2.9681	33.5305	23.9779
CabbageG_a_f_g000778	1.75614	1.13494	3.60433	2.33472	5.14204	0.876888	6.34839	10.6887	0.812398	0.557496	0.286631	1.76638	12.1422	7.60776	1.65365
CabbageG_a_f_g000779	4.09766	6.24217	3.88159	8.46335	12.5694	3.50755	7.45246	7.3999	7.31158	5.01746	3.43957	8.24312	9.44395	19.442	13.7804
CabbageG_a_f_g000780	30.4397	24.9687	25.5076	100.685	29.9952	20.1684	48.027	51.7993	37.9119	12.5437	8.59893	49.4587	38.3154	69.5969	99.2188
CabbageG_a_f_g000788	18.7321	17.0241	11.922	13.4246	30.8523	20.753	53.8233	36.4513	15.4356	19.7911	26.6567	23.2574	16.7293	16.3426	15.7096
CabbageG_a_f_g000791	9.65876	22.1313	18.2989	20.4288	12.5694	8.18429	15.457	7.12583	12.186	3.90247	10.3187	31.5005	14.5707	21.4144	18.4657
CabbageG_a_f_g000792	1.75614	5.10723	10.2585	6.71231	12.8551	0	2.76017	0	0	19.7911	1.71979	0	0	0.845306	5.78776
CabbageG_a_f_g000796	89.5631	33.4807	171.622	222.09	280.241	55.244	65.1401	230.493	72.3034	206.274	63.632	43.2764	308.682	516.482	803.397
CabbageG_a_f_g000805	1.46345	16.4566	9.14945	30.3513	52.2774	0.584592	5.24433	2.46663	12.186	105.645	3.15294	6.18234	3.23792	5.91714	40.2387
CabbageG_a_f_g000806	8.488	13.903	4.99061	13.7165	49.1351	4.96903	15.1809	12.3332	19.2267	29.2685	5.44599	12.3647	9.44395	21.978	9.09506
CabbageG_a_f_g000809	27.5128	10.2145	2.49531	43.1923	16.2831	34.4909	7.72848	1.64442	60.9298	21.1848	54.4599	4.71035	2.42844	8.73483	15.9853
CabbageG_a_f_g000810	1.75614	1.70241	1.38628	11.6736	8.2844	2.04607	3.31221	3.83698	7.31158	4.18122	1.14652	0	1.88879	12.6796	9.64627
CabbageG_a_f_g000818	2.9269	11.3494	4.99061	34.1452	17.7115	2.04607	5.24433	0	5.95758	18.6761	9.17219	5.88794	0	10.1437	38.5851
CabbageG_a_f_g000820	8.488	20.7126	12.7538	15.7593	21.7108	6.72281	8.0045	12.3332	17.8727	12.2649	2.29305	36.7996	11.8724	24.2321	13.2292
CabbageG_a_f_g000822	3.21959	4.82349	10.813	13.1328	11.9981	3.50755	5.52034	10.6887	9.74877	2.78748	2.57968	4.41595	12.412	12.3978	15.1584
CabbageG_a_f_g000823	1.46345	3.40482	2.49531	2.9184	13.1408	4.09214	8.55653	10.6887	3.52039	4.45997	9.17219	5.00475	6.74568	8.45306	1.92925
CabbageG_a_f_g000824	8.19531	9.93072	6.65415	3.50208	11.1411	7.0151	20.7013	18.6368	2.70799	5.85371	7.73903	7.06553	10.2534	5.63538	2.75608
CabbageG_a_f_g000825	0	2.83735	0.554512	0	1.14268	0	17.1131	0	0	0	12.6118	0	1.34914	0	0.826823
CabbageG_a_f_g000835	10.8295	22.6988	39.3704	58.3679	22.8535	17.8301	20.1493	42.2068	91.5301	29.5473	15.7647	47.9867	26.7129	30.431	84.6116
CabbageG_a_f_g000837	60.2941	40.8578	23.0123	40.8576	29.1382	48.2288	89.9816	26.3107	43.3279	42.9272	44.1412	50.3419	16.4594	25.9227	19.8438
CabbageG_a_f_g000838	123.515	82.5668	39.3704	72.9599	50.2777	100.258	183.827	37.2735	75.0114	61.0458	103.187	86.8471	21.5862	42.2653	47.4045
CabbageG_a_f_g000839	6.73186	10.4982	4.71335	14.0083	1.99968	6.43051	18.2171	11.785	13.2692	4.18122	2.57968	25.9069	10.7931	18.8785	12.1267
CabbageG_a_f_g000840	16.6833	20.7126	14.4173	37.6473	10.2841	21.0453	42.2306	29.8737	28.4339	5.85371	1.71979	73.8936	29.681	60.8621	35.829
CabbageG_a_f_g000841	1.46345	0	0.554512	7.00415	15.9975	3.21526	0	1.64442	2.70799	10.5924	2.29305	2.06078	2.9681	5.35361	12.9536
CabbageG_a_f_g000843	8.78069	14.1867	12.7538	5.83679	13.7121	0	0.552034	1.64442	0.812398	6.68995	15.1914	44.1595	19.1577	13.2431	8.81945
CabbageG_a_f_g000844	4.39035	3.12108	3.60433	1.4592	1.99968	1.46148	0	1.09628	0.812398	0.278748	8.59893	17.3694	7.28533	5.07184	2.20486
CabbageG_a_f_g000849	37.757	26.6711	41.8657	38.5228	37.7083	47.6443	44.4388	44.9475	46.3067	26.4811	29.523	30.3229	59.6318	49.0278	47.1289
CabbageG_a_f_g000852	23.1225	3.97229	16.0809	36.1881	12.8551	112.534	11.8687	22.4738	71.491	16.7249	20.6374	10.5983	27.5224	49.3095	16.2609
CabbageG_a_f_g000860	3.80497	4.82349	12.4765	11.3817	5.42771	2.33837	6.07238	2.46663	5.41598	8.36244	6.59251	3.53276	2.69827	1.40884	7.99263
CabbageG_a_f_g000861	781.774	2807.27	1692.37	498.17	330.805	758.508	2713.25	1134.1	721.68	295.194	538.293	3710.58	1809.19	1024.51	15.9853
CabbageG_a_f_g000865	88.9777	20.7126	28.5574	139.791	86.5577	76.5816	33.6741	57.5547	63.9086	88.3631	46.7208	27.3789	49.3783	104.254	47.6802
CabbageG_a_f_g000866	41.2693	41.9927	12.7538	18.9696	26.5672	47.6443	4.14026	4.38512	46.8483	16.7249	214.973	8.24312	1.34914	17.4697	71.9336
CabbageG_a_f_g000871	12.0003	44.2626	61.5509	48.7372	62.5615	3.21526	16.285	13.7035	15.4356	5.57496	28.3765	40.038	54.2352	44.2377	47.6802
CabbageG_a_f_g000872	7.02455	0.56747	8.04043	58.6598	9.71275	3.21526	1.10407	3.56291	2.70799	0.557496	4.87272	1.17759	13.4914	25.0774	14.8828
CabbageG_a_f_g000873	4.09766	0.56747	1.66354	23.3472	3.99937	1.46148	0	1.37035	0.812398	0	2.29305	1.17759	4.04741	8.1713	2.75608
CabbageG_a_f_g000878	6.43917	8.51204	8.04043	6.71231	9.42708	6.43051	3.58822	9.59246	8.66557	5.85371	19.4909	4.41595	10.2534	10.989	7.1658
CabbageG_a_f_g000884	29.8544	17.8753	23.5668	8.75519	9.14141	21.9222	19.8732	30.9699	2.43719	2.50873	25.2235	12.3647	46.6801	5.07184	8.54384
CabbageG_a_f_g000886	7.90262	14.4705	7.20866	22.1798	11.4268	144.979	20.1493	68.7916	147.586	157.214	10.0321	32.3837	33.4586	27.0498	14.3316
CabbageG_a_f_g000889	0	1.13494	1.10902	3.21024	4.85637	0	5.79636	1.09628	3.79119	3.06623	0	10.0095	1.61896	4.22653	4.40973
CabbageG_a_f_g000892	7.60993	9.64698	9.14945	4.96127	19.1398	7.3074	19.0452	14.7998	10.832	4.18122	13.185	10.5983	13.2215	32.6852	7.44141
CabbageG_a_f_g000897	4.09766	2.55361	1.66354	4.08576	3.99937	9.06118	3.31221	7.12583	11.9152	7.5262	0	0	0	0	0
CabbageG_a_f_g000902	4.68304	1.13494	0	17.5104	2.57102	0	0	0	0.812398	0	0	0	0	0	0
CabbageG_a_f_g000907	50.0499	44.8301	77.0772	20.4288	36.28	178.885	63.2079	285.033	23.2887	24.5298	0	0	0	0	0
CabbageG_a_f_g000908	19.9029	18.159	18.2989	36.7718	23.4249	9.06118	11.0407	12.0591	17.0604	15.3311	29.2363	9.4207	14.5707	15.2155	21.2218
CabbageG_a_f_g000909	0	12.7681	1.38628	9.92255	0.571338	0	0.552034	0	0	0	0	0	0.539654	2.25415	0
CabbageG_a_f_g000910	1.75614	5.10723	12.1993	6.71231	19.9968	0.584592	6.07238	5.20733	1.6248	8.91994	5.44599	0.883191	3.77758	6.48068	11.0243
CabbageG_a_f_g000911	0.58538	2.26988	1.66354	1.75104	0	0.584592	5.24433	15.3479	0.812398	0.557496	2.00642	2.35518	1.88879	0	1.37804
CabbageG_a_f_g000912	78.4409	58.7331	17.7444	49.3209	20.5682	130.072	36.9863	69.3398	121.86	99.7918	93.7283	25.0237	33.7284	16.0608	79.6507
CabbageG_a_f_g000913	20.4883	12.4843	14.9718	37.6473	32.2806	13.1533	8.83255	40.8365	17.3311	8.91994	6.01925	22.0798	33.4586	40.0112	40.5144
CabbageG_a_f_g000914	155.711	392.973	259.235	164.889	295.096	282.066	325.424	345.328	200.662	239.723	139.876	412.45	358.6	294.448	265.686
CabbageG_a_f_g000921	16.3906	14.7542	10.813	17.2185	21.1395	27.1835	28.7058	32.3403	28.7047	12.8224	8.02566	36.7996	30.4905	40.2929	15.9853
CabbageG_a_f_g000926	0	1.41867	0	14.3001	0.857007	0	0	0	3.52039	1.39374	0	0	0	4.79007	2.75608
CabbageG_a_f_g000927	0	0.56747	2.49531	3.79392	5.99905	0.876888	2.76017	8.49618	1.0832	1.67249	1.43315	2.06078	4.04741	3.94476	5.23655
CabbageG_a_f_g000929	3.80497	2.26988	5.82238	14.592	1.99968	4.96903	5.52034	4.65919	11.3736	3.06623	0.859893	9.4207	23.7448	14.652	4.68533
CabbageG_a_f_g000952	11.4149	11.9169	9.42671	17.8022	14.2834	12.861	53.5473	35.6291	33.8499	30.3835	26.9433	25.9069	22.9353	61.7074	23.1511
CabbageG_a_f_g000953	4.68304	9.07951	3.32707	14.0083	8.85574	8.47659	18.7692	15.3479	16.5188	9.19868	1.71979	12.0703	15.1103	23.3868	11.0243
CabbageG_a_f_g000955	0	26.6711	6.65415	5.54495	15.7118	0	19.0452	31.5181	0	48.2234	0	0	0	0	0
CabbageG_a_f_g000957	2.34152	5.10723	17.1899	26.8492	9.14141	7.0151	13.8009	17.8146	20.8515	4.73872	1.71979	8.83191	14.031	31.8399	28.112
CabbageG_a_f_g000958	0.58538	3.12108	6.09964	5.83679	2.57102	2.63066	5.24433	9.31839	9.20717	3.62372	0	7.35992	8.09481	14.652	3.85851
CabbageG_a_f_g000959	3.21959	9.36325	13.8628	32.1024	72.8456	0	0	0	0	0	6.59251	5.29915	9.71377	47.3372	28.3876
CabbageG_a_f_g000960	4.68304	9.93072	6.37689	14.3001	6.28472	13.7379	13.8009	15.3479	21.9347	3.90247	2.57968	10.8927	4.58706	20.2874	7.1658
CabbageG_a_f_g000962	1.46345	2.83735	5.26787	5.54495	10.8554	0	0	0	0	0	2.29305	1.17759	7.28533	6.19891	2.48047
CabbageG_a_f_g000963	4.09766	3.68855	8.59494	4.08576	9.42708	4.96903	16.285	20.2812	4.33279	2.78748	17.1979	29.4397	27.2525	44.2377	29.2144
CabbageG_a_f_g000965	28.9763	10.4982	0	18.6777	0.857007	61.3822	2.20814	0.822211	24.3719	3.34498	0.859893	0	0	0	0
CabbageG_a_f_g000974	0	0	0	0	0.571338	7.3074	8.28052	16.1701	16.248	13.1012	0	0	0.539654	0.563538	0.551216
CabbageG_a_f_g000979	12.5857	9.64698	8.8722	31.5187	11.9981	13.7379	16.837	15.622	24.6427	10.0349	8.02566	25.6125	12.1422	21.1327	35.2778
CabbageG_a_f_g000980	16.6833	4.25602	3.32707	8.75519	12.8551	23.676	12.1448	7.3999	10.2904	7.24745	27.8032	8.53751	12.9517	12.1161	4.13412
CabbageG_a_f_g000981	5.8538	22.6988	16.6354	29.7676	29.9952	12.2764	11.8687	12.0591	21.3931	20.0699	15.4781	30.6173	7.82498	32.6852	28.112
CabbageG_a_f_g000986	0	0.851204	0.831768	0.875519	1.42834	1.46148	3.31221	11.2369	3.24959	1.11499	0	1.47198	3.50775	9.58014	2.20486
CabbageG_a_f_g000989	3.51228	5.6747	1.94079	4.66943	10.2841	5.55362	9.38458	2.7407	8.66557	4.73872	0	0	0	0	0
CabbageG_a_f_g000990	4.39035	8.79578	1.66354	11.3817	22.2822	6.72281	11.0407	2.7407	13.54	12.5437	0	0.883191	0	0	0
CabbageG_a_f_g000993	33.0739	77.1759	33.8253	66.2476	30.2809	38.2908	103.23	41.1105	43.8695	27.596	16.9112	69.4777	22.3956	29.304	39.9631
CabbageG_a_f_g000994	9.36607	29.2247	11.922	26.2656	13.7121	14.6148	40.5745	19.1849	19.2267	9.75618	4.87272	28.8509	9.71377	13.5249	14.6072
CabbageG_a_f_g000996	7.90262	19.5777	4.71335	14.0083	22.5678	0	0	0	0	1.11499	14.9048	35.622	4.58706	12.3978	4.96094
CabbageG_a_f_g000997	4.68304	8.51204	1.38628	6.12863	9.14141	2.33837	0.552034	0.54814	1.354	0.836244	3.7262	15.3086	0.539654	2.53592	3.30729
CabbageG_a_f_g001006	1.75614	2.26988	2.21805	4.96127	0	2.04607	1.10407	0.822211	10.0196	6.4112	0.573262	19.7246	6.47585	21.978	7.71702
CabbageG_a_f_g001007	33.952	35.1831	30.2209	40.2739	49.4207	0	0.552034	0	0	0	67.3582	93.9126	113.058	102.282	175.011
CabbageG_a_f_g001008	0	0	0	3.50208	87.129	0	0	0	0	9.75618	0	0	0	0	41.6168
CabbageG_a_f_g001009	19.9029	49.6536	60.1646	54.2822	22.5678	18.7069	24.5655	41.3846	32.2251	4.73872	2.29305	31.5005	58.8223	94.9561	45.4753
CabbageG_a_f_g001011	19.9029	64.9753	73.1956	67.415	157.689	55.8285	68.7283	151.561	57.4094	147.458	0	0	0	0	0
CabbageG_a_f_g001015	2.63421	1.70241	3.60433	5.83679	3.99937	0	3.58822	1.09628	1.89559	0.557496	3.7262	7.35992	6.74568	7.32599	9.92188
CabbageG_a_f_g001016	5.8538	3.68855	10.5357	20.7206	18.2828	0	1.10407	2.46663	1.0832	0	7.73903	6.47673	19.9672	19.442	40.2387
CabbageG_a_f_g001017	4.09766	0	3.88159	0.583679	0	8.18429	0	8.22211	5.95758	0	4.29946	0	15.65	7.04422	0.551216
CabbageG_a_f_g001020	86.0508	138.179	94.2671	71.5007	111.982	49.9826	41.1266	48.2364	19.7683	1.11499	6.30588	14.1311	15.9198	7.88953	4.68533
CabbageG_a_f_g001024	5.56111	32.3458	26.6166	28.3084	96.8418	3.79985	7.17645	5.4814	3.79119	60.4883	70.5112	4.12156	3.23792	4.79007	26.4584
CabbageG_a_f_g001027	8.488	9.64698	27.4484	17.5104	5.14204	11.3995	54.6514	61.3917	15.9772	0.836244	2.00642	20.9022	52.8861	19.7238	11.5755
CabbageG_a_f_g001031	5.8538	5.95843	13.5856	13.4246	6.28472	3.50755	11.5927	4.93326	5.95758	7.80494	4.01283	7.65432	10.2534	17.4697	13.2292
CabbageG_a_f_g001032	44.1962	17.3078	22.1805	22.7635	21.1395	39.7523	67.6242	29.5996	17.6019	14.7736	34.6823	23.2574	19.6974	25.0774	14.056
CabbageG_a_f_g001035	31.3178	99.5909	62.6599	68.5823	110.84	63.7205	71.7645	94.2802	106.153	90.8718	42.4214	119.82	73.393	117.498	72.2093
CabbageG_a_f_g001036	9.65876	33.4807	18.5762	29.4758	41.1363	22.5068	26.4976	29.3255	40.0783	24.5298	15.7647	45.3371	25.0939	38.3206	23.4267
CabbageG_a_f_g001039	0	0.56747	0	69.4578	46.8497	0	0	0	4.60359	66.8995	0	0	0	31.8399	41.6168
CabbageG_a_f_g001040	9.36607	65.5427	65.1552	120.822	23.7105	49.6903	552.034	539.096	311.148	382.442	9.74545	118.936	52.8861	65.9339	136.15
CabbageG_a_f_g001041	2.63421	5.39096	10.813	19.8451	131.979	1.46148	8.0045	33.4366	6.22838	35.6797	11.4652	5.59354	21.0465	53.2543	46.0265
CabbageG_a_f_g001042	8.19531	8.22831	10.2585	26.8492	211.395	2.04607	8.28052	14.2517	7.58238	59.0946	17.4845	10.0095	12.412	42.8289	72.2093
CabbageG_a_f_g001048	4.68304	5.10723	4.99061	10.2144	15.9975	3.79985	9.6606	7.3999	4.06199	8.64119	3.43957	4.41595	9.17412	22.5415	12.1267
CabbageG_a_f_g001064	3.21959	5.10723	2.49531	2.62656	3.7137	7.3074	2.76017	5.4814	7.85318	11.7074	0.573262	8.53751	4.58706	7.60776	0.826823
CabbageG_a_f_g001065	8.78069	9.64698	4.15884	9.92255	4.28503	12.5687	7.72848	11.5109	10.832	17.8399	4.87272	9.4207	4.04741	6.48068	3.03169
CabbageG_a_f_g001070	33.6593	41.4253	25.5076	47.278	20.8538	21.6299	9.6606	3.56291	57.6802	30.6623	7.16577	65.6505	6.74568	1.69061	51.5387
CabbageG_a_f_g001071	11.7076	7.09337	23.844	25.9737	12.2838	1.46148	1.10407	4.38512	1.0832	0	6.87914	10.3039	15.9198	12.9614	28.3876
CabbageG_a_f_g001073	121.466	148.393	63.2144	57.4924	53.4201	0	0	0	0	0	0	0	0	0	0
CabbageG_a_f_g001084	1.46345	0.851204	0.831768	23.0553	45.4214	1.16918	1.6561	0.54814	12.7276	21.4636	0	4.71035	0.539654	1.97238	16.2609
CabbageG_a_f_g001085	34.5374	89.9439	18.2989	62.7455	50.5634	25.7221	46.9229	0.54814	98.5709	175.611	72.5176	38.566	1.88879	15.4973	84.0604
CabbageG_a_f_g001086	0.58538	2.26988	0.831768	1.75104	11.9981	0.292296	2.20814	0	0.541598	7.5262	2.57968	0	0.539654	2.53592	1.92925
CabbageG_a_f_g001097	12.293	18.159	16.9126	18.6777	24.2819	2.33837	7.17645	3.83698	6.22838	5.29621	30.6695	17.6638	11.0629	17.7514	24.8047
CabbageG_a_f_g001103	9.65876	3.97229	2.49531	2.9184	10.5698	18.7069	1.10407	0.822211	6.49918	5.85371	73.6641	5.29915	4.04741	1.69061	0
CabbageG_a_f_g001104	5.8538	1.41867	0.277256	3.79392	3.7137	12.2764	1.38009	0	4.60359	1.95124	26.9433	1.76638	1.34914	1.40884	0.551216
CabbageG_a_f_g001105	76.0993	11.6331	1.94079	100.977	2.28535	8.47659	2.76017	0	215.015	1.67249	14.0449	7.65432	0	2.81769	0.551216
CabbageG_a_f_g001106	57.0745	13.3355	5.54512	73.8354	12.2838	48.8134	6.90043	6.57769	67.429	13.6587	40.4149	13.5423	3.77758	25.0774	18.4657
CabbageG_a_f_g001107	3.21959	7.94457	4.4361	16.6349	4.85637	1.46148	10.7647	9.04432	6.49918	7.5262	1.43315	8.53751	8.09481	16.6244	14.056
CabbageG_a_f_g001108	5.8538	20.4289	37.7068	33.5616	29.4239	18.1224	56.5835	138.68	31.6835	22.5786	7.73903	22.963	66.6473	51.0002	28.3876
CabbageG_a_f_g001111	24.0006	93.6325	53.7877	75.2946	78.2733	24.2606	37.8144	37.2735	41.7031	217.423	61.9123	22.0798	22.9353	37.757	82.1311
CabbageG_a_f_g001126	3.51228	4.82349	10.5357	18.9696	8.2844	0	1.10407	0.822211	0	0	0.859893	1.76638	7.55516	5.91714	9.64627
CabbageG_a_f_g001134	4.97573	5.6747	8.8722	14.8838	43.4217	0	3.03619	0.822211	4.87439	11.1499	8.02566	2.94397	6.47585	12.9614	10.1975
CabbageG_a_f_g001137	2.63421	41.9927	44.0837	17.8022	24.5675	5.55362	27.3257	104.695	21.3931	4.45997	1.43315	17.9582	48.0292	22.5415	9.92188
CabbageG_a_f_g001138	2.63421	15.8891	16.6354	7.29599	11.7124	4.96903	9.38458	36.4513	7.04078	2.78748	2.86631	5.59354	14.8405	8.73483	4.68533
CabbageG_a_f_g001147	0	2.26988	2.21805	2.62656	7.42739	1.16918	5.79636	16.4442	0	0.557496	4.01283	2.94397	6.47585	10.1437	1.92925
CabbageG_a_f_g001162	15.2199	8.79578	15.8036	11.6736	12.2838	35.3678	12.4208	43.029	38.7243	12.5437	26.6567	3.23837	10.5233	1.40884	5.23655
CabbageG_a_f_g001167	8.19531	13.6193	11.6448	39.982	62.8472	7.3074	11.3167	2.46663	10.2904	70.2445	25.5101	14.7198	5.39654	16.9061	49.3338
CabbageG_a_f_g001168	5.8538	8.51204	10.5357	9.92255	9.99841	13.7379	25.1176	21.3775	19.4975	9.19868	16.338	5.29915	11.0629	13.2431	8.26823
CabbageG_a_f_g001170	8.488	10.7819	13.8628	9.33887	17.4258	7.0151	24.0135	12.8813	14.0816	28.9898	6.01925	10.8927	18.0784	9.86191	17.0877
CabbageG_a_f_g001171	3.51228	8.22831	14.6946	14.592	17.1401	4.09214	12.6968	10.1406	7.85318	16.7249	7.16577	4.12156	8.90429	7.04422	15.1584
CabbageG_a_f_g001178	33.0739	143.57	63.2144	126.95	98.5558	0	0	0	0	0	18.3444	278.794	37.506	111.58	79.3751
CabbageG_a_f_g001183	0	0	0	0	0	0	0	0	0	0	0	0	0	39.1659	0
CabbageG_a_f_g001201	17.8541	30.9271	37.1523	22.7635	51.7061	25.4298	23.7375	37.8217	21.9347	35.401	24.3636	25.6125	31.8396	47.6189	25.6315
CabbageG_a_f_g001203	28.9763	15.6054	16.0809	7.00415	19.9968	41.2137	28.7058	16.9924	23.2887	30.941	28.6631	20.9022	21.5862	23.105	15.1584
CabbageG_a_f_g001212	37.757	29.7922	24.9531	90.4703	9.14141	2.92296	4.96831	1.64442	2.97879	1.39374	13.185	15.3086	40.4741	68.188	9.92188
CabbageG_a_f_g001220	6.73186	6.24217	2.21805	8.75519	1.14268	0	0	0	0	0	4.01283	8.83191	2.42844	11.5525	2.75608
CabbageG_a_f_g001222	11.1222	15.0379	6.09964	3.79392	4.28503	21.9222	10.7647	7.94804	16.248	11.9862	7.16577	20.3134	9.44395	6.76245	7.99263
CabbageG_a_f_g001223	143.418	96.7536	152.214	80.2559	42.8503	181.808	97.7101	229.671	219.077	72.7532	65.0652	108.927	176.197	75.514	92.053
CabbageG_a_f_g001225	35.7081	115.764	82.6223	90.1785	175.686	49.6903	70.9364	152.931	99.9249	162.51	69.3647	104.217	124.66	116.652	85.9896
CabbageG_a_f_g001228	13.7564	15.8891	8.8722	11.0899	3.42803	19.5838	26.7737	4.38512	28.4339	3.34498	2.29305	23.5518	5.12671	20.5691	5.78776
CabbageG_a_f_g001238	11.4149	1.98614	1.66354	11.6736	5.42771	9.93807	2.48415	3.83698	8.12398	17.5611	7.16577	0.883191	1.34914	1.69061	3.30729
CabbageG_a_f_g001243	12.0003	20.4289	25.5076	30.3513	44.5644	10.2304	15.1809	14.5257	28.9755	6.4112	6.87914	20.6078	21.0465	36.3482	33.6242
CabbageG_a_f_g001244	4.09766	7.09337	6.9314	13.7165	13.1408	3.50755	4.14026	9.86653	9.47797	5.29621	1.43315	13.8367	8.90429	21.978	9.09506
CabbageG_a_f_g001257	0.58538	3.97229	6.65415	2.9184	4.28503	2.63066	14.3529	53.7178	4.33279	5.29621	0	0	1.07931	0	0
CabbageG_a_f_g001273	60.2941	37.1693	55.7285	26.5574	21.1395	112.534	212.257	232.412	73.3866	52.9621	53.3133	120.997	162.976	23.6686	71.3824
CabbageG_a_f_g001274	2.9269	5.39096	4.4361	10.7981	11.1411	2.92296	14.9049	47.1401	13.8108	10.0349	0.573262	6.77113	6.74568	22.5415	7.71702
CabbageG_a_f_g001277	48.0011	29.5084	60.9964	24.2227	7.71306	0	0	0	0	0	0	0	0	0	0
CabbageG_a_f_g001280	9.36607	2.26988	1.38628	6.42047	2.57102	4.38444	3.03619	4.65919	13.8108	0.557496	2.86631	0.588794	3.50775	2.25415	1.10243
CabbageG_a_f_g001282	12.5857	29.7922	15.2491	42.9004	7.42739	15.4917	9.6606	7.12583	6.76998	0	3.15294	23.2574	9.71377	3.38123	2.20486
CabbageG_a_f_g001283	1.75614	1.41867	4.71335	2.33472	3.42803	0.876888	1.38009	14.7998	0	0	0.573262	0	3.23792	11.5525	1.10243
CabbageG_a_f_g001284	41.2693	71.7849	58.7783	56.0332	76.2736	45.5982	51.6152	33.4366	37.9119	27.8748	49.0139	41.51	39.9344	97.492	41.3412
CabbageG_a_f_g001285	21.0737	3.12108	3.32707	78.7967	8.2844	44.1367	2.76017	5.75547	37.3703	28.711	18.3444	1.47198	4.85689	16.3426	7.99263
CabbageG_a_f_g001286	0	1.70241	0.554512	35.3126	88.2717	0	0	0	2.70799	35.401	0	0	0	18.5967	31.4193
CabbageG_a_f_g001294	2.9269	2.26988	5.82238	11.0899	6.28472	3.21526	11.8687	16.9924	3.52039	4.45997	1.43315	2.94397	9.44395	11.8343	9.64627
CabbageG_a_f_g001296	46.245	25.2524	14.1401	19.5533	25.9959	40.0446	60.7238	57.5547	12.4568	15.8886	56.1796	49.7531	31.2999	12.9614	27.2852
CabbageG_a_f_g001298	10.2441	27.806	25.7848	14.0083	20.2825	14.3225	21.5293	46.0438	15.4356	9.75618	26.0834	23.2574	21.3163	31.8399	12.678
CabbageG_a_f_g001301	205.761	60.1518	101.198	238.141	89.9857	213.668	265.529	572.807	134.587	5.85371	135.003	27.0845	220.719	42.2653	525.584
CabbageG_a_f_g001302	13.4637	20.1452	16.9126	27.7248	19.7112	16.6609	19.0452	28.7774	14.0816	10.5924	18.9176	24.1406	32.9189	35.7846	32.5217
CabbageG_a_f_g001303	4.68304	3.97229	7.76317	13.4246	19.7112	2.04607	4.41627	15.0739	2.97879	1.95124	6.01925	7.94872	18.3482	28.4586	20.6706
CabbageG_a_f_g001304	36.5862	15.0379	3.60433	19.8451	17.4258	30.1065	36.1582	56.7325	6.49918	7.80494	36.1155	8.24312	3.23792	6.76245	11.2999
CabbageG_a_f_g001305	37.4643	17.5916	5.54512	39.1065	51.1347	0	0	0	0	0.557496	67.6449	14.1311	4.58706	16.6244	18.1901
CabbageG_a_f_g001308	6.43917	11.0657	17.4671	30.935	31.7093	0	0.552034	0	0	0	0	0.883191	0	0	0
CabbageG_a_f_g001328	9.95145	11.6331	17.7444	10.7981	9.42708	3.21526	4.41627	1.09628	0.541598	0	4.01283	1.76638	1.07931	0.845306	0
CabbageG_a_f_g001331	6.73186	20.1452	23.5668	11.6736	7.99873	4.38444	8.28052	5.20733	1.89559	1.39374	6.30588	21.1966	20.237	12.3978	36.6558
CabbageG_a_f_g001332	13.7564	15.6054	46.579	14.0083	128.265	18.4147	10.4887	376.298	12.4568	14.7736	17.7711	32.9725	72.0438	38.3206	41.6168
CabbageG_a_f_g001337	0	0	0	2.62656	18.2828	0	0	0	0.812398	11.7074	0	0	0	0	17.0877
CabbageG_a_f_g001344	0.878069	3.40482	1.94079	0.875519	1.71401	0	1.6561	4.11105	3.24959	9.19868	0	0.883191	1.61896	1.12708	3.85851
CabbageG_a_f_g001345	1.17076	1.13494	3.32707	0	0	1.75378	2.48415	5.75547	4.87439	20.6274	0.573262	1.47198	5.12671	0.563538	6.06337
CabbageG_a_f_g001350	2.34152	3.68855	4.4361	2.33472	8.85574	0.876888	8.83255	10.4147	4.33279	2.78748	1.43315	5.88794	6.47585	5.35361	1.37804
CabbageG_a_f_g001355	5.8538	9.93072	10.2585	28.6003	7.14172	2.04607	19.0452	19.7331	16.248	10.8712	1.14652	23.8462	11.8724	21.1327	11.8511
CabbageG_a_f_g001357	31.0251	91.0789	58.501	90.7621	63.7042	37.1216	62.6559	62.2139	57.6802	72.7532	73.9508	44.7483	39.1249	58.8897	62.563
CabbageG_a_f_g001363	3.51228	2.83735	4.4361	2.9184	6.85606	4.67674	5.24433	11.2369	4.06199	0.557496	2.57968	2.64957	13.2215	16.9061	6.61459
CabbageG_a_f_g001369	0	0	0	0	1.42834	0	0	0	0	0.557496	0	0	0	0	28.112
CabbageG_a_f_g001370	0.58538	8.79578	8.31768	2.33472	10.8554	0	2.48415	6.02954	0	0	0	4.71035	27.2525	32.6852	10.4731
CabbageG_a_f_g001371	62.3429	48.8024	25.7848	36.48	20.2825	150.24	91.9137	86.6062	137.295	6.9687	10.6053	83.9031	33.7284	45.083	20.6706
CabbageG_a_f_g001376	90.4411	19.294	26.6166	28.3084	39.9937	26.0143	37.2623	48.7845	2.70799	8.91994	72.8042	13.2479	22.6655	7.32599	59.2557
CabbageG_a_f_g001378	6.43917	8.79578	46.3018	24.5145	40.8507	7.0151	29.5338	75.9175	13.2692	9.75618	11.1786	2.94397	50.7275	34.094	30.0413
CabbageG_a_f_g001379	10.8295	39.7229	26.0621	42.0249	44.2787	10.5227	19.5972	34.8069	32.4959	46.8297	12.8984	35.622	29.9508	41.7018	27.0096
CabbageG_a_f_g001385	8.488	10.2145	27.1711	16.343	14.2834	3.50755	6.34839	4.65919	7.04078	8.64119	3.43957	0.588794	8.36464	4.22653	3.85851
CabbageG_a_f_g001390	8.78069	8.79578	10.813	8.46335	7.71306	1.16918	2.20814	1.64442	1.6248	0.557496	7.16577	9.12631	8.09481	12.1161	4.40973
CabbageG_a_f_g001392	0	0	0	113.817	0.571338	0	0.552034	0	0.541598	0	0	0	0	35.5029	23.4267
CabbageG_a_f_g001396	5.26842	6.80963	5.26787	0.875519	19.9968	14.3225	2.20814	13.9776	3.52039	2.50873	11.4652	0	5.93619	11.5525	7.1658
CabbageG_a_f_g001398	0	0	0	0.583679	9.71275	0	0	0	0	9.19868	0	0	0	0	5.51216
CabbageG_a_f_g001399	3.51228	6.5259	8.59494	11.0899	1.71401	7.5997	26.4976	24.9404	24.9135	30.6623	3.7262	13.2479	11.8724	7.04422	7.99263
CabbageG_a_f_g001404	307.324	113.21	164.69	75.0028	482.781	486.673	116.203	1137.12	72.845	765.721	300.389	149.848	230.432	81.4312	205.879
CabbageG_a_f_g001407	1.75614	6.5259	6.9314	3.79392	6.28472	2.92296	3.03619	7.94804	1.6248	2.22998	4.01283	4.12156	6.74568	7.60776	15.1584
CabbageG_a_f_g001408	4.97573	3.68855	3.60433	7.87967	10.5698	0	0.828052	0	0	0	0	0	0	0	0
CabbageG_a_f_g001409	9.65876	2.26988	0.831768	31.5187	13.1408	1.46148	19.5972	5.4814	18.4143	5.85371	2.29305	10.3039	3.50775	92.7019	11.8511
CabbageG_a_f_g001411	1.46345	3.12108	1.38628	11.6736	5.14204	2.04607	3.03619	0	3.79119	3.06623	2.00642	3.82716	0.269827	14.0884	9.92188
CabbageG_a_f_g001415	8.78069	11.3494	11.6448	9.63071	13.7121	7.3074	19.8732	12.8813	15.9772	7.80494	5.73262	11.7759	11.0629	27.6133	6.8902
CabbageG_a_f_g001416	0	0	0	13.4246	0	0	0	0	0	0	0	0	0	16.0608	1.92925
CabbageG_a_f_g001417	0	0	0	17.2185	0	0	0	0	0	0	0	0	0	23.6686	0.551216
CabbageG_a_f_g001419	22.5371	26.6711	21.9032	43.4841	33.9946	30.9834	25.6696	44.6734	83.9478	8.36244	6.59251	72.7161	43.712	84.8124	30.8681
CabbageG_a_f_g001421	0.29269	2.55361	1.10902	6.42047	4.85637	0.584592	7.17645	10.9628	7.85318	3.90247	0	1.76638	0	4.79007	0.826823
CabbageG_a_f_g001433	4.39035	3.40482	4.15884	5.54495	1.71401	10.2304	12.6968	19.459	8.12398	4.18122	6.01925	9.12631	4.04741	9.58014	34.7266
CabbageG_a_f_g001440	0	0	2.21805	1.4592	0	0.876888	0.552034	3.01477	4.87439	0	0.859893	0.588794	3.50775	14.652	7.44141
CabbageG_a_f_g001444	4.68304	4.53976	16.0809	12.8409	9.42708	6.13822	8.55653	19.459	8.12398	3.06623	4.01283	8.83191	18.6181	27.3316	12.4024
CabbageG_a_f_g001448	67.3186	81.1481	111.18	61.87	61.7045	70.7356	88.8775	123.88	68.2414	24.8086	19.4909	99.2118	131.945	92.9837	140.836
CabbageG_a_f_g001451	12.5857	20.7126	18.0216	23.3472	8.85574	13.4456	42.7827	13.1554	22.4763	35.1222	9.45882	42.982	27.7922	26.2045	17.3633
CabbageG_a_f_g001456	0	0	0	0.583679	5.71338	0	0	0	0	0	0	0	0	12.1161	0
CabbageG_a_f_g001467	14.9272	3.68855	1.94079	0	0	30.3988	4.14026	6.57769	6.76998	4.45997	27.8032	4.71035	0.809481	0	4.96094
CabbageG_a_f_g001472	3.21959	3.12108	5.26787	14.3001	7.99873	0.876888	2.20814	0	4.60359	3.62372	2.00642	10.5983	7.0155	20.2874	9.64627
CabbageG_a_f_g001475	16.6833	25.2524	59.8873	71.7926	44.85	9.06118	19.3212	18.0886	22.7471	31.2198	26.9433	14.1311	23.7448	32.4034	52.3655
CabbageG_a_f_g001477	2.34152	22.1313	29.9437	16.0512	20.8538	3.21526	5.52034	11.2369	2.70799	17.0036	15.1914	4.71035	12.1422	9.86191	12.678
CabbageG_a_f_g001481	8.488	31.7783	33.8253	47.5699	23.9962	21.0453	24.2895	32.8884	52.535	3.34498	2.29305	17.6638	18.8879	48.1825	38.5851
CabbageG_a_f_g001485	18.1468	21.8476	11.0902	11.9654	35.1373	13.4456	41.4026	20.5553	31.1419	27.8748	0	0	0.539654	0	0.551216
CabbageG_a_f_g001486	6.14648	5.6747	4.99061	3.21024	12.5694	6.13822	11.3167	3.56291	8.12398	15.0524	0.859893	0.588794	0	0	0
CabbageG_a_f_g001490	14.9272	13.0518	18.5762	19.5533	11.9981	18.7069	19.5972	79.2063	11.9152	6.13246	5.44599	6.47673	14.8405	4.79007	10.4731
CabbageG_a_f_g001491	14.6345	70.0825	89.831	12.5491	16.2831	10.2304	202.045	90.4432	28.7047	5.01746	18.631	95.0902	135.453	11.2708	4.40973
CabbageG_a_f_g001506	27.8055	0.56747	1.38628	7.87967	1.99968	6.13822	1.38009	1.91849	6.49918	0	9.45882	0.883191	1.88879	5.91714	1.37804
CabbageG_a_f_g001511	5.8538	3.68855	0	0	0	17.8301	2.76017	3.56291	1.89559	0	2.00642	0.883191	1.07931	0.845306	3.5829
CabbageG_a_f_g001518	1.46345	1.98614	0.554512	0.875519	3.7137	0.584592	0	1.37035	0	0.557496	2.57968	10.3039	1.88879	3.09946	7.99263
CabbageG_a_f_g001519	1.17076	1.13494	6.37689	1.16736	3.7137	0.584592	1.6561	11.5109	0	1.39374	0	1.76638	4.58706	12.9614	2.75608
CabbageG_a_f_g001526	7.02455	5.39096	9.98122	23.9309	22.5678	2.33837	0	1.09628	1.6248	0.836244	41.5615	14.4255	36.1568	26.2045	15.1584
CabbageG_a_f_g001536	58.8306	36.6018	67.9278	134.246	36.5656	40.0446	65.1401	43.3031	104.258	6.13246	38.4085	109.516	113.597	284.868	84.6116
CabbageG_a_f_g001540	0	0	0	0	9.71275	0	0	0	0	0	0	0	0	0	1.10243
CabbageG_a_f_g001541	0	2.26988	3.32707	4.08576	13.1408	0	0.552034	0	0	1.11499	0	0	0	0	0
CabbageG_a_f_g001552	4.68304	9.93072	18.5762	47.5699	30.5666	6.72281	27.6017	34.5328	22.4763	15.6099	3.15294	5.88794	11.6026	20.5691	17.0877
CabbageG_a_f_g001560	2.04883	2.55361	4.71335	9.33887	6.85606	3.50755	8.28052	14.2517	4.33279	2.78748	1.71979	6.18234	26.443	15.4973	9.37067
CabbageG_a_f_g001564	2.34152	3.68855	10.5357	19.2614	17.9971	0.584592	5.52034	7.12583	5.68678	3.06623	8.59893	1.47198	7.28533	15.2155	11.8511
CabbageG_a_f_g001568	3.51228	2.55361	16.9126	4.66943	6.85606	9.06118	16.009	41.9327	11.9152	0.557496	3.7262	8.24312	29.681	27.8951	6.06337
CabbageG_a_f_g001581	5.56111	1.13494	4.71335	5.54495	2.28535	17.5378	3.03619	12.0591	4.60359	36.2372	2.29305	0	0.809481	0	10.1975
CabbageG_a_f_g001582	266.64	251.389	1008.66	682.321	42.8503	261.313	850.409	171.842	424.884	326.414	337.365	388.31	1124.91	399.83	344.51
CabbageG_a_f_g001584	4.09766	2.26988	7.20866	25.6819	15.7118	4.38444	6.07238	6.02954	10.2904	12.8224	8.31229	5.88794	11.8724	44.5195	20.1194
CabbageG_a_f_g001585	15.5126	12.7681	44.0837	61.5782	34.8516	11.3995	17.3891	27.6811	27.3507	24.5298	29.2363	12.0703	30.7603	98.6191	64.4922
CabbageG_a_f_g001586	1.46345	9.93072	8.31768	14.8838	16.8545	0	0	0	0	0	2.57968	2.64957	2.9681	4.22653	12.1267
CabbageG_a_f_g001589	29.269	18.159	26.3393	129.285	39.9937	28.0604	26.7737	48.2364	207.432	374.637	70.2246	38.566	38.3154	45.9283	69.7288
CabbageG_a_f_g001594	0	0	0	0	1.42834	0	0	0	0	2.22998	0	0	0	0	10.1975
CabbageG_a_f_g001597	0	0.56747	0	18.0941	1.14268	0	0	0	0.541598	1.39374	0	0	0	2.81769	5.78776
CabbageG_a_f_g001606	9.95145	12.7681	4.99061	10.7981	15.1405	0	0	0	0	0	19.4909	35.0332	19.6974	60.5803	24.5291
CabbageG_a_f_g001608	6.43917	10.2145	6.37689	18.0941	22.2822	7.5997	3.86424	10.1406	6.22838	3.34498	6.59251	10.5983	14.3008	17.7514	20.1194
CabbageG_a_f_g001613	19.6102	97.0373	44.6382	131.62	88.2717	24.5529	42.2306	16.7183	74.199	71.3595	99.1743	47.6923	30.7603	38.6023	80.4775
CabbageG_a_f_g001614	2.63421	2.26988	8.59494	10.7981	11.7124	2.04607	2.48415	17.8146	8.12398	13.3799	0	1.76638	11.0629	13.8067	18.7413
CabbageG_a_f_g001620	93.0753	89.0927	51.8469	63.9129	41.9933	136.21	148.497	47.1401	72.3034	68.8507	30.0962	48.2811	26.1732	29.8675	19.8438
CabbageG_a_f_g001623	16.976	12.4843	5.82238	9.92255	4.5707	49.1057	16.561	23.296	9.74877	1.39374	5.44599	13.2479	8.90429	14.0884	10.4731
CabbageG_a_f_g001625	3.51228	2.26988	3.04982	11.6736	16.2831	2.04607	6.34839	4.11105	8.39478	19.5124	1.43315	10.8927	7.0155	18.315	7.99263
CabbageG_a_f_g001628	1.17076	2.26988	4.99061	4.08576	14.2834	3.50755	4.14026	11.785	2.16639	2.22998	0.859893	1.76638	9.44395	8.73483	1.10243
CabbageG_a_f_g001631	8.78069	4.82349	6.37689	51.9475	11.7124	7.89199	24.5655	37.8217	8.12398	4.73872	1.14652	12.6591	20.7767	40.5747	33.8998
CabbageG_a_f_g001636	24.5859	52.2072	69.314	70.0415	40.8507	0	0	0	0	0	0	0	0	0	0
CabbageG_a_f_g001637	3.51228	6.80963	18.5762	13.7165	14.5691	2.33837	7.17645	9.04432	3.52039	9.19868	16.0513	5.29915	13.7612	16.9061	14.6072
CabbageG_a_f_g001639	0	0	0	5.25311	2.57102	0	0	0	0	2.78748	0	0	0	0.845306	17.6389
CabbageG_a_f_g001648	7.90262	12.7681	12.1993	50.7801	91.6997	24.5529	6.34839	32.0662	14.6232	15.6099	14.9048	10.0095	28.6017	135.531	68.3507
CabbageG_a_f_g001649	1.46345	7.66084	14.1401	10.5062	8.57007	2.04607	8.55653	15.8961	8.66557	7.5262	0.573262	13.8367	18.0784	10.989	9.92188
CabbageG_a_f_g001651	5.8538	11.9169	8.04043	26.8492	19.1398	6.43051	13.8009	9.59246	17.8727	6.13246	8.02566	14.7198	6.74568	30.431	30.8681
CabbageG_a_f_g001653	10.5368	14.7542	10.813	21.5961	12.2838	13.7379	14.9049	12.3332	19.4975	26.4811	6.59251	7.06553	3.50775	7.60776	9.09506
CabbageG_a_f_g001654	0.58538	2.55361	1.94079	10.7981	12.2838	4.38444	0.828052	1.64442	2.43719	40.976	5.44599	0	0	2.81769	12.9536
CabbageG_a_f_g001660	4.97573	3.40482	7.76317	21.3043	24.5675	0	0	0	0	0	0	1.17759	3.23792	4.5083	1.10243
CabbageG_a_f_g001663	2.34152	1.41867	10.2585	13.7165	7.42739	10.5227	19.3212	30.4218	21.6639	2.22998	0	0	0	0.845306	0.551216
CabbageG_a_f_g001675	7.02455	4.25602	5.54512	23.0553	5.71338	2.33837	1.10407	0.54814	3.79119	2.78748	2.00642	0	0	3.38123	0.826823
CabbageG_a_f_g001682	4.68304	2.26988	3.32707	7.29599	2.28535	0	0	0	0	0	3.7262	2.06078	2.42844	10.7072	4.40973
CabbageG_a_f_g001684	0.878069	0.56747	1.10902	2.62656	0.857007	5.26133	4.69229	9.31839	4.60359	4.73872	0	0.588794	0	1.12708	1.92925
CabbageG_a_f_g001685	10.2441	14.1867	6.65415	36.1881	15.9975	9.93807	10.7647	3.01477	10.2904	30.1048	12.3251	7.65432	7.0155	23.105	19.5682
CabbageG_a_f_g001696	37.1716	27.5223	29.9437	18.6777	25.4245	41.7983	45.5428	28.5033	33.3083	23.9723	29.8096	6.77113	5.93619	7.60776	11.0243
CabbageG_a_f_g001709	6.14648	0	0	2.9184	0	26.3066	2.20814	2.19256	7.31158	3.06623	8.31229	0	1.07931	0.563538	0
CabbageG_a_f_g001712	0	0.851204	1.94079	5.83679	6.57039	0	0	0	3.52039	0	0	0	0	17.4697	9.37067
CabbageG_a_f_g001721	0	0	0	0	0	0	0	0	0	0	0	0	0	0	14.3316
CabbageG_a_f_g001724	0.878069	0.56747	1.10902	0.875519	5.99905	4.09214	1.93212	14.5257	0	1.11499	0.859893	0	1.07931	0.563538	6.8902
CabbageG_a_f_g001729	0.878069	1.70241	1.66354	2.04288	0.857007	1.16918	1.6561	2.19256	2.97879	0.557496	2.86631	5.00475	7.82498	8.1713	4.40973
CabbageG_a_f_g001738	82.5385	16.4566	85.6722	25.3901	78.559	342.863	312.451	314.084	218.806	12.2649	245.929	41.2156	206.418	39.4476	36.3802
CabbageG_a_f_g001739	46.8304	32.6295	57.6693	51.0719	92.5568	68.6896	80.321	42.2068	112.111	16.1674	37.8353	60.9402	56.9335	105.1	62.8386
CabbageG_a_f_g001741	16.6833	1.98614	5.54512	4.3776	34.8516	0	0	0	0	0	0	0	0	0	0
CabbageG_a_f_g001745	12.293	3.12108	4.99061	17.5104	7.99873	16.6609	2.20814	2.7407	14.0816	18.3974	47.0075	0.294397	3.23792	2.53592	4.13412
CabbageG_a_f_g001746	17.8541	8.22831	14.9718	44.6515	22.8535	24.2606	2.20814	3.01477	24.6427	47.6659	112.646	0.588794	4.04741	4.79007	10.7487
CabbageG_a_f_g001761	2.34152	1.13494	3.32707	2.04288	5.42771	15.784	3.03619	7.12583	2.43719	0	6.01925	0	4.04741	6.76245	0.826823
CabbageG_a_f_g001767	8.19531	9.36325	15.5263	3.21024	7.14172	0	0	0	0	0	19.4909	1.76638	2.42844	1.12708	4.40973
CabbageG_a_f_g001768	6.14648	3.97229	5.82238	21.5961	14.8548	13.4456	3.03619	7.3999	18.9559	19.5124	10.892	2.94397	6.20602	10.7072	4.68533
CabbageG_a_f_g001770	6.14648	3.40482	8.04043	3.50208	7.99873	4.38444	19.5972	10.4147	1.6248	2.78748	0	0	0	0	0
CabbageG_a_f_g001773	0	0.851204	0.554512	0.875519	1.42834	0	0	1.09628	0	0	0	2.64957	2.9681	8.45306	5.23655
CabbageG_a_f_g001778	10.2441	11.9169	13.031	11.3817	15.7118	19.2915	12.9728	18.9108	8.93637	6.9687	10.3187	5.59354	8.09481	21.978	3.5829
CabbageG_a_f_g001779	11.7076	13.6193	8.04043	8.46335	20.8538	0	0	0	0	0	30.6695	18.8414	18.8879	40.5747	11.5755
CabbageG_a_f_g001783	39.8058	26.6711	33.2707	59.5353	17.7115	47.6443	101.574	30.4218	109.132	3.06623	9.17219	130.123	172.689	59.735	62.0118
CabbageG_a_f_g001791	17.8541	19.0102	19.4079	29.7676	7.42739	44.7213	77.5608	44.6734	66.3458	17.0036	5.73262	63.001	42.3628	47.9007	25.6315
CabbageG_a_f_g001806	92.1973	109.522	62.9371	103.311	90.2714	115.457	211.981	142.517	95.5921	79.1644	135.576	84.4919	98.4869	160.045	68.0751
CabbageG_a_f_g001808	3.21959	4.53976	5.26787	14.592	7.99873	6.43051	19.5972	16.7183	8.66557	11.7074	6.59251	10.3039	5.93619	21.4144	9.64627
CabbageG_a_f_g001809	2.63421	4.53976	10.813	15.4675	6.57039	2.92296	4.69229	4.11105	5.41598	13.1012	7.16577	3.53276	28.3318	30.9946	24.2535
CabbageG_a_f_g001810	5.56111	6.80963	5.82238	2.33472	4.5707	7.3074	12.9728	19.459	4.87439	10.5924	20.6374	4.71035	8.90429	3.38123	5.23655
CabbageG_a_f_g001821	246.152	1.41867	0	71.5007	473.639	38.5831	3.31221	0	33.0375	1.67249	324.179	7.94872	0.539654	153	48.2314
CabbageG_a_f_g001822	13.4637	26.9548	5.82238	9.63071	9.71275	34.4909	26.4976	2.19256	33.3083	26.4811	6.87914	62.4122	13.2215	26.768	6.61459
CabbageG_a_f_g001823	3.80497	9.07951	3.32707	6.71231	3.99937	16.9532	9.6606	3.01477	9.74877	8.08369	3.43957	20.019	5.12671	7.88953	5.51216
CabbageG_a_f_g001825	5.26842	9.36325	6.9314	11.0899	10.5698	0	1.93212	1.37035	0.541598	0	14.9048	10.8927	11.0629	20.5691	20.1194
CabbageG_a_f_g001826	21.0737	20.1452	20.517	31.2268	34.5659	35.0755	22.3574	17.8146	28.9755	15.8886	32.3893	34.4444	53.6956	67.6245	18.7413
CabbageG_a_f_g001827	2.9269	2.26988	0.831768	16.343	2.85669	4.38444	6.07238	1.64442	8.93637	4.18122	0	0	0	0	1.92925
CabbageG_a_f_g001829	5.8538	7.3771	5.26787	9.04703	14.2834	0	0	0	0	0	0	0	0	0	0
CabbageG_a_f_g001834	6.14648	2.26988	9.14945	11.6736	7.14172	9.06118	12.4208	8.77025	11.3736	5.85371	6.30588	5.29915	21.856	17.7514	10.1975
CabbageG_a_f_g001835	17.2687	17.8753	19.6852	27.1411	9.14141	11.9841	24.0135	48.7845	31.9543	17.2824	4.87272	22.3742	33.1887	25.9227	72.7605
CabbageG_a_f_g001836	24.8786	41.9927	34.1025	64.2047	26.8529	22.5068	30.3619	27.133	38.9951	14.4949	6.87914	97.151	57.4732	98.6191	59.8069
CabbageG_a_f_g001839	33.3666	9.64698	1.10902	35.8963	5.42771	51.4441	14.0769	2.46663	100.196	3.90247	5.73262	13.8367	6.47585	39.4476	9.92188
CabbageG_a_f_g001840	54.733	14.1867	9.70397	82.2988	7.71306	89.7349	27.3257	7.3999	120.506	4.18122	8.59893	30.6173	16.1896	83.9671	18.1901
CabbageG_a_f_g001842	12.0003	16.1729	5.54512	27.1411	11.4268	0	0	0	0	0	4.58609	11.4815	4.31723	9.86191	18.7413
CabbageG_a_f_g001843	9.36607	14.7542	4.71335	26.8492	3.14236	30.1065	18.7692	12.0591	23.2887	1.11499	1.71979	13.8367	6.74568	18.0332	31.4193
CabbageG_a_f_g001846	17.5614	10.4982	14.1401	26.8492	44.2787	15.4917	10.7647	62.2139	19.2267	10.3137	16.6246	18.2526	55.5844	81.9947	33.0729
CabbageG_a_f_g001847	0.58538	1.98614	1.38628	18.0941	32.8519	5.55362	7.72848	30.9699	6.22838	6.4112	2.57968	1.17759	4.31723	25.9227	15.1584
CabbageG_a_f_g001848	4.68304	6.80963	8.04043	59.2435	81.7013	9.93807	19.3212	58.9251	23.0179	15.3311	5.15936	10.5983	19.1577	65.6521	41.8924
CabbageG_a_f_g001849	7.02455	8.22831	12.4765	9.33887	11.9981	14.3225	7.45246	18.0886	32.2251	21.1848	12.3251	23.2574	25.9034	31.5581	13.2292
CabbageG_a_f_g001853	3.21959	0.56747	8.8722	8.46335	1.42834	2.92296	11.8687	26.5848	4.87439	1.11499	0.573262	3.82716	31.5698	26.768	2.75608
CabbageG_a_f_g001854	0	1.13494	2.21805	5.54495	3.14236	2.92296	1.6561	0.822211	2.43719	0.836244	0.573262	1.17759	0.809481	10.989	1.10243
CabbageG_a_f_g001862	13.4637	21.2801	23.2895	20.7206	13.1408	13.4456	11.3167	19.7331	53.889	2.78748	6.59251	24.4349	18.8879	16.0608	29.49
CabbageG_a_f_g001864	4.68304	34.0482	49.0743	20.1369	21.7108	1.75378	17.1131	41.6587	3.24959	90.0356	22.0706	8.24312	12.1422	16.9061	27.2852
CabbageG_a_f_g001865	13.171	19.5777	14.1401	70.917	21.4252	11.1072	8.55653	1.09628	40.0783	6.13246	2.86631	59.4682	13.2215	30.7128	94.5335
CabbageG_a_f_g001867	0.58538	0	2.21805	13.1328	17.1401	0	14.9049	5.4814	6.49918	6.13246	0	1.47198	4.04741	7.04422	27.2852
CabbageG_a_f_g001869	0	0	0	0	1.14268	0	0	0	0	0	0	0	0	9.0166	0.826823
CabbageG_a_f_g001875	8.19531	23.55	6.09964	8.46335	15.9975	8.18429	9.38458	4.93326	8.39478	2.50873	13.7583	12.3647	4.31723	14.3702	10.7487
CabbageG_a_f_g001877	213.664	340.198	95.9306	217.129	279.67	210.745	266.357	111.273	194.163	171.43	179.144	238.167	109.55	383.487	198.989
CabbageG_a_f_g001880	2.9269	17.0241	34.657	54.8659	95.6991	4.09214	8.55653	55.0881	16.7896	18.3974	9.45882	12.3647	37.7758	73.5417	50.7118
CabbageG_a_f_g001881	7.31724	8.22831	14.1401	19.5533	20.2825	1.75378	3.03619	5.75547	0	0.836244	2.29305	4.12156	8.63446	10.4254	4.13412
CabbageG_a_f_g001882	13.7564	16.4566	21.626	35.0208	36.5656	0.584592	3.58822	8.49618	0.812398	1.67249	3.15294	6.47673	16.9991	52.6908	11.5755
CabbageG_a_f_g001888	1.75614	1.70241	6.65415	10.7981	6.28472	2.33837	6.90043	7.12583	13.2692	0	1.14652	15.3086	8.36464	10.4254	18.1901
CabbageG_a_f_g001889	18.1468	69.515	18.2989	42.6086	27.9956	2.04607	3.03619	0	4.33279	3.34498	15.7647	24.7293	5.39654	10.7072	20.9462
CabbageG_a_f_g001900	10.2441	17.0241	8.31768	34.1452	51.9918	15.4917	13.5248	9.31839	10.0196	4.73872	19.7775	20.9022	14.031	36.0664	28.6632
CabbageG_a_f_g001907	11.1222	2.26988	2.21805	7.58783	8.85574	16.9532	1.93212	5.4814	5.68678	1.39374	4.58609	5.00475	4.85689	6.48068	6.61459
CabbageG_a_f_g001910	38.635	3.40482	2.77256	21.3043	18.2828	52.6133	3.86424	4.93326	40.0783	43.2059	31.5294	15.3086	6.47585	6.76245	24.2535
CabbageG_a_f_g001913	11.7076	7.09337	13.8628	17.8022	60.5618	0.584592	0.552034	0	0.541598	1.11499	23.5037	25.9069	46.4102	66.7792	49.6094
CabbageG_a_f_g001918	0.58538	2.26988	2.77256	7.00415	7.99873	1.46148	3.58822	3.01477	1.0832	8.64119	1.43315	0.883191	1.34914	0.845306	1.37804
CabbageG_a_f_g001920	2.9269	3.12108	0.831768	0.875519	4.5707	10.2304	15.457	12.0591	2.70799	19.2336	6.01925	5.88794	1.88879	3.38123	10.1975
CabbageG_a_f_g001922	2.04883	5.39096	4.4361	27.7248	32.2806	2.04607	0	1.37035	20.8515	13.9374	0.573262	0.883191	0.809481	2.81769	24.8047
CabbageG_a_f_g001925	4.97573	10.2145	13.8628	7.58783	14.8548	8.76888	13.5248	14.5257	5.68678	10.0349	10.892	11.4815	10.5233	26.2045	11.2999
CabbageG_a_f_g001927	0.58538	0.56747	1.94079	0.875519	8.57007	0	0	0	0	0	0	0	0	0	0
CabbageG_a_f_g001931	17.2687	26.1036	38.8159	18.9696	21.4252	23.0914	63.4839	58.651	33.0375	30.3835	18.631	33.8557	47.7594	32.6852	9.09506
CabbageG_a_f_g001932	23.7079	25.8199	23.2895	42.0249	60.2762	9.06118	25.3936	20.8293	14.0816	28.4323	15.7647	20.9022	15.65	35.7846	35.2778
CabbageG_a_f_g001933	15.8052	30.3596	19.9624	38.5228	42.5647	9.93807	22.0814	9.86653	12.186	25.6448	22.9305	23.8462	8.36464	30.1493	41.8924
CabbageG_a_f_g001942	5.26842	7.09337	11.6448	11.6736	15.7118	7.0151	6.07238	18.0886	21.1223	12.2649	5.15936	7.35992	11.0629	24.5139	8.81945
CabbageG_a_f_g001944	0	0	0.277256	0	0	0	0.276017	0	0.270799	0.557496	0	1.47198	0.269827	2.53592	9.64627
CabbageG_a_f_g001949	0	0	0	1.16736	261.673	0	0	0	0	326.414	0	0	0	0	234.542
CabbageG_a_f_g001952	19.0248	10.7819	10.5357	25.9737	48.8494	11.9841	27.6017	28.2292	27.6215	16.4461	9.17219	29.1453	24.0146	61.1438	17.3633
CabbageG_a_f_g001954	0.878069	3.12108	9.70397	2.33472	4.5707	1.16918	3.86424	13.7035	5.68678	9.19868	0.573262	2.94397	10.7931	3.66299	4.40973
CabbageG_a_f_g001956	1.17076	0	1.38628	0.583679	10.8554	0	0	0	0	0	0.573262	0	0.539654	1.12708	0
CabbageG_a_f_g001959	45.6596	21.2801	18.5762	16.0512	14.8548	67.2281	60.7238	38.918	66.6166	54.9134	39.8417	74.7768	45.3309	66.4974	7.71702
CabbageG_a_f_g001961	158.345	340.765	173.008	185.902	96.2704	182.685	94.1219	174.857	385.889	355.682	117.805	392.726	207.767	183.995	113.275
CabbageG_a_f_g001963	0.878069	0	0	0	0.571338	0	0	0.54814	0	0	18.0577	5.88794	8.09481	14.9337	6.61459
CabbageG_a_f_g001967	0.58538	1.41867	5.26787	2.33472	5.71338	1.16918	2.76017	15.3479	0.812398	3.06623	1.43315	2.94397	6.47585	11.2708	2.48047
CabbageG_a_f_g001968	12.5857	26.3873	29.1119	49.3209	23.4249	19.8761	60.4478	68.2435	36.8287	2.78748	4.87272	40.038	43.712	68.7516	35.829
CabbageG_a_f_g001969	2.9269	15.0379	9.98122	29.184	22.5678	1.46148	3.86424	4.93326	4.87439	14.4949	6.87914	3.82716	3.23792	5.35361	25.9071
CabbageG_a_f_g001970	12.0003	12.7681	19.6852	15.7593	8.85574	13.7379	16.837	20.0071	10.832	8.36244	2.86631	17.9582	26.1732	29.5857	19.8438
CabbageG_a_f_g001972	6.43917	13.6193	4.15884	37.9392	23.7105	16.9532	16.285	2.19256	17.0604	4.45997	18.3444	16.4862	2.9681	23.105	11.5755
CabbageG_a_f_g001976	0.878069	1.70241	0.831768	3.79392	11.4268	0.876888	1.6561	0	14.894	5.01746	1.43315	2.94397	1.07931	3.38123	4.68533
CabbageG_a_f_g001980	22.5371	36.0343	15.2491	4.96127	16.5688	25.1375	17.6651	20.2812	36.8287	42.9272	22.0706	27.0845	13.7612	9.58014	9.92188
CabbageG_a_f_g001981	25.464	102.145	44.9155	60.119	80.5587	22.7991	19.0452	22.1997	73.3866	43.4847	25.7968	187.825	37.2361	88.4754	36.9314
CabbageG_a_f_g001982	33.6593	137.611	26.3393	106.521	17.4258	19.2915	203.977	12.0591	82.323	52.1259	17.7711	254.653	36.1568	152.155	14.3316
CabbageG_a_f_g001985	1.46345	1.13494	2.21805	1.75104	15.4261	3.21526	1.38009	4.65919	1.6248	1.39374	0	0	0	0	0
CabbageG_a_f_g001986	0	0	0	2.62656	13.4264	0	0	0	0	51.5684	0	0	0	0.563538	12.9536
CabbageG_a_f_g001989	69.0748	4.53976	0	35.8963	22.5678	22.2145	2.48415	0.822211	30.8711	6.9687	51.0203	2.94397	0	15.4973	9.09506
CabbageG_a_f_g001991	13.7564	33.197	11.922	9.04703	3.7137	5.55362	11.0407	11.2369	26.8091	1.11499	0.573262	34.7388	13.7612	22.2597	7.99263
CabbageG_a_f_g001995	18.7321	29.7922	52.4014	12.2573	3.14236	9.35347	30.3619	51.5252	67.9706	53.7984	1.71979	49.4587	35.887	5.35361	12.9536
CabbageG_a_f_g001996	85.7581	42.844	125.32	37.3555	17.1401	8.18429	16.837	6.30361	1.354	1.67249	5.44599	6.18234	3.23792	1.69061	1.10243
CabbageG_a_f_g001997	23.7079	10.7819	18.0216	30.6432	1.99968	11.9841	28.4298	48.7845	8.39478	0.557496	3.43957	17.3694	30.2206	30.1493	44.3729
CabbageG_a_f_g001998	355.033	63.5566	0.554512	30.3513	249.675	293.173	246.759	41.6587	108.049	105.924	12.0385	3.82716	0	2.81769	55.3972
CabbageG_a_f_g001999	9.65876	16.7404	9.98122	2.62656	10.2841	18.1224	8.28052	3.83698	6.22838	8.64119	18.9176	1.47198	6.74568	16.9061	7.1658
CabbageG_a_f_g002000	171.224	88.2415	67.9278	61.2863	33.1376	354.847	189.348	149.368	230.45	46.5509	31.5294	108.927	53.6956	68.4698	66.4215
CabbageG_a_f_g002002	0	1.41867	0	2.62656	26.5672	0	0	0	0	3.06623	1.14652	0.588794	0.809481	2.81769	5.78776
CabbageG_a_f_g002005	7.60993	16.4566	22.735	20.4288	20.8538	21.0453	75.3527	77.0137	61.2006	17.5611	10.3187	60.3514	97.4076	123.978	52.3655
CabbageG_a_f_g002009	0.878069	0.56747	0	18.6777	25.9959	0	0	0	0	0.836244	0.859893	0	0	0	1.65365
CabbageG_a_f_g002010	6.73186	18.4428	47.9653	51.9475	35.1373	18.9992	38.0904	72.3545	33.8499	21.4636	4.58609	14.1311	34.5379	29.5857	18.1901
CabbageG_a_f_g002021	58.2453	17.0241	0	58.9516	5.71338	16.9532	0	0	8.39478	4.18122	5.15936	1.47198	0	0.563538	0
CabbageG_a_f_g002028	0.58538	4.25602	1.38628	2.33472	0	8.47659	13.8009	7.94804	10.5612	4.45997	1.14652	0.883191	2.15862	1.97238	1.10243
CabbageG_a_f_g002037	5.56111	9.93072	10.5357	47.278	20.2825	5.26133	4.69229	7.94804	4.33279	8.91994	6.59251	9.12631	6.74568	22.5415	45.7509
CabbageG_a_f_g002038	3.21959	16.7404	7.48592	21.0125	27.4242	0	1.6561	0	1.0832	1.39374	1.43315	62.1178	6.47585	16.3426	11.5755
CabbageG_a_f_g002050	6.73186	4.82349	17.4671	1.75104	1.99968	8.18429	63.4839	45.7697	15.1648	7.80494	11.1786	18.8414	46.4102	3.38123	0.551216
CabbageG_a_f_g002053	0	2.26988	3.04982	4.08576	8.2844	2.92296	3.58822	8.49618	0.812398	1.95124	0.573262	2.35518	3.23792	7.88953	4.13412
CabbageG_a_f_g002056	1.46345	4.25602	2.21805	4.66943	3.99937	3.21526	5.24433	7.67397	1.89559	18.1186	8.59893	8.53751	8.90429	4.79007	4.68533
CabbageG_a_f_g002065	0	0	0	0	18.8542	0	0	0	0	0	0	0	0	0	10.4731
CabbageG_a_f_g002069	6.73186	5.6747	13.5856	11.0899	3.14236	9.06118	4.69229	18.0886	11.9152	16.4461	4.87272	5.29915	33.4586	16.0608	8.54384
CabbageG_a_f_g002070	86.6362	248.835	113.675	175.104	246.247	0.584592	3.58822	2.7407	1.354	0	42.708	452.783	44.7913	120.597	131.741
CabbageG_a_f_g002071	0.878069	2.83735	0.554512	0	11.7124	0.584592	0.552034	0	0.541598	0.836244	4.01283	194.008	19.6974	5.35361	35.2778
CabbageG_a_f_g002072	106.832	85.6879	46.8563	44.0678	62.8472	146.733	111.235	56.1844	78.261	117.91	184.59	75.0712	39.6646	36.6299	49.0582
CabbageG_a_f_g002073	48.5865	16.1729	19.6852	40.5657	61.9902	51.7364	26.7737	25.4885	20.8515	23.1361	50.447	6.77113	14.031	60.8621	36.1046
CabbageG_a_f_g002074	25.1713	4.53976	8.31768	25.0982	30.8523	21.9222	18.4932	17.5405	7.04078	9.19868	24.6503	4.41595	8.09481	24.7957	28.3876
CabbageG_a_f_g002075	12.293	9.07951	19.1307	30.935	25.7102	2.92296	3.31221	18.9108	4.87439	4.18122	2.57968	6.77113	11.8724	14.652	7.99263
CabbageG_a_f_g002076	2.34152	2.55361	6.37689	3.79392	9.42708	0	0	1.09628	0	0.557496	0	0	1.34914	1.69061	0.826823
CabbageG_a_f_g002079	22.5371	81.1481	79.2953	50.1964	57.1338	19.5838	76.1807	56.4585	63.9086	216.03	8.02566	19.7246	46.1404	25.9227	75.2409
CabbageG_a_f_g002080	8.488	12.7681	25.5076	11.0899	50.8491	10.815	23.1854	25.7626	7.31158	22.2998	13.185	7.94872	35.887	48.746	9.09506
CabbageG_a_f_g002088	3.80497	3.40482	4.4361	3.50208	4.28503	7.5997	18.2171	37.2735	7.58238	13.6587	0	0	2.9681	0	0
CabbageG_a_f_g002089	0.58538	2.83735	0.554512	17.8022	38.2796	19.8761	0	0	8.93637	8.36244	48.4406	0	0	0.563538	4.68533
CabbageG_a_f_g002092	7.60993	9.64698	23.0123	20.7206	23.4249	7.5997	14.0769	17.2664	21.6639	28.9898	1.71979	14.4255	9.44395	10.4254	46.0265
CabbageG_a_f_g002096	0.878069	2.83735	2.77256	4.66943	5.99905	1.16918	2.48415	3.01477	3.52039	8.08369	1.14652	2.94397	3.23792	12.6796	5.78776
CabbageG_a_f_g002097	0.58538	4.53976	4.4361	4.08576	7.42739	0	9.10857	17.2664	3.52039	15.8886	3.43957	7.06553	8.09481	18.0332	9.09506
CabbageG_a_f_g002100	14.3418	13.3355	19.1307	20.4288	17.9971	2.33837	2.48415	4.11105	3.79119	5.29621	7.4524	17.075	19.1577	15.4973	8.54384
CabbageG_a_f_g002102	12.0003	17.0241	24.6758	18.0941	142.834	20.4607	8.0045	9.31839	9.74877	30.1048	14.3315	5.29915	5.12671	4.5083	5.23655
CabbageG_a_f_g002103	0	0	0	0	185.971	0	0	0	0	238.887	0	0	0	0	21.2218
CabbageG_a_f_g002104	10.8295	11.6331	35.766	7.00415	4.28503	6.43051	14.0769	18.6368	14.6232	3.90247	6.59251	10.0095	19.1577	9.29837	10.4731
CabbageG_a_f_g002105	21.3664	25.5361	46.8563	18.3859	3.42803	21.0453	38.6424	38.6439	28.4339	2.78748	5.44599	34.15	36.6965	16.9061	16.8121
CabbageG_a_f_g002106	0	0	0	3.79392	5.99905	0	0	0	0	3.06623	0	0	0	0	12.678
CabbageG_a_f_g002108	12.8783	10.7819	13.5856	16.343	32.5663	16.3686	20.7013	26.5848	17.3311	15.3311	10.6053	22.0798	22.1258	59.735	7.44141
CabbageG_a_f_g002124	6.43917	9.64698	12.1993	12.2573	5.42771	0	0	1.09628	3.24959	0.836244	5.73262	8.24312	5.93619	15.7791	9.64627
CabbageG_a_f_g002125	3.21959	1.70241	0.831768	5.25311	9.14141	1.46148	3.58822	3.56291	4.06199	3.06623	2.29305	2.64957	6.47585	13.5249	6.06337
CabbageG_a_f_g002126	17.5614	12.7681	11.3675	12.8409	9.14141	27.1835	16.285	7.67397	8.93637	3.62372	16.338	4.71035	6.74568	10.1437	5.78776
CabbageG_a_f_g002162	15.2199	15.6054	39.0931	35.8963	23.1392	10.2304	19.3212	59.1992	21.9347	1.95124	2.57968	20.6078	56.9335	66.4974	45.1997
CabbageG_a_f_g002177	9.95145	1.13494	5.54512	5.25311	0	5.84592	1.38009	3.56291	15.1648	4.73872	5.73262	3.53276	6.20602	1.69061	2.75608
CabbageG_a_f_g002181	0	1.41867	1.38628	9.92255	6.57039	1.16918	1.38009	0	0.541598	0	1.14652	0.883191	0	11.5525	36.6558
CabbageG_a_f_g002185	0.58538	0	0	7.58783	2.28535	0	0	0	0	0	0	2.06078	0.539654	22.5415	7.71702
CabbageG_a_f_g002190	2.9269	2.55361	1.10902	4.66943	5.42771	0	0.552034	0.822211	0	2.50873	0.859893	3.53276	0.809481	0.563538	16.8121
CabbageG_a_f_g002194	5.26842	5.95843	8.31768	12.2573	9.71275	4.09214	4.96831	3.83698	22.4763	11.1499	5.44599	10.5983	18.8879	38.6023	6.8902
CabbageG_a_f_g002198	0	5.6747	8.8722	7.87967	14.5691	0.876888	1.93212	3.01477	0.812398	11.4287	6.01925	0.883191	0.809481	1.69061	3.5829
CabbageG_a_f_g002199	0.58538	0.851204	0	0	0.857007	1.75378	0	0.54814	0	0	5.73262	8.53751	5.93619	8.73483	3.85851
CabbageG_a_f_g002200	5.26842	5.10723	4.71335	5.25311	8.2844	7.0151	8.28052	12.3332	9.47797	13.6587	4.58609	9.12631	11.6026	25.9227	7.71702
CabbageG_a_f_g002201	0	1.13494	5.26787	23.0553	20.8538	0	0	0	0.812398	4.18122	0	6.77113	3.23792	18.0332	23.4267
CabbageG_a_f_g002203	1.17076	16.4566	18.8534	6.12863	2.28535	1.16918	7.17645	29.0514	3.79119	26.7598	0.573262	4.71035	11.6026	4.5083	31.6949
CabbageG_a_f_g002204	11.7076	22.1313	19.6852	29.184	21.4252	9.64577	8.83255	14.5257	43.8695	25.9236	1.71979	27.3789	9.17412	31.8399	18.7413
CabbageG_a_f_g002206	31.6105	30.9271	42.4202	44.6515	123.123	21.9222	38.9184	27.407	25.4551	15.8886	64.4919	12.9535	20.237	17.4697	53.4679
CabbageG_a_f_g002207	6.14648	1.70241	0.554512	6.42047	0.571338	12.5687	0	0	5.95758	0	5.44599	0	0.539654	0	1.10243
CabbageG_a_f_g002208	2.04883	0.56747	0.554512	4.96127	12.5694	2.33837	0.828052	2.19256	2.97879	2.78748	1.43315	0	0	0	3.03169
CabbageG_a_f_g002209	9.95145	15.6054	10.813	25.9737	14.2834	9.35347	24.2895	9.31839	25.7259	29.5473	10.6053	25.9069	8.09481	12.9614	19.0169
CabbageG_a_f_g002210	8.488	10.2145	16.3581	37.3555	24.2819	5.84592	15.733	13.1554	34.6623	22.2998	2.86631	33.8557	15.9198	20.8509	24.5291
CabbageG_a_f_g002211	192.59	127.113	113.121	109.44	13.1408	110.78	222.47	137.035	116.173	4.45997	19.4909	158.091	130.057	111.017	50.4362
CabbageG_a_f_g002212	66.7333	52.2072	54.6195	53.9903	9.71275	40.0446	90.8096	47.4141	53.3474	9.75618	13.185	65.0617	55.8542	68.7516	23.9779
CabbageG_a_f_g002213	0	0	0	5.54495	0.857007	18.9992	58.2396	53.7178	86.3849	106.76	0	0.588794	0	5.91714	2.75608
CabbageG_a_f_g002214	19.0248	6.80963	37.1523	18.3859	21.9965	0.584592	0	0	0	3.06623	34.6823	0.883191	2.69827	1.40884	7.71702
CabbageG_a_f_g002215	55.0257	122.857	81.7906	118.487	115.982	72.7817	147.117	111.273	129.171	42.0909	32.3893	114.226	80.6783	121.161	141.662
CabbageG_a_f_g002220	0.58538	4.82349	0.831768	10.2144	3.42803	2.92296	1.10407	1.09628	5.41598	34.5647	12.6118	2.06078	3.77758	0	7.1658
CabbageG_a_f_g002225	62.3429	49.0861	47.6881	23.639	20.2825	80.966	48.579	52.3474	23.8303	64.9483	71.6577	8.53751	31.2999	10.1437	61.7362
CabbageG_a_f_g002226	0.878069	0.56747	1.38628	1.16736	62.5615	0	0	0	0	7.24745	0	0	0.539654	0	5.23655
CabbageG_a_f_g002229	3.51228	2.55361	2.49531	12.8409	5.71338	5.84592	3.03619	0.54814	2.70799	4.73872	12.6118	8.53751	3.50775	11.5525	4.40973
CabbageG_a_f_g002232	29.8544	93.3487	36.8751	139.499	79.9873	30.6911	24.8415	9.86653	72.3034	100.071	33.8224	42.3932	4.58706	25.9227	118.787
CabbageG_a_f_g002235	43.6108	67.8126	46.579	59.2435	24.8532	0	1.10407	0.54814	1.6248	1.67249	0.573262	1.17759	1.88879	1.12708	0.826823
CabbageG_a_f_g002236	38.3424	49.3699	21.626	26.8492	70.2746	28.9373	58.7917	20.8293	30.3295	56.8646	71.6577	27.9677	18.3482	16.0608	14.8828
CabbageG_a_f_g002240	8.19531	4.53976	2.49531	1.4592	3.7137	42.9675	116.755	52.8956	45.2235	46.5509	3.7262	10.5983	9.71377	8.1713	2.20486
CabbageG_a_f_g002242	75.2213	41.9927	19.9624	36.7718	19.1398	43.5521	68.4523	39.192	22.7471	4.18122	14.3315	78.3096	30.4905	56.6355	38.5851
CabbageG_a_f_g002245	14.6345	9.64698	10.813	4.96127	1.99968	0	0	0	0	0	6.59251	25.3181	14.3008	15.7791	2.20486
CabbageG_a_f_g002249	7.02455	7.3771	9.70397	10.2144	6.85606	7.5997	16.837	33.1625	23.0179	15.8886	6.01925	21.1966	29.681	38.8841	15.1584
CabbageG_a_f_g002254	4.97573	7.3771	5.54512	9.04703	5.71338	6.13822	12.4208	14.5257	7.31158	5.57496	5.44599	9.12631	16.7293	24.5139	10.1975
CabbageG_a_f_g002255	12.8783	15.0379	21.9032	31.8105	0.857007	0	0	0	0	0	0	0	0	0	0
CabbageG_a_f_g002256	5.8538	4.53976	6.65415	11.3817	0.285669	0	0	0	0	0	0	0	0	0	0
CabbageG_a_f_g002257	0	0	0	19.2614	0	0	0	0	0	0	0	0	0	0	2.20486
CabbageG_a_f_g002261	4.68304	6.5259	6.37689	6.12863	3.42803	15.784	8.0045	9.31839	5.68678	6.68995	16.0513	23.8462	17.8086	18.8785	13.5048
CabbageG_a_f_g002262	17.2687	1.98614	10.5357	5.54495	0.857007	14.3225	25.1176	55.9103	13.8108	2.22998	11.1786	3.23837	29.4111	3.09946	0
CabbageG_a_f_g002267	54.4403	17.8753	65.987	26.8492	70.2746	0	0	0	0	0	0	0	0	0	0
CabbageG_a_f_g002269	3.51228	6.24217	4.99061	9.33887	16.5688	0	2.48415	4.11105	3.79119	3.90247	15.4781	4.12156	2.42844	9.0166	8.54384
CabbageG_a_f_g002270	4.97573	11.3494	11.0902	5.83679	13.1408	14.3225	14.0769	7.94804	4.87439	10.8712	5.44599	24.7293	12.9517	10.989	5.51216
CabbageG_a_f_g002271	0	0	0	21.3043	0	0	0	0	0	0	0	0	0	1.12708	15.7096
CabbageG_a_f_g002272	5.56111	8.22831	2.21805	10.5062	27.1386	3.50755	3.58822	7.12583	6.49918	4.73872	1.43315	21.1966	2.9681	7.88953	5.78776
CabbageG_a_f_g002273	8.78069	21.2801	24.1213	25.9737	34.8516	9.35347	26.7737	38.918	15.9772	16.7249	6.59251	23.8462	42.6327	49.8731	26.734
CabbageG_a_f_g002274	1.46345	1.70241	5.82238	3.50208	5.71338	0.876888	5.24433	4.38512	1.354	3.34498	1.71979	3.53276	8.63446	9.0166	3.5829
CabbageG_a_f_g002275	11.7076	9.64698	11.0902	18.9696	8.57007	9.06118	24.2895	21.3775	15.1648	9.47743	3.7262	22.6686	32.1094	67.9063	13.5048
CabbageG_a_f_g002282	0.878069	1.41867	0.831768	4.96127	9.71275	0.584592	1.93212	0	0.812398	5.57496	0.573262	0.883191	0.809481	1.97238	7.44141
CabbageG_a_f_g002283	56.1964	62.1379	61.2736	38.8147	14.5691	2.04607	5.52034	3.01477	5.41598	4.73872	13.7583	99.5062	70.155	53.2543	9.64627
CabbageG_a_f_g002286	23.4152	6.24217	16.3581	31.5187	6.57039	36.8293	0	20.0071	29.5171	45.9934	7.4524	6.77113	16.4594	12.1161	6.06337
CabbageG_a_f_g002295	9.36607	12.4843	11.6448	12.8409	23.4249	8.18429	18.7692	20.2812	8.93637	20.9061	10.892	11.4815	12.1422	20.8509	12.1267
CabbageG_a_f_g002297	3.51228	19.294	5.26787	8.17151	15.1405	10.2304	9.6606	7.3999	11.6444	9.19868	7.4524	30.6173	5.66637	8.45306	10.7487
CabbageG_a_f_g002298	0.878069	5.39096	2.77256	2.04288	4.28503	2.63066	1.6561	3.28884	2.43719	2.78748	2.57968	14.1311	2.42844	3.09946	5.78776
CabbageG_a_f_g002299	4.97573	9.93072	1.66354	9.04703	11.1411	2.63066	0.828052	0	8.66557	6.68995	1.14652	3.23837	0	0.845306	19.8438
CabbageG_a_f_g002303	1.75614	3.40482	0	6.71231	1.71401	6.43051	6.90043	3.28884	11.9152	1.95124	1.14652	10.8927	4.85689	11.2708	3.85851
CabbageG_a_f_g002306	163.028	158.04	124.488	188.82	55.7055	270.958	462.329	423.987	499.625	130.454	50.7337	318.832	205.069	283.178	118.787
CabbageG_a_f_g002307	2.04883	2.55361	2.49531	1.75104	0.857007	0	0	0.54814	0	0.557496	1.71979	1.76638	9.71377	1.69061	3.85851
CabbageG_a_f_g002308	21.0737	25.2524	34.3798	8.75519	0.571338	52.9056	40.5745	128.813	70.9494	63.8333	10.0321	10.3039	103.344	7.88953	28.112
CabbageG_a_f_g002312	0.878069	0.851204	4.15884	4.96127	7.42739	4.09214	11.3167	3.01477	3.79119	23.9723	6.01925	0	1.07931	0.845306	5.23655
CabbageG_a_f_g002319	3.51228	12.4843	9.70397	17.8022	20.2825	4.67674	15.733	11.5109	11.9152	6.4112	8.02566	17.075	12.1422	16.6244	5.51216
CabbageG_a_f_g002321	4.39035	7.09337	9.14945	15.7593	23.9962	5.26133	12.9728	21.6515	4.87439	8.91994	4.87272	6.47673	1.07931	1.40884	6.06337
CabbageG_a_f_g002325	3.51228	5.6747	9.14945	18.9696	3.14236	1.16918	1.93212	4.38512	4.60359	0.836244	0.573262	3.82716	12.412	14.3702	9.09506
CabbageG_a_f_g002328	0	1.98614	2.77256	2.62656	2.85669	0.876888	2.20814	1.64442	1.6248	6.4112	3.7262	1.47198	5.39654	7.88953	13.2292
CabbageG_a_f_g002340	4.68304	4.53976	8.04043	11.0899	20.5682	0	0	0	0	0	0	0	0	0	0
CabbageG_a_f_g002355	14.9272	64.4078	65.4325	75.0028	77.1306	40.0446	73.4206	53.9918	87.1973	43.2059	22.3572	82.1368	84.7257	267.962	60.0825
CabbageG_a_f_g002360	1.75614	0	0	1.75104	0.857007	0.876888	0	1.09628	0	0	6.30588	0	0.809481	10.7072	0
CabbageG_a_f_g002362	13.171	10.4982	6.37689	138.624	14.8548	16.0763	16.285	48.2364	101.279	23.4148	0.859893	3.23837	0	0.563538	1.92925
CabbageG_a_f_g002363	0.29269	0	10.813	0.583679	8.85574	1.75378	1.93212	10.4147	0	0	1.43315	0	19.9672	9.0166	1.10243
CabbageG_a_f_g002364	0.878069	0	2.49531	0	2.28535	1.16918	0.828052	6.85176	0	0	0.286631	0	12.6819	4.22653	0
CabbageG_a_f_g002365	16.0979	11.6331	84.0086	22.4717	11.7124	4.38444	36.7103	303.67	26.5383	150.524	8.88556	2.35518	113.058	29.8675	59.2557
CabbageG_a_f_g002367	12.293	14.1867	5.26787	3.21024	6.85606	28.0604	17.9411	12.8813	30.6003	32.056	16.9112	34.4444	19.4275	23.105	6.06337
CabbageG_a_f_g002368	0	1.70241	0.554512	0.583679	7.42739	0.876888	0.828052	9.59246	0	11.7074	0	0.588794	2.9681	0	9.37067
CabbageG_a_f_g002370	0	0	0	0	15.7118	0	0	1.37035	0	3.62372	0	0	0	0	3.03169
CabbageG_a_f_g002371	4.09766	17.3078	25.5076	31.8105	22.5678	2.33837	4.96831	52.0733	16.248	10.5924	2.00642	17.6638	26.1732	16.9061	17.3633
CabbageG_a_f_g002372	48.2938	0.851204	2.77256	14.3001	3.42803	28.9373	0.552034	3.56291	14.3524	17.2824	15.4781	0	2.42844	2.53592	3.30729
CabbageG_a_f_g002373	0	0	0	33.5616	0	0	0	0	0	0	0	0	0	1.12708	14.8828
CabbageG_a_f_g002375	0	0	2.49531	0	0	0	0	11.785	0.541598	2.50873	0	0	5.66637	0	0.826823
CabbageG_a_f_g002379	4.39035	9.36325	9.14945	12.2573	5.99905	4.96903	7.17645	18.0886	19.4975	9.19868	1.14652	18.8414	12.6819	20.8509	8.26823
CabbageG_a_f_g002380	1.75614	5.39096	4.99061	3.79392	12.2838	0.876888	2.48415	1.64442	0.541598	4.45997	3.7262	2.35518	3.23792	1.40884	59.2557
CabbageG_a_f_g002381	1139.73	389.568	846.74	452.935	66.2752	385.538	323.492	207.745	471.461	22.2998	67.9315	440.418	633.014	645.251	40.79
CabbageG_a_f_g002382	3.21959	3.68855	12.7538	28.6003	216.251	5.55362	7.45246	29.5996	13.8108	5.01746	11.1786	3.53276	39.6646	388.559	34.7266
CabbageG_a_f_g002392	2.34152	12.2006	6.65415	7.29599	3.7137	8.18429	4.41627	5.20733	7.58238	12.5437	0	45.6315	7.82498	10.989	5.78776
CabbageG_a_f_g002394	129.076	240.891	88.1675	304.097	77.702	347.248	310.519	86.058	143.794	221.326	519.662	217.854	132.485	102	133.394
CabbageG_a_f_g002395	1.17076	3.40482	1.10902	10.2144	0.857007	0	0	0	0	0	1.71979	4.12156	4.85689	7.32599	6.61459
CabbageG_a_f_g002397	13.4637	22.1313	17.1899	26.2656	23.7105	2.33837	11.5927	7.12583	4.06199	2.78748	11.4652	33.2669	31.5698	32.9669	20.1194
CabbageG_a_f_g002402	24.0006	20.4289	19.1307	24.2227	37.4226	58.7515	65.6921	43.5772	79.8858	27.0386	26.9433	22.6686	29.1413	25.9227	18.4657
CabbageG_a_f_g002412	2.04883	2.83735	6.37689	7.58783	15.7118	2.63066	7.72848	6.30361	5.41598	9.75618	6.87914	9.7151	11.8724	36.3482	17.9145
CabbageG_a_f_g002416	15.5126	1.41867	3.88159	40.8576	17.1401	10.2304	0	0	16.5188	2.22998	2.57968	2.64957	6.47585	14.3702	7.44141
CabbageG_a_f_g002418	21.659	16.1729	12.1993	12.5491	25.7102	29.5219	27.0497	21.3775	15.9772	49.3384	29.8096	17.6638	13.2215	8.73483	24.8047
CabbageG_a_f_g002419	40.0985	31.7783	29.3892	25.9737	53.7058	66.9358	60.4478	46.5919	33.8499	101.743	84.5561	43.5708	25.3637	18.5967	52.6411
CabbageG_a_f_g002422	0.58538	4.25602	3.04982	0.583679	0	0	2.48415	31.244	2.43719	1.95124	1.14652	1.47198	8.36464	3.38123	5.78776
CabbageG_a_f_g002434	5.56111	6.80963	9.98122	16.0512	10.2841	3.21526	18.4932	26.5848	8.66557	5.85371	3.43957	5.00475	15.1103	18.315	16.8121
CabbageG_a_f_g002435	96.8803	41.4253	41.8657	18.6777	25.4245	76.2893	33.3981	82.2211	61.7422	32.3348	47.2941	55.3466	38.0456	26.2045	12.1267
CabbageG_a_f_g002436	42.1473	29.2247	30.2209	11.0899	11.9981	32.7372	18.4932	30.9699	22.7471	10.8712	20.6374	22.963	12.6819	4.22653	7.1658
CabbageG_a_f_g002437	63.5137	189.535	69.5913	78.213	46.8497	63.4282	46.3709	16.1701	37.6411	94.2168	205.801	106.572	21.5862	20.0056	40.79
CabbageG_a_f_g002441	0	5.10723	0	5.83679	1.99968	0	3.03619	1.09628	18.1435	5.01746	0.859893	1.47198	0	7.32599	2.75608
CabbageG_a_f_g002443	26.0494	0	0	12.2573	22.8535	2.63066	0	0	3.52039	0	37.5486	0.588794	0	29.304	18.1901
CabbageG_a_f_g002444	1.75614	1.70241	2.49531	14.0083	3.99937	0.584592	1.6561	0.822211	1.354	0	2.57968	1.17759	4.31723	15.7791	8.54384
CabbageG_a_f_g002452	0	0	0.554512	14.592	3.42803	0	0	0	7.31158	0	0	0	0	10.1437	6.06337
CabbageG_a_f_g002454	0.58538	24.4012	51.8469	58.6598	39.1367	0	39.1944	96.1986	30.3295	20.9061	0	17.6638	41.2835	27.0498	35.0022
CabbageG_a_f_g002457	0	0	1.10902	1.75104	2.28535	0	0	4.65919	0	1.11499	0	0	3.50775	8.1713	4.68533
CabbageG_a_f_g002462	0	0	0	0.583679	14.8548	0	0	0	0	3.62372	0.859893	0.883191	0	4.22653	4.68533
CabbageG_a_f_g002468	1.46345	0.851204	2.77256	1.4592	0	2.63066	0.828052	72.9027	7.04078	0	0	2.06078	20.5069	45.083	1.37804
CabbageG_a_f_g002470	2.34152	0	3.88159	10.5062	1.42834	0	5.24433	4.65919	3.52039	5.29621	0	3.23837	8.63446	13.5249	4.40973
CabbageG_a_f_g002474	0	0	0	3.21024	6.85606	0	0	0	0	1.11499	0	0	0	0	24.5291
CabbageG_a_f_g002478	2.04883	0	0	0	0	1.75378	0	0	0	0	18.9176	0	0	0	0
CabbageG_a_f_g002480	8.19531	11.3494	2.49531	41.7331	29.1382	0.584592	0	0	0	0	2.86631	12.9535	0.539654	9.86191	51.2631
CabbageG_a_f_g002482	0	1.13494	1.94079	0.583679	0.571338	7.89199	4.69229	18.3627	15.4356	13.3799	0.573262	0	2.15862	1.12708	0.551216
CabbageG_a_f_g002483	0	0	0	0	51.1347	0	0	0	0	60.7671	0	0	0	0	34.1754
CabbageG_a_f_g002487	1.75614	14.1867	1.66354	6.12863	0.857007	3.50755	10.7647	0.27407	13.8108	1.67249	0.286631	12.0703	0.269827	8.45306	4.40973
CabbageG_a_f_g002498	0	0	0	11.3817	0	0	0	0	0	0	0	0	0	1.97238	4.13412
CabbageG_a_f_g002502	5.8538	8.51204	5.26787	4.96127	5.42771	5.84592	18.7692	10.6887	27.6215	17.2824	6.30588	13.5423	11.3327	13.2431	9.92188
CabbageG_a_f_g002503	7.02455	9.93072	21.626	6.12863	5.71338	9.06118	48.303	55.6363	21.1223	6.13246	8.02566	22.0798	50.1878	28.4586	3.5829
CabbageG_a_f_g002506	1.75614	4.82349	7.48592	9.04703	16.8545	0.584592	5.24433	3.83698	1.354	8.08369	6.01925	0.588794	4.31723	9.86191	6.61459
CabbageG_a_f_g002509	2.04883	7.09337	4.4361	4.08576	1.99968	0	0.552034	0	0	0	2.00642	21.1966	4.85689	10.4254	8.26823
CabbageG_a_f_g002515	3.80497	1.41867	3.88159	11.6736	6.28472	1.46148	24.8415	8.77025	3.52039	5.85371	2.29305	7.94872	10.7931	6.76245	9.64627
CabbageG_a_f_g002532	16.3906	17.3078	17.7444	19.2614	27.1386	10.2304	21.8054	49.6067	12.9984	9.47743	10.6053	24.4349	38.5853	40.2929	16.2609
CabbageG_a_f_g002533	2.34152	112.075	26.8938	8.75519	3.99937	2.63066	24.5655	70.7101	2.70799	28.4323	3.43957	10.5983	21.856	5.35361	17.6389
CabbageG_a_f_g002534	7.31724	12.2006	11.3675	13.1328	0	0	0	0	0	0	1.43315	2.35518	4.04741	3.66299	1.92925
CabbageG_a_f_g002537	2.9269	2.83735	3.60433	13.1328	5.99905	2.63066	3.03619	6.02954	3.52039	1.39374	0.573262	7.35992	3.50775	7.04422	7.44141
CabbageG_a_f_g002544	32.4886	61.2867	40.4794	66.2476	69.4176	36.8293	56.8595	41.1105	56.597	53.5196	17.4845	80.3704	33.7284	57.4808	58.7045
CabbageG_a_f_g002552	2.9269	4.53976	7.48592	8.17151	9.42708	6.43051	2.76017	9.86653	4.33279	5.01746	5.44599	2.06078	12.412	21.978	7.71702
CabbageG_a_f_g002554	2.34152	1.13494	1.10902	4.3776	0	4.96903	4.96831	9.31839	3.24959	3.90247	3.15294	5.00475	10.7931	24.7957	6.06337
CabbageG_a_f_g002556	25.1713	13.0518	58.2238	17.5104	17.4258	32.7372	35.3302	73.4508	58.7634	3.90247	9.45882	24.1406	52.0766	57.7626	22.5998
CabbageG_a_f_g002559	6.73186	5.39096	7.48592	4.3776	0	17.5378	20.9773	22.7478	7.04078	0	2.86631	7.35992	13.4914	12.1161	7.71702
CabbageG_a_f_g002569	0.58538	0.56747	0	6.71231	0.571338	0.876888	1.93212	0	10.0196	0.557496	0	4.41595	0.539654	12.6796	1.92925
CabbageG_a_f_g002570	129.954	110.657	144.173	127.242	7.71306	61.6745	173.891	36.4513	211.765	80.2794	21.7839	62.1178	41.0137	7.32599	27.5608
CabbageG_a_f_g002572	1.17076	13.903	5.54512	10.7981	11.7124	4.67674	4.96831	6.30361	4.87439	17.0036	7.16577	3.23837	1.88879	5.63538	3.5829
CabbageG_a_f_g002574	16.3906	17.8753	56.8375	34.7289	39.9937	14.6148	42.7827	50.9771	25.7259	67.1783	23.2171	30.0285	54.7749	37.757	31.6949
CabbageG_a_f_g002583	28.9763	81.7156	37.1523	60.119	9.99841	78.043	248.691	44.3994	36.5579	89.1994	19.4909	112.165	134.914	27.8951	101.148
CabbageG_a_f_g002585	0	0	0	0	13.9978	0	0	0	0	6.9687	0	0	0	0	7.1658
CabbageG_a_f_g002588	75.8066	30.0759	62.9371	288.046	108.554	135.918	38.0904	236.523	129.984	191.5	54.1732	58.8794	142.199	264.299	239.779
CabbageG_a_f_g002589	1.17076	0	1.38628	3.50208	3.99937	1.75378	0	0.822211	4.60359	1.11499	0	0	0.539654	6.19891	17.6389
CabbageG_a_f_g002596	0.878069	2.55361	1.10902	4.96127	13.1408	0	0	0.54814	0	0	1.14652	12.3647	14.031	13.2431	16.8121
CabbageG_a_f_g002603	157.174	573.995	307.754	383.477	163.688	165.147	273.533	154.302	513.164	445.718	83.4096	705.67	184.562	243.73	216.903
CabbageG_a_f_g002604	9.95145	48.5186	32.1617	26.2656	41.7077	10.2304	18.2171	17.2664	12.4568	61.6033	28.6631	20.3134	6.74568	10.989	19.8438
CabbageG_a_f_g002605	2.63421	6.5259	16.9126	18.3859	24.2819	3.21526	7.72848	12.8813	5.68678	13.1012	7.73903	5.88794	10.2534	9.58014	29.7656
CabbageG_a_f_g002606	3.51228	3.40482	12.4765	18.6777	10.2841	5.26133	3.58822	183.627	8.66557	17.8399	0.573262	2.06078	1.61896	4.22653	20.1194
CabbageG_a_f_g002607	1.46345	3.97229	4.4361	3.50208	27.1386	0.292296	1.93212	2.7407	0.541598	37.0735	5.15936	1.76638	3.50775	1.97238	8.54384
CabbageG_a_f_g002608	15.5126	5.95843	10.2585	18.6777	42.279	9.06118	8.0045	17.5405	15.1648	33.7285	18.3444	10.8927	19.1577	40.5747	18.1901
CabbageG_a_f_g002611	1.46345	1.98614	3.04982	7.29599	4.28503	2.33837	6.62441	7.3999	3.52039	4.73872	1.43315	3.53276	4.04741	12.1161	8.81945
CabbageG_a_f_g002622	2.04883	1.98614	3.60433	7.29599	10.8554	3.79985	7.17645	12.6072	5.95758	7.80494	2.29305	2.35518	7.82498	8.73483	6.61459
CabbageG_a_f_g002623	1.46345	2.83735	1.10902	9.92255	6.28472	4.67674	0.552034	6.02954	4.06199	1.95124	1.71979	4.71035	3.50775	11.8343	6.61459
CabbageG_a_f_g002624	4.09766	1.41867	4.71335	15.1757	21.9965	2.04607	4.69229	7.67397	7.58238	12.2649	5.44599	7.35992	12.412	26.768	13.7804
CabbageG_a_f_g002625	0.58538	0.56747	20.517	4.66943	26.2815	4.09214	9.93662	54.54	0	19.7911	0	0	0.539654	0.563538	0
CabbageG_a_f_g002631	4.39035	0	0	2.62656	1.99968	5.26133	0	0	1.354	0.836244	10.0321	1.76638	6.20602	5.35361	40.79
CabbageG_a_f_g002642	2.34152	12.7681	17.1899	21.888	41.9933	0	0.552034	0	1.354	0	8.88556	1.76638	1.34914	0.563538	12.4024
CabbageG_a_f_g002646	0.878069	0	3.32707	6.71231	3.14236	1.46148	3.03619	11.785	8.93637	1.39374	0	1.47198	6.47585	8.45306	4.40973
CabbageG_a_f_g002655	2.04883	12.7681	11.3675	5.83679	1.71401	4.09214	11.3167	16.1701	23.5595	1.95124	0.573262	18.547	7.28533	11.5525	5.51216
CabbageG_a_f_g002661	9.36607	7.66084	18.2989	20.7206	20.8538	7.0151	8.55653	31.244	15.1648	21.1848	8.88556	13.2479	33.9982	42.8289	19.2925
CabbageG_a_f_g002662	0	0	0	44.6515	0	0	0	0	1.0832	0	0	0	0	13.5249	0
CabbageG_a_f_g002668	0	0	0.554512	0	33.9946	0	0	0.822211	0	0	0.573262	0	2.42844	1.69061	1.37804
CabbageG_a_f_g002669	11.1222	26.1036	40.7567	18.6777	24.2819	7.5997	14.3529	9.59246	8.66557	11.1499	13.185	11.7759	10.7931	9.29837	6.06337
CabbageG_a_f_g002675	249.957	147.542	260.898	283.376	377.94	348.709	197.628	386.987	172.77	175.054	244.496	151.32	296.81	242.039	262.103
CabbageG_a_f_g002677	18.4395	39.7229	18.8534	26.2656	38.5653	13.4456	36.7103	20.2812	12.7276	20.9061	27.8032	22.3742	10.7931	18.8785	23.1511
CabbageG_a_f_g002683	16.6833	5.10723	4.15884	12.5491	13.4264	15.4917	4.69229	6.30361	12.9984	0.836244	11.7519	15.0142	6.20602	13.2431	8.81945
CabbageG_a_f_g002685	5.26842	1.98614	5.26787	9.63071	1.99968	6.43051	4.69229	1.91849	4.87439	0	1.71979	11.4815	16.1896	14.0884	3.03169
CabbageG_a_f_g002695	8.78069	13.3355	7.48592	67.9986	32.5663	14.6148	4.41627	6.85176	29.2463	29.5473	10.0321	13.8367	4.04741	13.5249	37.7583
CabbageG_a_f_g002697	3.51228	5.95843	8.04043	7.29599	24.5675	2.63066	11.8687	14.2517	7.31158	9.19868	9.74545	5.88794	12.1422	18.5967	5.78776
CabbageG_a_f_g002700	3.21959	0	0	16.6349	13.1408	2.04607	3.03619	0.54814	15.7064	1.11499	3.15294	4.12156	10.5233	46.7736	52.3655
CabbageG_a_f_g002719	45.9523	18.4428	30.4982	121.113	6.57039	1.16918	1.93212	0	0.541598	0	4.29946	32.0893	63.1395	78.8953	97.2896
CabbageG_a_f_g002720	0	8.51204	7.76317	0.583679	5.14204	0	3.86424	3.28884	0	30.6623	2.57968	0.588794	0	0	3.03169
CabbageG_a_f_g002721	8.488	15.6054	8.04043	32.686	11.7124	22.5068	35.0542	21.3775	57.4094	5.01746	10.6053	27.9677	8.09481	39.7294	55.9484
CabbageG_a_f_g002722	4.39035	5.10723	15.2491	16.9267	7.71306	2.63066	4.14026	15.8961	6.76998	0	0	3.82716	10.2534	13.5249	5.51216
CabbageG_a_f_g002729	7.31724	21.5638	4.99061	14.592	14.5691	0.584592	1.6561	2.46663	0.541598	0.836244	1.43315	15.603	4.04741	8.1713	9.64627
CabbageG_a_f_g002744	10.2441	23.2663	4.99061	0	3.7137	0.584592	12.6968	13.7035	0	0	1.43315	12.3647	0	0.845306	2.48047
CabbageG_a_f_g002750	1.17076	3.40482	2.49531	2.04288	0	0	8.0045	2.46663	8.12398	0.836244	0.573262	10.3039	3.23792	7.32599	3.85851
CabbageG_a_f_g002756	0.58538	4.25602	4.4361	7.29599	8.57007	2.04607	3.58822	3.01477	3.24959	9.47743	2.86631	7.06553	3.23792	9.58014	3.85851
CabbageG_a_f_g002758	43.9035	115.48	212.655	114.693	36.28	1.46148	1.6561	1.09628	0.812398	1.11499	25.2235	62.7066	135.723	81.1494	89.2969
CabbageG_a_f_g002759	0	0.56747	3.04982	0.583679	15.7118	0	2.48415	22.7478	0	2.50873	0	0	7.55516	6.19891	0.551216
CabbageG_a_f_g002760	258.738	159.743	297.773	185.902	155.975	245.821	330.669	464.001	353.122	88.0844	125.544	174.283	311.65	176.951	214.974
CabbageG_a_f_g002767	31.3178	129.099	37.7068	202.245	27.7099	55.244	80.873	8.77025	284.339	10.5924	4.58609	130.418	21.3163	333.051	68.3507
CabbageG_a_f_g002769	53.8549	104.414	125.597	180.357	87.7004	76.5816	73.1446	163.072	375.599	125.715	24.3636	216.676	161.087	312.763	90.3994
CabbageG_a_f_g002770	7.90262	7.94457	8.04043	15.1757	13.4264	4.09214	14.0769	12.3332	9.47797	18.1186	8.31229	14.1311	13.4914	20.0056	10.4731
CabbageG_a_f_g002778	11.7076	8.22831	8.8722	20.7206	47.7067	14.3225	8.28052	20.0071	30.6003	25.3661	18.0577	22.963	29.681	69.0334	36.1046
CabbageG_a_f_g002779	5.56111	7.3771	4.4361	23.639	11.7124	1.46148	5.24433	4.93326	5.14518	5.57496	8.59893	5.59354	5.93619	8.45306	30.5925
CabbageG_a_f_g002781	26.0494	22.9825	19.9624	21.5961	13.9978	27.4758	62.6559	36.1773	37.0995	27.3173	9.74545	42.0988	37.2361	69.5969	21.4974
CabbageG_a_f_g002783	17.2687	13.6193	23.844	16.9267	39.1367	22.7991	9.38458	36.9995	12.9984	25.9236	10.6053	8.83191	16.9991	56.9173	49.6094
CabbageG_a_f_g002784	18.1468	20.1452	44.9155	18.0941	53.7058	26.5989	6.90043	47.6882	7.04078	36.516	22.6438	6.18234	14.3008	51.0002	74.9653
CabbageG_a_f_g002785	34.8301	62.1379	39.3704	28.6003	22.8535	57.29	46.6469	50.9771	140.274	78.0494	21.2107	70.6553	20.7767	31.5581	38.8607
CabbageG_a_f_g002786	4.09766	7.66084	5.54512	6.71231	3.14236	0.876888	0.552034	0.54814	3.24959	5.57496	0.573262	19.1358	11.8724	13.8067	8.81945
CabbageG_a_f_g002790	0.58538	8.51204	5.82238	4.66943	61.1332	0	2.20814	8.49618	0	0	1.43315	2.94397	2.42844	7.04422	6.33898
CabbageG_a_f_g002797	3.21959	1.41867	14.9718	2.62656	3.42803	0.584592	12.9728	39.4661	3.79119	11.7074	0.573262	2.94397	30.7603	2.53592	4.40973
CabbageG_a_f_g002798	3.51228	0.851204	6.37689	1.75104	2.28535	1.46148	5.52034	14.2517	1.89559	7.80494	0.286631	1.76638	10.7931	2.81769	1.37804
CabbageG_a_f_g002801	0.58538	1.41867	2.49531	3.21024	5.14204	2.04607	1.93212	6.02954	3.52039	0	0.573262	4.12156	2.9681	8.1713	2.75608
CabbageG_a_f_g002803	0	0	0	0	0	0	0	49.8808	0	0	0	0	12.1422	0	0
CabbageG_a_f_g002809	104.783	52.4909	28.8346	51.9475	101.127	94.1193	23.4615	25.7626	44.6819	59.3733	145.895	14.4255	11.6026	15.7791	44.6485
CabbageG_a_f_g002812	0	1.41867	2.49531	3.79392	2.57102	1.46148	1.38009	7.12583	2.16639	0	0	1.17759	5.93619	11.5525	7.44141
CabbageG_a_f_g002814	0	3.40482	4.15884	7.58783	29.4239	0	0.828052	1.64442	1.0832	13.3799	3.7262	1.76638	0	1.12708	4.40973
CabbageG_a_f_g002816	0	0	0.831768	7.29599	5.99905	0.584592	3.31221	16.9924	25.4551	30.6623	0	18.8414	60.9809	11.2708	12.4024
CabbageG_a_f_g002819	8.488	9.64698	5.54512	5.54495	12.2838	1.46148	6.62441	1.91849	1.354	0.557496	0	0	1.34914	3.94476	1.10243
CabbageG_a_f_g002822	23.4152	22.1313	30.2209	42.6086	15.9975	33.614	41.1266	18.9108	20.3099	2.50873	5.44599	36.2108	16.9991	57.1991	34.451
CabbageG_a_f_g002835	0	0.56747	1.38628	0	13.9978	0	0	0	0	8.64119	0	0	0	0	9.37067
CabbageG_a_f_g002839	15.8052	9.36325	21.0715	23.3472	7.42739	0.584592	0.828052	0.54814	0.541598	1.11499	0	1.17759	0	1.12708	1.37804
CabbageG_a_f_g002846	5.56111	15.8891	9.98122	38.5228	35.7086	9.93807	15.457	17.8146	14.0816	13.1012	8.02566	20.019	12.1422	24.2321	27.5608
CabbageG_a_f_g002847	7.02455	6.80963	2.77256	18.6777	11.4268	7.3074	11.5927	8.77025	9.20717	11.7074	6.59251	13.2479	6.74568	23.3868	22.8754
CabbageG_a_f_g002848	9.07338	26.1036	11.6448	15.1757	19.4255	17.8301	27.0497	7.3999	21.3931	21.7423	19.7775	34.7388	12.9517	22.5415	16.5365
CabbageG_a_f_g002850	2.34152	0.851204	1.94079	2.62656	12.5694	0	0	1.09628	0	0	0.859893	0.883191	3.23792	5.91714	4.96094
CabbageG_a_f_g002868	13.4637	4.53976	32.9935	32.3942	1.99968	13.7379	57.9636	207.197	37.6411	0	0.573262	14.4255	82.2972	75.2323	39.1363
CabbageG_a_f_g002869	0	0	0	57.2006	39.4223	0	0	0	1.6248	18.3974	0	0	0	21.6962	50.9874
CabbageG_a_f_g002877	0	0	0	3.79392	2.28535	0	0	0	3.24959	4.73872	0	0.588794	0	2.53592	10.1975
CabbageG_a_f_g002879	0	0.851204	0.554512	6.12863	5.14204	1.46148	0	2.7407	2.16639	3.62372	0	1.17759	2.9681	14.0884	5.23655
CabbageG_a_f_g002880	59.1233	66.1102	66.5415	84.9253	221.393	50.8595	72.8685	53.4437	37.0995	202.092	197.489	32.3837	25.3637	43.3924	100.321
CabbageG_a_f_g002881	110.051	129.951	12.7538	62.1618	12.2838	166.024	40.2985	23.8441	84.2186	12.2649	8.88556	318.243	2.15862	7.88953	45.7509
CabbageG_a_f_g002883	56.4891	13.6193	9.14945	30.6432	20.8538	28.645	3.58822	8.49618	27.3507	7.5262	38.1219	8.83191	9.9836	58.6079	17.9145
CabbageG_a_f_g002887	20.781	32.6295	28.2801	30.0595	22.2822	31.2757	57.4116	23.8441	23.5595	11.9862	14.6182	20.9022	16.4594	26.4863	12.4024
CabbageG_a_f_g002888	0.878069	3.97229	1.38628	6.12863	3.99937	0	1.93212	6.02954	3.52039	1.11499	0	6.77113	10.5233	10.7072	4.68533
CabbageG_a_f_g002889	5.56111	5.39096	10.5357	9.04703	4.5707	2.33837	21.2533	11.785	7.58238	3.90247	4.01283	8.83191	13.2215	8.45306	7.99263
CabbageG_a_f_g002894	1.75614	0	3.32707	2.33472	1.14268	2.04607	0.828052	8.49618	5.41598	9.75618	3.15294	0	10.5233	1.40884	0
CabbageG_a_f_g002896	7.02455	8.79578	12.7538	8.46335	15.7118	4.38444	12.9728	13.4294	3.52039	3.06623	5.44599	3.23837	6.74568	2.25415	13.7804
CabbageG_a_f_g002900	24.0006	3.68855	3.88159	7.87967	3.7137	19.8761	14.6289	10.1406	17.0604	17.5611	30.3829	14.7198	6.20602	5.07184	2.20486
CabbageG_a_f_g002901	16.976	7.3771	3.60433	6.42047	5.71338	20.753	10.7647	12.3332	18.1435	14.2161	13.7583	21.491	6.20602	7.88953	3.03169
CabbageG_a_f_g002902	0.878069	2.55361	1.38628	48.1535	9.71275	0.876888	1.10407	0	11.1028	9.19868	0.573262	2.35518	0.539654	10.4254	16.5365
CabbageG_a_f_g002903	3.51228	5.39096	5.54512	9.63071	7.14172	7.3074	16.561	22.1997	5.95758	14.7736	2.00642	12.0703	14.8405	18.315	7.44141
CabbageG_a_f_g002904	29.269	128.248	43.252	157.885	12.2838	11.1072	13.5248	1.09628	24.6427	2.50873	0	19.4302	1.88879	0.563538	1.65365
CabbageG_a_f_g002905	2.04883	2.55361	3.04982	5.83679	3.14236	4.09214	2.48415	1.09628	4.06199	17.0036	1.43315	0.588794	1.07931	0	1.10243
CabbageG_a_f_g002906	8.19531	6.5259	16.0809	20.4288	25.1389	8.47659	15.1809	56.1844	11.1028	14.4949	8.59893	13.8367	52.6163	24.5139	13.2292
CabbageG_a_f_g002907	35.7081	30.6434	80.127	30.3513	18.8542	42.3829	45.5428	128.813	56.3262	32.6135	31.2428	22.963	108.201	38.3206	39.4119
CabbageG_a_f_g002908	5.56111	8.51204	13.031	10.2144	10.5698	3.21526	11.3167	15.0739	4.87439	10.5924	0	0	0	0	0
CabbageG_a_f_g002911	2.04883	5.6747	0.831768	7.00415	6.28472	4.09214	2.76017	10.9628	6.22838	7.80494	1.71979	5.00475	12.412	13.2431	8.54384
CabbageG_a_f_g002912	240.884	86.5391	84.8404	41.4412	11.7124	214.545	125.588	89.3469	56.0554	5.85371	35.5422	36.7996	86.6145	46.2101	38.8607
CabbageG_a_f_g002914	0.58538	4.25602	6.09964	6.42047	5.99905	1.16918	6.07238	11.5109	7.31158	2.22998	1.14652	6.18234	12.1422	14.3702	6.61459
CabbageG_a_f_g002918	26.6348	14.7542	24.6758	32.9779	2.57102	28.0604	51.6152	91.8135	20.3099	2.22998	3.7262	20.019	77.98	49.0278	33.0729
CabbageG_a_f_g002921	0	0	0	8.46335	14.8548	0	0	0	0	1.67249	0	0	0	0	41.3412
CabbageG_a_f_g002923	0	1.41867	0.554512	10.5062	2.28535	0	0.828052	0	3.79119	9.19868	0	0	0	1.40884	5.23655
CabbageG_a_f_g002933	2.9269	0.851204	6.09964	1.75104	2.85669	0.584592	0.828052	19.1849	1.354	3.90247	0.859893	1.76638	3.77758	1.69061	0.826823
CabbageG_a_f_g002939	0	0	0	0	29.4239	0	0	0	0	0	0	0	0	0	31.1437
CabbageG_a_f_g002943	3.80497	10.2145	13.031	9.04703	19.1398	3.21526	2.48415	4.38512	2.97879	20.0699	10.3187	5.00475	2.42844	7.60776	8.54384
CabbageG_a_f_g002945	3.21959	1.98614	1.10902	4.96127	3.99937	0.292296	5.24433	1.37035	3.24959	1.67249	4.01283	1.76638	0.539654	9.58014	7.44141
CabbageG_a_f_g002946	9.65876	5.95843	4.71335	15.1757	10.8554	3.50755	7.72848	2.46663	5.95758	3.06623	6.59251	5.00475	4.04741	20.2874	14.8828
CabbageG_a_f_g002953	0.58538	3.68855	6.37689	2.62656	9.71275	0.876888	3.31221	5.75547	0.812398	5.85371	4.29946	2.06078	3.50775	0.845306	7.1658
CabbageG_a_f_g002958	257.86	41.709	166.631	63.3292	55.9911	128.903	176.651	250.774	106.153	22.8573	85.9893	43.8651	210.735	152.155	49.0582
CabbageG_a_f_g002970	18.4395	29.7922	54.3422	21.5961	5.42771	29.2296	63.2079	57.5547	25.1843	8.36244	6.87914	44.4539	67.7266	10.7072	17.3633
CabbageG_a_f_g002978	2.63421	19.5777	9.14945	16.9267	39.1367	2.92296	4.69229	1.91849	5.14518	20.3486	31.5294	3.53276	2.69827	7.04422	16.8121
CabbageG_a_f_g003001	1.46345	1.13494	4.4361	2.62656	5.42771	1.16918	2.48415	12.6072	4.06199	3.90247	0.859893	1.47198	5.39654	10.1437	4.68533
CabbageG_a_f_g003003	7.60993	13.6193	16.6354	36.7718	27.9956	5.55362	12.6968	11.785	12.7276	4.45997	8.88556	3.53276	21.5862	48.746	33.3485
CabbageG_a_f_g003004	2.04883	3.97229	3.60433	14.0083	9.99841	0.876888	3.86424	2.7407	3.24959	13.1012	9.17219	1.76638	1.34914	3.09946	6.61459
CabbageG_a_f_g003005	83.4166	67.8126	34.657	39.6902	70.2746	108.442	91.9137	104.969	46.0359	13.1012	30.6695	84.1975	54.5051	134.404	47.1289
CabbageG_a_f_g003032	225.664	79.7295	155.263	158.761	66.2752	165.147	45.2668	28.5033	79.8858	27.3173	154.781	61.2346	80.6783	83.1218	177.491
CabbageG_a_f_g003049	9.95145	2.55361	7.20866	31.5187	5.42771	20.1684	8.83255	10.9628	18.1435	10.5924	16.0513	1.47198	8.09481	17.7514	5.78776
CabbageG_a_f_g003052	61.1722	18.159	24.9531	17.2185	19.1398	53.4902	46.9229	73.7249	77.4486	37.9097	35.8289	68.8889	64.2188	39.1659	7.71702
CabbageG_a_f_g003074	13.171	40.5741	25.5076	7.58783	5.42771	33.3217	42.5066	75.3693	20.3099	119.583	15.1914	55.0522	54.5051	13.2431	3.5829
CabbageG_a_f_g003086	4.39035	7.66084	24.3985	6.42047	13.9978	10.2304	25.6696	29.5996	6.76998	10.0349	14.9048	3.82716	27.2525	21.4144	9.09506
CabbageG_a_f_g003088	0.878069	0	0	5.25311	41.7077	0	0	0	0	20.9061	0	0	0	0	38.8607
CabbageG_a_f_g003105	19.0248	6.80963	22.735	32.1024	22.8535	28.0604	11.5927	15.3479	76.6362	33.171	12.6118	5.00475	10.2534	48.746	6.06337
CabbageG_a_f_g003108	3.21959	4.53976	3.32707	3.21024	3.14236	5.55362	3.31221	15.3479	2.70799	4.73872	0	0	0	0	0
CabbageG_a_f_g003117	3.51228	3.97229	4.4361	5.25311	8.2844	4.38444	12.6968	7.3999	0.812398	0.557496	3.15294	13.5423	20.7767	47.0554	7.1658
CabbageG_a_f_g003130	0	1.98614	4.71335	21.3043	6.57039	2.33837	9.10857	2.46663	12.186	9.75618	1.71979	7.65432	3.23792	18.315	17.0877
CabbageG_a_f_g003154	626.649	899.439	631.867	289.797	101.127	743.309	1076.19	526.215	782.881	176.726	155.927	1145.79	440.897	251.338	92.3286
CabbageG_a_f_g003162	7.31724	5.95843	8.04043	10.7981	19.7112	5.55362	12.4208	9.31839	5.68678	13.3799	3.7262	4.12156	3.50775	8.73483	14.6072
CabbageG_a_f_g003165	21.3664	30.6434	19.6852	11.0899	13.1408	18.1224	51.6152	20.5553	19.2267	8.08369	89.4288	20.019	4.31723	7.04422	51.8143
CabbageG_a_f_g003169	51.2207	39.4391	32.1617	24.2227	4.5707	22.7991	20.9773	5.20733	9.20717	0	1.71979	2.06078	4.58706	5.35361	3.5829
CabbageG_a_f_g003171	24.8786	18.7265	2.77256	23.639	1.42834	12.861	0.552034	0	1.0832	2.78748	6.01925	2.64957	0	0.563538	10.4731
CabbageG_a_f_g003198	2.63421	3.12108	5.54512	11.0899	10.5698	0.876888	1.93212	0.822211	1.89559	1.11499	0.573262	1.47198	0	1.69061	2.48047
CabbageG_a_f_g003199	52.9768	131.369	230.4	183.567	114.553	39.1677	57.6876	169.649	169.52	233.591	25.5101	142.194	137.882	128.205	138.08
CabbageG_a_f_g003200	28.3909	70.65	113.675	87.5519	65.1325	26.8912	32.018	86.6062	66.8874	92.8231	25.5101	78.8984	68.2662	77.4864	60.6337
CabbageG_a_f_g003209	55.6111	28.0897	20.7942	19.2614	29.7096	54.9517	107.095	57.8288	63.6378	41.2547	49.3005	84.7863	30.2206	46.2101	19.5682
CabbageG_a_f_g003215	0.878069	1.13494	6.9314	1.75104	2.28535	0.876888	5.79636	28.5033	1.6248	0	0	2.64957	25.0939	20.8509	2.75608
CabbageG_a_f_g003216	1.46345	6.5259	19.1307	4.3776	11.1411	3.79985	24.5655	79.2063	10.5612	8.64119	0.573262	11.4815	66.9171	67.3427	9.64627
CabbageG_a_f_g003225	24.5859	72.9198	33.8253	46.9862	67.9892	19.8761	23.4615	7.94804	20.0391	59.0946	74.2374	21.491	7.55516	14.652	39.6875
CabbageG_a_f_g003238	0	0	0	29.4758	0	0.584592	0	0	0.541598	0	0	0.588794	0.809481	22.2597	2.48047
CabbageG_a_f_g003240	9.36607	4.25602	4.4361	1.75104	1.99968	2.92296	1.6561	14.7998	3.24959	1.11499	7.4524	0	5.39654	1.12708	9.37067
CabbageG_a_f_g003248	10.8295	2.55361	20.517	12.2573	30.5666	9.93807	18.4932	58.1029	7.58238	20.3486	12.6118	5.00475	33.9982	26.768	13.7804
CabbageG_a_f_g003249	2.9269	2.83735	9.70397	13.4246	2.28535	4.67674	1.6561	1.37035	0.541598	0.278748	0.573262	0.883191	2.69827	2.81769	0
CabbageG_a_f_g003252	0	0	0	0.875519	2.28535	0	0	0	0	0	0	4.41595	8.90429	7.88953	6.06337
CabbageG_a_f_g003255	18.4395	12.7681	19.6852	18.0941	25.7102	2.04607	6.90043	6.30361	1.89559	2.50873	3.43957	8.83191	9.9836	12.6796	1.92925
CabbageG_a_f_g003260	6.14648	17.8753	9.42671	43.1923	15.9975	6.43051	9.10857	0.822211	39.8075	197.075	4.87272	61.529	9.17412	23.9503	27.2852
CabbageG_a_f_g003266	203.419	360.911	290.842	548.367	273.1	195.546	240.135	388.906	820.251	453.802	81.1165	677.996	290.064	673.709	310.059
CabbageG_a_f_g003274	2.9269	6.5259	2.77256	9.63071	21.9965	3.50755	7.45246	2.46663	1.89559	0.557496	1.43315	5.59354	6.20602	18.8785	8.81945
CabbageG_a_f_g003277	21.9517	18.4428	13.3083	18.0941	39.9937	0	0	0	0	0	0	0	0	0	0
CabbageG_a_f_g003280	1.75614	2.55361	1.94079	7.00415	1.99968	1.46148	4.96831	11.2369	5.41598	10.5924	0	0	0	0	0.551216
CabbageG_a_f_g003283	7.60993	24.6849	10.2585	16.9267	11.1411	10.5227	21.5293	7.12583	14.6232	5.29621	3.15294	46.8091	7.55516	17.1879	9.64627
CabbageG_a_f_g003289	4.97573	0.56747	0	2.9184	35.7086	73.3663	12.4208	11.5109	18.1435	2.78748	35.8289	10.8927	7.82498	17.1879	32.5217
CabbageG_a_f_g003291	3.21959	2.55361	1.94079	9.33887	4.85637	9.06118	2.20814	10.1406	4.87439	1.11499	6.01925	2.64957	10.7931	20.0056	6.06337
CabbageG_a_f_g003304	14.0491	38.5879	34.657	76.7538	18.2828	12.2764	16.837	55.3622	80.4274	28.9898	2.86631	55.3466	61.2507	100.028	77.4458
CabbageG_a_f_g003306	0.878069	3.40482	4.71335	7.00415	8.2844	0.876888	3.03619	2.19256	3.24959	5.01746	10.6053	5.88794	5.93619	6.48068	15.9853
CabbageG_a_f_g003311	12.293	4.53976	5.26787	7.87967	5.99905	0	2.76017	2.46663	0	0.557496	6.59251	5.59354	17.5388	34.094	12.9536
CabbageG_a_f_g003312	12.0003	3.97229	8.59494	7.58783	15.9975	0	0	1.09628	0	0	4.01283	1.47198	15.9198	11.5525	2.75608
CabbageG_a_f_g003316	67.3186	35.4668	21.626	87.8437	42.5647	4.09214	3.03619	0.822211	13.2692	4.18122	0	0	0	8.1713	9.64627
CabbageG_a_f_g003317	2.9269	11.3494	11.0902	13.1328	14.2834	1.75378	5.24433	3.56291	3.79119	2.22998	7.16577	7.35992	8.63446	5.07184	16.8121
CabbageG_a_f_g003321	0	0	0	0.29184	0	2.63066	3.31221	12.3332	3.79119	1.11499	0	0	0	0.563538	0
CabbageG_a_f_g003323	14.6345	17.5916	12.1993	27.7248	8.57007	18.7069	51.6152	26.0367	49.0147	22.8573	11.1786	55.3466	17.8086	38.3206	9.09506
CabbageG_a_f_g003327	3.80497	11.3494	1.66354	2.33472	5.42771	13.1533	1.6561	20.0071	1.6248	1.67249	3.7262	12.3647	7.0155	12.6796	5.23655
CabbageG_a_f_g003330	4.68304	13.0518	18.0216	18.0941	54.2771	1.75378	14.6289	4.11105	5.95758	32.8923	39.8417	1.47198	8.36464	17.4697	28.9388
CabbageG_a_f_g003332	0.58538	0.56747	2.21805	4.96127	3.99937	0.584592	1.93212	1.91849	5.14518	0.557496	0	2.06078	1.88879	12.9614	1.92925
CabbageG_a_f_g003338	13.7564	15.6054	15.2491	3.79392	151.976	0	0	0	0	1.95124	20.6374	0.883191	1.07931	2.25415	1.37804
CabbageG_a_f_g003341	249.664	529.733	327.717	458.772	272.528	159.886	333.981	268.863	760.946	474.15	65.0652	600.864	178.895	403.493	248.874
CabbageG_a_f_g003343	42.1473	15.6054	45.7473	38.5228	6.85606	39.1677	109.579	369.721	52.2642	1.95124	3.7262	33.5613	219.1	135.249	60.9093
CabbageG_a_f_g003347	39.8058	16.7404	0	192.614	1.14268	144.394	4.14026	0	170.333	30.1048	15.1914	19.4302	1.07931	2.81769	3.03169
CabbageG_a_f_g003349	1.46345	3.40482	3.32707	14.8838	4.5707	2.33837	7.45246	0.54814	14.894	5.01746	1.14652	6.18234	5.39654	11.8343	8.81945
CabbageG_a_f_g003354	12.293	41.4253	9.98122	37.9392	115.696	9.06118	48.303	12.0591	20.5807	17.0036	5.73262	57.113	18.3482	80.0223	49.0582
CabbageG_a_f_g003367	53.5622	52.7747	72.6411	54.8659	105.126	38.5831	97.158	84.6877	46.3067	59.3733	60.7657	58.2906	109.82	91.8566	56.7752
CabbageG_a_f_g003369	14.9272	6.80963	12.1993	48.1535	29.1382	7.5997	15.1809	28.2292	16.5188	20.0699	7.16577	14.4255	28.8715	43.6742	35.5534
CabbageG_a_f_g003374	0.58538	2.26988	2.77256	1.16736	1.99968	0.876888	12.1448	5.20733	2.16639	0	0	9.7151	4.58706	5.91714	1.10243
CabbageG_a_f_g003378	14.9272	13.0518	16.9126	36.1881	15.1405	15.784	8.0045	34.5328	28.7047	3.34498	4.01283	22.0798	43.4422	85.3759	35.5534
CabbageG_a_f_g003381	1.46345	3.68855	5.82238	6.12863	11.9981	1.16918	2.76017	4.38512	2.70799	18.3974	1.43315	2.64957	2.69827	6.48068	4.68533
CabbageG_a_f_g003383	3.51228	2.83735	5.82238	7.87967	2.28535	2.04607	7.17645	13.1554	4.60359	0.557496	0.573262	3.53276	11.6026	10.989	6.61459
CabbageG_a_f_g003395	0	0	0	13.7165	0	0	0	0	0	0	0	0	0	0.845306	1.37804
CabbageG_a_f_g003405	17.8541	26.9548	16.3581	83.4661	34.2803	23.676	36.4343	23.57	48.4731	33.171	15.1914	37.094	12.6819	65.0886	41.3412
CabbageG_a_f_g003410	2.9269	0.56747	7.20866	2.62656	11.1411	8.47659	8.55653	18.0886	2.97879	2.50873	2.29305	0	1.88879	5.91714	0
CabbageG_a_f_g003417	3.51228	4.53976	4.71335	10.5062	4.28503	3.21526	6.62441	14.5257	5.14518	4.45997	1.71979	5.88794	7.0155	8.1713	8.81945
CabbageG_a_f_g003419	6.14648	1.70241	0	20.1369	8.85574	6.43051	4.14026	0	10.0196	2.78748	6.87914	2.94397	0.539654	5.07184	3.85851
CabbageG_a_f_g003422	6.73186	22.9825	16.0809	7.29599	23.7105	8.76888	13.8009	18.0886	8.39478	10.3137	6.59251	10.8927	8.63446	14.652	11.0243
CabbageG_a_f_g003424	0.878069	3.40482	19.1307	14.3001	113.696	0.584592	5.52034	41.1105	4.06199	73.032	3.15294	0.588794	10.5233	32.4034	56.4996
CabbageG_a_f_g003425	0.58538	0.851204	9.42671	2.9184	159.975	0	3.31221	23.296	1.6248	168.921	1.71979	0.588794	3.23792	12.9614	70.28
CabbageG_a_f_g003429	22.2444	11.0657	7.76317	23.639	18.5685	20.753	41.6786	20.0071	20.5807	7.5262	6.87914	14.7198	25.0939	26.4863	37.2071
CabbageG_a_f_g003438	13.171	7.09337	11.6448	44.3596	18.5685	18.4147	11.3167	19.459	29.2463	11.1499	34.6823	10.0095	21.0465	13.8067	15.434
CabbageG_a_f_g003442	511.329	485.47	278.088	117.32	22.8535	429.967	396.085	175.953	410.802	69.687	108.06	357.104	173.499	71.5693	166.192
CabbageG_a_f_g003451	25.464	21.5638	35.766	8.75519	2.85669	32.4449	41.1266	84.4136	14.894	3.06623	12.3251	38.2716	92.011	3.94476	36.3802
CabbageG_a_f_g003462	7.90262	6.5259	4.71335	8.46335	32.8519	5.55362	8.0045	13.7035	3.52039	3.90247	7.73903	11.4815	14.5707	16.6244	6.33898
CabbageG_a_f_g003466	0	2.26988	4.15884	4.66943	5.99905	0	0	2.46663	0.541598	9.47743	4.01283	0	2.9681	1.40884	3.30729
CabbageG_a_f_g003469	4.97573	6.5259	6.65415	2.9184	3.7137	4.96903	3.58822	4.93326	1.89559	0	4.01283	4.71035	14.8405	18.5967	4.13412
CabbageG_a_f_g003476	13.4637	19.0102	20.2397	25.0982	27.7099	16.9532	30.9139	27.9552	20.5807	16.7249	6.59251	31.5005	31.0301	47.0554	22.8754
CabbageG_a_f_g003479	1.17076	1.70241	0	0	1.42834	4.09214	4.69229	6.85176	10.0196	7.5262	2.29305	19.4302	5.66637	11.8343	3.85851
CabbageG_a_f_g003489	7.31724	14.1867	11.6448	16.0512	8.2844	4.96903	28.9818	16.1701	9.74877	4.18122	3.15294	22.6686	18.3482	30.7128	13.2292
CabbageG_a_f_g003490	19.9029	40.8578	30.7754	33.2697	11.9981	19.2915	48.303	43.8512	28.9755	10.3137	7.73903	54.7578	44.5215	60.5803	24.2535
CabbageG_a_f_g003495	7.60993	3.68855	3.32707	13.4246	9.42708	14.6148	9.38458	4.93326	8.39478	6.4112	19.7775	5.88794	6.47585	10.7072	5.23655
CabbageG_a_f_g003497	3.21959	1.98614	1.38628	1.16736	10.2841	2.33837	2.20814	4.11105	2.70799	2.50873	4.87272	2.06078	2.15862	12.3978	5.23655
CabbageG_a_f_g003498	2.9269	7.94457	6.65415	8.17151	18.8542	1.75378	8.28052	5.75547	7.85318	6.13246	4.87272	8.83191	6.47585	9.29837	5.51216
CabbageG_a_f_g003502	66.7333	70.3662	62.9371	98.0581	44.85	85.3504	96.33	66.0509	106.966	29.2685	38.1219	81.548	61.5206	81.4312	42.7192
CabbageG_a_f_g003503	87.8069	125.411	102.308	94.8479	36.28	132.118	167.818	134.568	126.192	12.8224	22.6438	233.457	157.309	174.697	79.9263
CabbageG_a_f_g003512	15.5126	19.294	41.5884	14.3001	31.1379	11.1072	42.5066	71.5323	21.6639	12.2649	11.4652	42.6876	92.5507	97.492	31.9705
CabbageG_a_f_g003518	15.2199	11.0657	6.09964	42.6086	23.9962	7.3074	18.7692	5.20733	41.9739	6.13246	15.1914	11.4815	1.34914	61.9891	20.395
CabbageG_a_f_g003528	15.2199	26.1036	39.3704	32.686	63.4185	16.0763	33.3981	37.8217	27.3507	18.1186	11.4652	30.0285	39.6646	40.8565	20.1194
CabbageG_a_f_g003529	7.02455	3.40482	5.54512	5.54495	10.8554	4.38444	1.10407	2.19256	1.354	174.496	49.5871	0	3.23792	0	6.06337
CabbageG_a_f_g003530	20.4883	24.9687	22.735	23.639	34.8516	16.0763	36.1582	35.6291	19.4975	18.1186	21.2107	27.3789	18.8879	30.1493	30.0413
CabbageG_a_f_g003534	0	3.12108	11.6448	14.8838	95.9848	0	4.41627	2.7407	3.24959	27.3173	15.7647	1.76638	5.12671	14.3702	11.5755
CabbageG_a_f_g003537	25.464	16.1729	11.3675	24.5145	27.1386	22.7991	58.2396	43.029	26.2675	20.0699	13.7583	22.963	15.3801	21.4144	14.6072
CabbageG_a_f_g003547	0	1.41867	2.49531	9.33887	14.2834	0	0	0	0	0	0	0	0	0	0
CabbageG_a_f_g003550	24.2932	16.7404	20.2397	15.4675	17.4258	12.5687	17.9411	15.622	14.6232	5.85371	8.31229	34.15	14.031	26.768	13.2292
CabbageG_a_f_g003566	4.39035	13.0518	4.71335	14.0083	3.99937	3.50755	8.83255	4.65919	20.3099	8.91994	12.6118	7.65432	2.15862	6.48068	13.2292
CabbageG_a_f_g003570	3.80497	3.97229	2.49531	4.66943	11.4268	1.75378	4.69229	2.7407	3.52039	4.18122	3.43957	1.47198	5.93619	7.32599	15.7096
CabbageG_a_f_g003571	3.80497	4.25602	5.26787	16.0512	9.71275	1.16918	5.52034	10.1406	9.47797	15.8886	2.86631	15.3086	3.77758	9.86191	15.7096
CabbageG_a_f_g003573	2.04883	9.93072	2.21805	10.7981	13.1408	3.21526	9.93662	17.2664	3.79119	25.3661	4.58609	15.3086	10.2534	9.0166	17.9145
CabbageG_a_f_g003575	1.46345	6.24217	6.37689	5.83679	8.57007	0	2.20814	1.09628	0	1.39374	2.57968	1.47198	0.809481	1.12708	0.551216
CabbageG_a_f_g003576	3.80497	12.7681	16.0809	11.3817	17.9971	1.16918	3.58822	3.83698	1.89559	3.06623	3.7262	2.06078	2.42844	2.25415	5.23655
CabbageG_a_f_g003578	2.34152	18.4428	4.15884	9.33887	13.1408	6.72281	9.93662	3.28884	12.7276	8.08369	13.185	17.6638	4.85689	9.0166	7.1658
CabbageG_a_f_g003584	0.58538	5.10723	13.3083	12.8409	6.85606	1.46148	11.8687	11.5109	9.20717	13.6587	0.859893	3.82716	8.90429	12.3978	5.51216
CabbageG_a_f_g003587	1.17076	0	0	0.875519	8.2844	0	0	0	0	0	0	0	0	0	0
CabbageG_a_f_g003593	4.68304	10.7819	26.8938	39.982	62.2758	3.21526	8.55653	11.785	6.49918	22.0211	7.4524	6.18234	10.7931	22.5415	75.5165
CabbageG_a_f_g003596	4141.85	3987.61	2508.34	1240.61	244.247	2664.57	1395.27	2440.6	2586.4	1110.53	454.023	4253.45	1911.72	553.957	2408.26
CabbageG_a_f_g003601	15.8052	19.294	24.1213	17.8022	34.2803	17.2455	28.4298	34.5328	17.8727	59.6521	37.5486	19.7246	38.0456	39.1659	22.3242
CabbageG_a_f_g003605	18.4395	21.8476	27.7256	24.5145	35.9943	12.5687	45.2668	43.3031	10.0196	23.9723	25.2235	20.9022	22.9353	44.5195	25.6315
CabbageG_a_f_g003613	7.60993	8.22831	7.48592	6.12863	10.2841	6.13822	26.7737	22.1997	2.43719	8.91994	3.43957	8.83191	14.8405	11.2708	10.4731
CabbageG_a_f_g003614	3.51228	6.80963	10.813	33.5616	23.1392	3.50755	8.83255	7.3999	12.186	11.9862	2.29305	6.47673	12.1422	14.9337	20.1194
CabbageG_a_f_g003615	10.5368	16.1729	11.3675	29.7676	11.1411	3.79985	5.24433	29.0514	9.20717	3.90247	2.00642	8.24312	19.1577	15.2155	5.78776
CabbageG_a_f_g003616	9.95145	5.39096	4.4361	15.7593	3.7137	0	0	0	0	0	0	0	0	0	0
CabbageG_a_f_g003617	0	0	0	394.567	0	0	0	0	0	0	0	0	0	0.563538	0.826823
CabbageG_a_f_g003619	6.43917	2.83735	2.77256	43.776	8.57007	7.3074	6.07238	14.7998	23.8303	5.29621	1.14652	11.1871	15.9198	13.5249	12.4024
CabbageG_a_f_g003625	7.60993	7.94457	9.14945	39.982	29.4239	13.7379	6.62441	21.9256	13.54	20.9061	15.1914	9.7151	14.3008	15.7791	33.0729
CabbageG_a_f_g003629	16.6833	36.6018	37.4296	39.3984	26.8529	27.4758	38.3664	47.6882	46.5775	24.2511	12.3251	54.7578	53.1559	73.2599	54.5703
CabbageG_a_f_g003632	15.2199	27.2385	21.0715	28.0166	34.8516	12.2764	25.1176	22.1997	15.1648	22.8573	31.816	22.0798	17.5388	28.1769	19.2925
CabbageG_a_f_g003636	4.68304	15.0379	29.1119	15.4675	13.9978	0	1.10407	2.7407	0.541598	1.11499	5.15936	4.12156	14.8405	10.4254	9.09506
CabbageG_a_f_g003638	0	9.93072	3.60433	11.6736	38.5653	0	3.03619	0.822211	1.6248	15.0524	5.15936	1.76638	0	1.69061	12.9536
CabbageG_a_f_g003639	24.2932	8.51204	14.6946	20.7206	5.14204	45.8905	31.466	27.6811	25.1843	2.50873	12.0385	8.83191	19.6974	24.5139	12.4024
CabbageG_a_f_g003641	6.14648	27.806	33.548	11.0899	13.7121	15.784	30.9139	44.3994	7.31158	19.5124	11.1786	7.35992	17.8086	13.2431	6.06337
CabbageG_a_f_g003643	9.36607	2.55361	2.49531	4.3776	2.85669	7.89199	8.0045	3.56291	5.95758	0.557496	5.44599	11.4815	24.2844	5.35361	10.1975
CabbageG_a_f_g003647	0	0	0	1.75104	0	0	0	0	0.812398	0.557496	10.6053	0	0	0.845306	0
CabbageG_a_f_g003655	4139.51	2052.82	2009	1083.89	263.387	4158.5	1510.37	1280.18	1876.1	362.372	1014.39	1752.55	1304.07	653.14	711.619
CabbageG_a_f_g003656	0.58538	0	1.94079	2.04288	15.9975	1.75378	2.76017	4.65919	0	5.01746	2.00642	0	2.42844	2.53592	15.1584
CabbageG_a_f_g003661	1.75614	1.41867	1.38628	6.12863	11.1411	0	1.6561	5.75547	2.43719	0.836244	8.59893	12.0703	15.3801	20.2874	12.9536
CabbageG_a_f_g003664	0	0	0	13.1328	1.14268	0	0	0	0	0	0	0	0	16.9061	1.92925
CabbageG_a_f_g003667	6.73186	10.7819	11.922	3.21024	6.28472	6.72281	11.3167	25.7626	6.76998	9.75618	18.9176	8.53751	12.9517	4.79007	10.4731
CabbageG_a_f_g003676	1.75614	2.26988	9.70397	5.54495	4.28503	2.92296	2.76017	4.11105	2.43719	1.95124	3.43957	3.23837	8.63446	13.2431	4.96094
CabbageG_a_f_g003679	0.878069	1.41867	2.77256	4.66943	5.99905	1.75378	1.38009	4.11105	1.354	1.95124	0.573262	0.883191	4.31723	9.29837	4.13412
CabbageG_a_f_g003681	4.97573	8.51204	13.5856	25.6819	3.7137	4.96903	8.0045	13.1554	9.20717	3.06623	0	15.603	9.17412	22.8233	22.5998
CabbageG_a_f_g003682	9.95145	7.66084	7.48592	14.592	9.14141	6.43051	5.52034	6.85176	17.8727	2.78748	15.7647	9.4207	9.17412	12.1161	15.9853
CabbageG_a_f_g003686	4.39035	30.6434	21.3487	14.0083	51.1347	3.21526	15.457	7.67397	2.97879	62.4395	11.7519	6.77113	4.04741	4.79007	13.5048
CabbageG_a_f_g003687	10.8295	7.66084	8.59494	18.3859	19.4255	11.9841	30.3619	22.7478	34.1207	8.08369	13.185	23.5518	21.5862	76.0776	47.6802
CabbageG_a_f_g003692	69.3675	2.83735	0	16.6349	0.857007	168.655	3.86424	1.64442	50.3687	15.8886	77.3903	10.8927	13.4914	1.69061	24.5291
CabbageG_a_f_g003699	20.781	45.3976	9.98122	30.935	22.5678	30.1065	30.3619	12.3332	31.4127	18.1186	10.3187	80.9592	15.65	34.6576	28.3876
CabbageG_a_f_g003701	146.638	3.12108	8.59494	69.7497	13.7121	86.8119	7.17645	29.8737	52.8058	6.68995	47.5807	1.76638	13.2215	13.5249	11.2999
CabbageG_a_f_g003709	0	3.68855	0	4.96127	3.14236	0	0.552034	0	7.04078	3.06623	1.71979	5.29915	0.539654	6.76245	12.1267
CabbageG_a_f_g003711	14.9272	5.39096	23.5668	4.66943	2.85669	13.7379	0.828052	44.1253	2.43719	13.1012	4.87272	2.94397	12.9517	3.38123	24.2535
CabbageG_a_f_g003741	7.60993	11.0657	5.54512	21.888	7.14172	10.5227	28.4298	41.6587	13.2692	18.9549	8.31229	21.1966	9.17412	24.5139	14.8828
CabbageG_a_f_g003743	36.0008	73.771	31.0527	77.0457	24.5675	63.1359	38.6424	14.7998	93.1549	43.2059	10.3187	141.605	30.2206	32.6852	144.694
CabbageG_a_f_g003744	0.58538	5.10723	6.09964	4.66943	5.71338	0.584592	3.31221	5.4814	6.76998	1.95124	1.71979	10.0095	6.74568	13.5249	9.09506
CabbageG_a_f_g003745	26.9275	11.0657	1.38628	13.7165	14.2834	21.3376	9.6606	0	0	13.1012	32.1027	1.76638	0	5.07184	22.8754
CabbageG_a_f_g003750	0	3.12108	3.60433	0	0.857007	3.79985	9.6606	13.1554	5.95758	1.39374	1.71979	1.47198	3.77758	1.69061	1.10243
CabbageG_a_f_g003753	23.4152	42.844	22.1805	32.3942	38.851	28.3527	24.2895	17.2664	33.0375	29.826	25.7968	41.8044	12.9517	32.4034	30.3169
CabbageG_a_f_g003763	3.51228	5.6747	6.37689	13.7165	9.14141	16.3686	16.009	14.5257	16.7896	28.9898	1.43315	8.24312	7.82498	2.25415	14.8828
CabbageG_a_f_g003770	0	0	0	137.165	0	0	0	0	0	0	0	0	0	54.0996	0.551216
CabbageG_a_f_g003772	16.3906	12.7681	20.7942	22.1798	27.1386	20.4607	17.9411	37.8217	33.0375	18.9549	14.9048	19.4302	35.6172	64.5251	21.2218
CabbageG_a_f_g003773	27.2201	22.415	12.1993	22.7635	13.4264	30.3988	43.3347	15.8961	31.4127	22.5786	12.0385	12.3647	5.66637	14.0884	12.1267
CabbageG_a_f_g003778	6.43917	5.6747	7.76317	17.5104	20.8538	0.584592	8.0045	4.65919	7.31158	5.01746	2.00642	2.06078	4.58706	9.0166	22.3242
CabbageG_a_f_g003779	0.878069	3.40482	2.49531	7.58783	13.1408	0.876888	0.552034	2.19256	1.89559	0.557496	0	0	0	7.04422	1.65365
CabbageG_a_f_g003784	3.21959	3.12108	4.71335	7.58783	13.7121	4.38444	9.10857	17.5405	5.68678	7.5262	4.58609	2.94397	10.7931	12.3978	4.13412
CabbageG_a_f_g003786	62.6356	18.7265	24.1213	36.1881	29.1382	46.1828	56.5835	23.57	30.0587	14.2161	28.3765	19.1358	23.475	27.3316	21.2218
CabbageG_a_f_g003803	4.39035	2.26988	1.38628	4.3776	13.7121	1.16918	3.86424	0.54814	5.14518	3.62372	6.01925	2.35518	1.88879	8.45306	9.37067
CabbageG_a_f_g003804	0.58538	1.70241	13.031	14.592	11.7124	3.21526	7.72848	24.9404	2.43719	0.836244	2.29305	0	17.2689	25.3592	9.09506
CabbageG_a_f_g003805	36.8789	10.4982	8.04043	21.0125	17.1401	32.7372	14.3529	4.65919	17.6019	2.22998	10.0321	17.6638	19.6974	50.4366	22.0486
CabbageG_a_f_g003806	0	1.70241	1.38628	6.12863	5.99905	1.16918	4.14026	0.822211	0.541598	1.67249	3.43957	0	0.809481	4.5083	8.26823
CabbageG_a_f_g003826	4.97573	7.09337	19.4079	1.4592	4.5707	7.0151	20.4253	34.5328	4.87439	3.06623	6.01925	9.12631	33.7284	10.4254	7.99263
CabbageG_a_f_g003828	0.878069	6.5259	9.98122	12.5491	5.99905	0.876888	2.76017	6.02954	5.41598	21.4636	1.43315	0.883191	3.50775	4.5083	9.09506
CabbageG_a_f_g003833	0	0	0	0.875519	45.707	0	0	0	0	48.2234	0	0	0	0	66.4215
CabbageG_a_f_g003839	3.80497	38.5879	36.0433	34.4371	49.7064	9.06118	21.2533	12.0591	15.4356	19.7911	8.88556	13.2479	8.63446	13.8067	23.7023
CabbageG_a_f_g003845	13.171	8.79578	18.0216	38.5228	18.5685	17.2455	14.3529	13.4294	18.1435	23.4148	23.7904	9.12631	15.65	24.2321	14.3316
CabbageG_a_f_g003849	2.63421	4.82349	3.32707	11.6736	8.2844	2.33837	2.20814	1.91849	4.60359	5.01746	4.58609	6.18234	4.04741	9.58014	13.5048
CabbageG_a_f_g003850	5.8538	7.66084	6.9314	21.888	8.2844	3.79985	3.03619	2.7407	7.04078	7.5262	5.44599	16.1918	8.90429	17.7514	22.8754
CabbageG_a_f_g003851	0	0	0	2979.97	0	0	0	0	0	0	0	0	0	239.222	0
CabbageG_a_f_g003856	150.443	13.3355	0	502.548	4.85637	363.324	3.31221	0	248.864	48.2234	0	0	0	0	0
CabbageG_a_f_g003859	9.36607	1.98614	35.766	31.5187	104.269	14.3225	26.2216	199.523	24.1011	18.1186	19.2043	3.23837	32.1094	26.4863	34.7266
CabbageG_a_f_g003860	3.21959	4.53976	4.99061	17.8022	14.2834	0	0.828052	0	0	0	2.57968	7.65432	20.5069	65.9339	15.434
CabbageG_a_f_g003861	0	0	0	25.9737	1.99968	0	0	0	0	1.95124	0	0	0	3.66299	9.37067
CabbageG_a_f_g003865	11.1222	20.7126	19.4079	43.1923	22.5678	13.7379	19.0452	23.57	22.2055	28.9898	14.3315	31.7949	19.4275	29.304	47.1289
CabbageG_a_f_g003866	4.97573	7.94457	9.98122	19.5533	12.5694	7.3074	7.17645	10.4147	8.66557	14.2161	6.30588	12.3647	7.55516	14.652	23.1511
CabbageG_a_f_g003869	0	0	0	6.42047	20.2825	0	0	0	4.87439	4.45997	0	0	0	10.989	2.48047
CabbageG_a_f_g003875	1.17076	5.95843	9.70397	22.1798	9.42708	3.50755	3.58822	4.38512	13.54	3.06623	2.57968	6.77113	11.0629	48.4642	20.6706
CabbageG_a_f_g003876	123.222	89.3765	57.392	95.4316	45.4214	71.6125	70.9364	15.0739	59.5758	25.9236	41.2748	76.8376	59.3619	31.2763	42.7192
CabbageG_a_f_g003879	0	0	0	0	0	0	1.38009	0.822211	0.541598	1.67249	0	0	0	0.563538	9.92188
CabbageG_a_f_g003885	9.36607	10.2145	10.2585	53.9903	31.7093	20.4607	53.2713	47.9623	51.9934	10.5924	6.30588	20.6078	12.9517	42.8289	40.5144
CabbageG_a_f_g003887	4.09766	1.98614	8.59494	7.29599	7.42739	0	0	0	0	0	0	2.06078	8.90429	8.1713	2.20486
CabbageG_a_f_g003890	294.739	570.023	250.917	129.285	12.8551	351.924	484.686	237.345	554.597	392.756	83.6962	437.474	172.959	8.1713	189.894
CabbageG_a_f_g003900	2.34152	2.55361	4.4361	22.1798	8.85574	6.72281	6.90043	12.0591	16.248	30.1048	1.14652	14.1311	21.856	25.9227	19.2925
CabbageG_a_f_g003902	195.517	493.699	258.957	472.197	258.53	22.5068	64.588	61.6658	101.008	74.9832	138.156	523.732	143.008	255.283	254.662
CabbageG_a_f_g003903	0.878069	1.41867	4.15884	1.4592	8.85574	5.26133	1.93212	13.7035	7.04078	10.5924	1.43315	4.41595	8.63446	11.8343	4.13412
CabbageG_a_f_g003910	7.90262	42.2765	38.2613	35.6044	38.2796	6.43051	29.2578	17.2664	10.2904	26.4811	28.9497	18.547	13.7612	19.7238	28.6632
CabbageG_a_f_g003916	25.464	5.39096	0	11.6736	14.2834	25.4298	5.24433	0	1.6248	1.39374	0	0	0	0	0
CabbageG_a_f_g003924	1.46345	8.79578	25.7848	4.96127	18.5685	2.33837	6.34839	16.9924	1.0832	5.01746	1.43315	4.41595	1.88879	10.4254	2.75608
CabbageG_a_f_g003926	9.07338	7.94457	13.3083	20.4288	7.42739	11.3995	36.1582	23.57	13.2692	1.67249	3.7262	14.1311	14.031	21.6962	14.3316
CabbageG_a_f_g003930	12.293	4.25602	8.59494	135.997	94.2708	6.43051	8.83255	1.09628	80.1566	33.7285	2.00642	13.2479	6.20602	26.4863	190.721
CabbageG_a_f_g003940	88.9777	150.379	66.2642	201.369	78.8446	121.887	84.1852	36.9995	281.631	64.112	15.1914	303.229	38.3154	183.431	114.377
CabbageG_a_f_g003944	3.51228	5.95843	10.2585	14.592	27.4242	1.46148	5.24433	6.85176	5.14518	16.7249	2.86631	5.59354	24.2844	14.0884	8.26823
CabbageG_a_f_g003948	0	0	0	1.4592	1.99968	0.584592	3.86424	4.93326	0.541598	2.22998	0.573262	0.588794	5.39654	8.1713	1.37804
CabbageG_a_f_g003975	0	0	0.831768	0	13.4264	0	1.6561	2.46663	0	0	0	0	1.34914	15.2155	4.40973
CabbageG_a_f_g003983	2.63421	5.10723	2.49531	2.33472	9.99841	3.50755	6.62441	11.785	3.24959	5.29621	4.87272	3.82716	6.74568	14.0884	4.96094
CabbageG_a_f_g003989	1.75614	2.55361	52.4014	6.42047	24.5675	3.21526	30.9139	115.109	13.54	74.9832	18.3444	13.2479	56.3938	16.6244	25.9071
CabbageG_a_f_g003994	22.8298	36.6018	227.073	43.776	39.4223	38.8754	50.2351	338.751	37.6411	224.671	59.046	12.0703	336.204	27.6133	81.3043
CabbageG_a_f_g004003	20.1956	28.0897	34.657	97.4744	22.2822	0.876888	3.58822	3.01477	11.6444	6.68995	5.73262	36.2108	59.0921	87.6301	60.9093
CabbageG_a_f_g004005	8.78069	2.26988	2.21805	11.9654	0	0.584592	0	0	0.541598	0	0	0	0	0.845306	0
CabbageG_a_f_g004006	29.269	93.9162	24.3985	32.3942	6.57039	34.7832	45.2668	29.3255	19.2267	260.908	34.6823	52.6971	37.506	11.5525	10.1975
CabbageG_a_f_g004012	4.68304	0	6.37689	4.3776	1.42834	18.9992	2.76017	9.04432	11.1028	21.7423	32.3893	5.59354	6.47585	1.69061	6.61459
CabbageG_a_f_g004023	0.878069	0	0	4.08576	7.71306	16.0763	11.8687	68.7916	7.58238	5.57496	0.573262	0.588794	0	8.45306	2.20486
CabbageG_a_f_g004024	1.46345	2.55361	6.9314	11.3817	9.14141	2.63066	3.58822	7.3999	3.24959	5.29621	4.58609	2.06078	3.23792	7.60776	11.0243
CabbageG_a_f_g004025	658.845	3486.25	490.189	1405.5	296.524	2117.39	2944.28	1083.4	1922.67	5787.92	67.9315	5208.77	178.086	5.63538	1720.07
CabbageG_a_f_g004029	34.8301	26.3873	37.4296	25.6819	85.415	65.4743	35.0542	104.421	44.1403	50.4534	42.4214	40.038	67.7266	41.9836	39.9631
CabbageG_a_f_g004046	227.127	80.0132	107.575	88.1356	88.8431	199.93	118.411	350.81	88.5513	127.667	68.5048	161.33	237.987	366.299	141.662
CabbageG_a_f_g004048	5.8538	11.9169	5.54512	12.5491	9.42708	10.5227	10.7647	16.1701	10.0196	7.80494	3.7262	15.0142	10.5233	31.2763	9.09506
CabbageG_a_f_g004054	8.488	11.0657	33.2707	42.9004	17.7115	5.55362	41.1266	68.7916	44.9527	8.91994	2.29305	19.7246	72.5835	92.9837	28.6632
CabbageG_a_f_g004056	1.75614	19.5777	4.71335	21.3043	31.1379	4.67674	27.6017	2.7407	12.7276	55.7496	2.00642	22.963	5.12671	22.5415	28.112
CabbageG_a_f_g004061	35.4155	96.4698	179.939	125.491	113.696	65.182	187.968	373.832	124.838	52.6834	26.37	189.297	513.481	295.857	119.338
CabbageG_a_f_g004063	0	2.83735	3.60433	0.583679	0	0	2.48415	6.57769	1.0832	0	0	1.17759	13.4914	1.69061	0.551216
CabbageG_a_f_g004064	16.3906	5.6747	3.88159	11.0899	5.42771	33.3217	8.83255	0.54814	4.06199	1.67249	17.4845	11.1871	12.6819	12.6796	9.37067
CabbageG_a_f_g004065	2.34152	2.83735	6.37689	11.3817	11.7124	6.43051	10.2126	19.7331	7.04078	8.64119	4.29946	5.29915	21.0465	24.2321	20.6706
CabbageG_a_f_g004077	2.9269	1.70241	7.20866	12.2573	11.4268	2.63066	3.58822	36.9995	6.49918	8.91994	0.573262	3.53276	22.3956	26.4863	14.8828
CabbageG_a_f_g004080	7.90262	8.51204	7.76317	21.5961	20.5682	4.96903	4.41627	0.822211	9.47797	3.34498	3.7262	1.17759	0	1.40884	9.09506
CabbageG_a_f_g004084	0.58538	2.26988	3.88159	5.83679	24.8532	0.584592	1.6561	0	1.89559	11.7074	2.86631	0	0.809481	1.97238	4.68533
CabbageG_a_f_g004097	8.78069	3.97229	3.60433	4.3776	5.99905	0	0	0	0	0.836244	3.15294	13.8367	33.1887	18.315	3.30729
CabbageG_a_f_g004098	5.26842	5.95843	7.48592	1.4592	10.5698	4.96903	5.79636	11.2369	1.89559	1.11499	4.29946	0.883191	2.69827	2.53592	2.48047
CabbageG_a_f_g004100	0	0	0	2.9184	1.71401	0	0	0	0	0	0	0	0	0.845306	11.2999
CabbageG_a_f_g004102	0	0	0	208.665	0	0	0	0	0	0	0	0	0	34.094	77.1702
CabbageG_a_f_g004109	1.46345	0.851204	1.66354	1.4592	1.14268	1.75378	0	2.19256	0.812398	26.7598	8.59893	0	0.809481	0	10.7487
CabbageG_a_f_g004114	4.97573	17.8753	18.8534	4.08576	1.42834	5.84592	15.1809	77.8359	5.95758	19.2336	4.87272	3.53276	29.4111	1.12708	4.68533
CabbageG_a_f_g004116	2.34152	5.6747	4.4361	4.66943	15.1405	0	0	0	0	0	0	0	0	0	0
CabbageG_a_f_g004117	3.21959	1.98614	3.60433	19.2614	19.1398	0	0	0	0	0	0	0	0	0	0
CabbageG_a_f_g004119	3.80497	0.56747	10.5357	0.583679	163.974	0	0	0	0	0	0	0	0	0	0
CabbageG_a_f_g004121	18.7321	9.36325	4.71335	29.184	23.4249	6.72281	3.03619	1.64442	7.04078	23.6936	11.7519	8.53751	1.61896	7.04422	17.3633
CabbageG_a_f_g004125	9.07338	14.7542	7.48592	7.58783	45.707	1.75378	11.3167	27.6811	5.14518	3.62372	2.29305	6.77113	21.5862	60.8621	6.33898
CabbageG_a_f_g004126	4.09766	2.26988	0	0	0	5.26133	3.03619	0	5.41598	0	12.6118	10.3039	0	0	0
CabbageG_a_f_g004128	6.43917	10.4982	29.1119	4.08576	12.5694	2.04607	11.8687	156.768	7.58238	10.0349	2.86631	2.64957	42.093	1.40884	21.2218
CabbageG_a_f_g004132	4.68304	40.8578	14.9718	19.2614	2.85669	19.2915	41.1266	25.7626	53.0766	30.1048	8.59893	68.5945	19.6974	1.97238	14.3316
CabbageG_a_f_g004133	6.73186	13.903	24.6758	2.9184	1.99968	4.96903	4.96831	6.02954	0.541598	0.557496	7.16577	4.71035	10.7931	0.845306	11.2999
CabbageG_a_f_g004136	4.09766	1.98614	1.66354	6.12863	3.42803	1.46148	17.3891	4.93326	1.0832	2.78748	2.29305	0.588794	0.539654	14.3702	3.85851
CabbageG_a_f_g004138	0.878069	2.83735	6.9314	3.79392	7.71306	2.33837	5.52034	21.3775	1.6248	4.18122	1.43315	2.35518	28.6017	21.4144	8.26823
CabbageG_a_f_g004140	3.80497	5.95843	7.48592	0.583679	0	5.55362	6.62441	12.0591	1.6248	0	2.00642	9.7151	4.04741	1.97238	0.551216
CabbageG_a_f_g004144	12.0003	3.97229	6.9314	7.87967	5.14204	16.6609	8.83255	4.65919	9.74877	1.95124	6.59251	5.88794	5.39654	9.0166	9.09506
CabbageG_a_f_g004163	20.781	57.3144	33.2707	43.1923	51.7061	23.676	38.9184	31.5181	60.1174	38.1885	18.631	100.389	58.5525	83.1218	46.3021
CabbageG_a_f_g004164	18.1468	25.2524	15.8036	39.982	49.1351	15.784	20.9773	19.459	39.2659	46.5509	19.2043	40.3324	14.3008	40.5747	22.3242
CabbageG_a_f_g004165	5.26842	6.24217	8.31768	5.83679	3.42803	10.815	6.34839	7.67397	18.1435	0.557496	0	13.2479	6.20602	11.8343	7.1658
CabbageG_a_f_g004166	13.4637	22.415	13.031	21.888	21.7108	14.3225	26.7737	11.2369	30.0587	48.5021	9.17219	63.5897	36.4266	66.4974	19.5682
CabbageG_a_f_g004168	2.9269	20.4289	20.7942	13.1328	49.7064	2.92296	7.45246	6.85176	3.24959	50.4534	32.1027	3.82716	4.58706	3.66299	7.1658
CabbageG_a_f_g004175	0.58538	1.98614	2.21805	4.3776	9.71275	0.876888	0.828052	3.83698	1.89559	6.9687	4.01283	3.82716	4.58706	7.32599	5.23655
CabbageG_a_f_g004178	7.31724	11.6331	7.76317	11.0899	26.8529	11.1072	6.07238	23.8441	29.7879	24.8086	0	0.883191	0	0.281769	0
CabbageG_a_f_g004183	1.75614	0	2.49531	2.04288	0	5.26133	1.93212	9.59246	2.97879	0.836244	0	0	0	0	0
CabbageG_a_f_g004186	480.889	29.2247	361.819	93.9724	137.692	20.1684	29.8099	10.6887	18.1435	16.4461	392.398	39.7436	198.053	96.0832	58.7045
CabbageG_a_f_g004210	2.63421	4.53976	2.49531	3.21024	9.14141	0	0	0	0	0	9.45882	16.4862	9.17412	10.7072	3.85851
CabbageG_a_f_g004220	1.75614	6.5259	6.65415	10.7981	15.4261	1.75378	1.6561	10.9628	2.43719	11.1499	4.01283	1.17759	2.42844	1.69061	4.68533
CabbageG_a_f_g004226	7.90262	7.66084	9.42671	12.2573	5.71338	1.46148	2.20814	4.93326	0.812398	0.557496	0	0	0	1.12708	0
CabbageG_a_f_g004227	10.5368	40.5741	5.26787	54.574	25.1389	0	0.552034	0	1.0832	16.1674	2.57968	0	0	0.563538	5.23655
CabbageG_a_f_g004229	4.97573	27.806	2.49531	47.278	27.1386	0	0	0	0	0	15.1914	10.0095	0	12.3978	58.9801
CabbageG_a_f_g004237	9.95145	16.4566	2.77256	8.75519	4.28503	6.13822	8.83255	1.09628	4.06199	5.01746	2.29305	0.588794	0	1.12708	3.03169
CabbageG_a_f_g004242	0	0	0	0	40.2793	0	0	0	0	27.8748	0	0	0	0	14.8828
CabbageG_a_f_g004247	0.58538	0.56747	0	4.3776	9.71275	0	0	0.54814	0	0.557496	2.29305	0	0	63.6797	2.75608
CabbageG_a_f_g004248	8.488	10.2145	3.32707	8.46335	3.14236	11.6918	2.48415	2.7407	15.7064	1.67249	1.43315	37.6828	6.47585	13.2431	5.51216
CabbageG_a_f_g004250	34.2447	49.6536	34.657	33.2697	20.5682	35.6601	32.846	77.8359	37.6411	26.7598	49.5871	37.9772	53.4258	94.1108	57.0508
CabbageG_a_f_g004251	4.39035	13.3355	24.9531	10.2144	24.5675	3.79985	16.285	64.1324	8.12398	8.08369	8.59893	15.3086	65.2981	32.6852	11.0243
CabbageG_a_f_g004253	2.04883	2.26988	0	7.00415	6.28472	3.21526	9.10857	13.4294	5.41598	2.78748	1.43315	1.47198	1.34914	1.97238	12.678
CabbageG_a_f_g004255	0	0	0	0	10.2841	0	0	0	0	66.342	0.286631	0	0	1.40884	23.1511
CabbageG_a_f_g004256	0	0	0	0	5.99905	0	0	0	0	26.2023	0.286631	0	0	0	11.0243
CabbageG_a_f_g004257	0	0	0	0	17.4258	0	0	0	0	17.0036	0	0	0	0	6.61459
CabbageG_a_f_g004260	11.4149	10.7819	5.26787	13.1328	39.708	7.5997	6.07238	1.37035	5.14518	9.47743	17.7711	11.4815	4.31723	21.6962	20.6706
CabbageG_a_f_g004265	2.34152	4.25602	8.59494	7.00415	19.1398	2.63066	9.10857	9.04432	5.41598	1.67249	4.87272	3.53276	17.8086	12.3978	7.71702
CabbageG_a_f_g004267	2.04883	4.53976	4.15884	7.29599	2.28535	3.50755	8.28052	11.2369	7.85318	3.34498	0	0	0	0	0
CabbageG_a_f_g004273	5.56111	2.55361	13.031	2.04288	3.99937	5.84592	17.1131	75.3693	5.68678	0.557496	0.859893	2.35518	24.2844	17.7514	5.23655
CabbageG_a_f_g004278	103.027	76.3247	57.9465	33.2697	31.4236	225.653	185.76	142.517	79.0734	96.1681	120.958	43.8651	31.5698	23.3868	50.1606
CabbageG_a_f_g004279	0.58538	1.41867	1.94079	5.25311	13.4264	0	4.69229	12.3332	3.24959	2.78748	1.43315	4.12156	6.47585	19.7238	4.68533
CabbageG_a_f_g004281	7.02455	2.83735	11.922	6.12863	13.7121	2.92296	15.733	40.5624	3.79119	4.45997	6.59251	7.65432	26.443	16.3426	9.37067
CabbageG_a_f_g004282	2.63421	5.39096	18.5762	7.29599	6.85606	4.67674	19.0452	18.9108	9.20717	0	1.71979	20.9022	14.031	9.58014	19.8438
CabbageG_a_f_g004285	0.878069	0.851204	1.94079	4.3776	2.85669	0	1.10407	0	5.68678	1.67249	0	1.17759	1.88879	7.04422	8.26823
CabbageG_a_f_g004286	51.8061	24.4012	35.766	28.0166	24.2819	19.8761	46.3709	76.7397	24.1011	17.5611	17.1979	35.3276	103.344	22.5415	46.0265
CabbageG_a_f_g004287	4.09766	11.9169	15.8036	52.5311	22.8535	4.67674	9.10857	16.1701	13.54	5.57496	3.7262	8.24312	10.2534	32.4034	51.5387
CabbageG_a_f_g004288	3.80497	13.3355	7.20866	7.87967	3.42803	0	0.552034	0.822211	0	0.557496	0.573262	0.883191	0.539654	1.12708	0.551216
CabbageG_a_f_g004293	18.4395	45.3976	100.089	60.119	17.9971	22.2145	16.561	160.331	90.1761	175.611	20.6374	51.8139	150.563	29.8675	33.0729
CabbageG_a_f_g004303	36.8789	11.6331	0.554512	51.3638	47.7067	14.0302	0.552034	0	5.14518	42.9272	44.7144	1.17759	0	0.563538	18.1901
CabbageG_a_f_g004305	8.19531	3.68855	3.04982	12.8409	3.14236	8.76888	3.86424	5.75547	6.49918	0.557496	0.859893	0.883191	1.34914	5.07184	4.68533
CabbageG_a_f_g004311	13.4637	19.8614	16.9126	24.2227	14.2834	14.6148	29.5338	8.22211	18.4143	13.9374	4.01283	29.4397	8.63446	10.4254	7.71702
CabbageG_a_f_g004315	4.09766	5.95843	6.37689	13.4246	4.28503	4.67674	10.4887	11.785	7.85318	5.85371	2.57968	5.88794	5.93619	16.6244	18.4657
CabbageG_a_f_g004323	2.9269	2.83735	1.94079	11.6736	0.571338	3.21526	4.96831	1.91849	21.1223	3.90247	4.58609	1.76638	2.69827	5.91714	3.30729
CabbageG_a_f_g004329	5.8538	13.0518	14.6946	22.4717	31.1379	7.0151	15.457	32.3403	13.8108	25.3661	7.73903	12.3647	23.7448	36.9117	22.8754
CabbageG_a_f_g004336	74.9286	48.5186	18.8534	22.7635	15.7118	105.519	109.027	99.4875	66.3458	14.4949	16.0513	69.1833	31.5698	29.304	21.4974
CabbageG_a_f_g004338	2.63421	2.83735	2.49531	1.16736	3.14236	2.04607	5.52034	6.57769	7.31158	5.85371	2.57968	7.94872	5.12671	13.2431	1.65365
CabbageG_a_f_g004340	7.60993	11.9169	19.9624	21.5961	23.7105	5.26133	23.4615	35.3551	15.4356	31.7773	3.43957	22.0798	37.506	35.7846	19.8438
CabbageG_a_f_g004348	0	0	0	0	21.9965	0	0	0	0	9.75618	0	0	0	0	17.0877
CabbageG_a_f_g004359	4.68304	9.36325	38.2613	8.75519	8.85574	1.46148	10.2126	25.2145	5.14518	3.90247	2.86631	1.76638	16.1896	5.07184	18.1901
CabbageG_a_f_g004365	128.491	101.861	320.231	149.13	79.9873	155.501	176.375	1048.32	294.63	304.672	107.2	133.951	739.326	281.769	133.945
CabbageG_a_f_g004370	0.878069	1.70241	1.10902	3.79392	10.8554	2.63066	1.93212	3.83698	1.6248	8.36244	2.00642	1.76638	2.42844	2.81769	2.20486
CabbageG_a_f_g004371	4.68304	3.97229	6.9314	7.58783	23.7105	4.09214	11.5927	18.6368	2.97879	7.80494	2.29305	0.588794	5.93619	7.88953	7.1658
CabbageG_a_f_g004372	42.1473	52.7747	39.3704	48.7372	36.28	41.7983	61.8278	83.8655	122.943	46.5509	18.3444	140.427	63.949	86.7848	23.4267
CabbageG_a_f_g004375	4.68304	2.26988	0	12.5491	1.99968	0.876888	0.828052	0	8.39478	1.11499	0	0	0	0	0
CabbageG_a_f_g004379	1.75614	1.41867	0.554512	0.583679	1.14268	0.876888	2.76017	0.54814	2.16639	0.557496	0.859893	0.883191	1.34914	0.563538	11.2999
CabbageG_a_f_g004384	0	2.26988	2.49531	9.63071	2.57102	1.46148	4.69229	19.1849	6.22838	5.57496	0.859893	7.94872	4.04741	5.91714	5.51216
CabbageG_a_f_g004390	2.9269	0	0	3.21024	0.571338	1.16918	0.552034	1.64442	0.812398	0.557496	3.15294	0	0.809481	10.989	2.48047
CabbageG_a_f_g004395	0.58538	0	1.10902	0.875519	2.85669	0	0.828052	0.822211	0	1.39374	0	0	1.61896	12.1161	1.37804
CabbageG_a_f_g004397	43.9035	61.8542	39.9249	130.452	62.8472	39.46	81.149	54.54	76.907	48.5021	2.57968	29.7341	14.8405	53.5361	28.6632
CabbageG_a_f_g004398	6.14648	11.3494	5.26787	23.9309	34.8516	3.21526	3.58822	11.785	6.22838	15.8886	4.87272	13.2479	13.4914	27.6133	25.0803
CabbageG_a_f_g004399	0.878069	1.70241	2.21805	3.50208	9.42708	0.876888	3.31221	8.22211	1.354	9.47743	3.7262	2.06078	9.44395	12.6796	3.85851
CabbageG_a_f_g004403	38.9277	16.1729	30.7754	20.1369	43.993	35.6601	79.4929	96.7468	24.3719	34.286	21.2107	58.2906	88.7731	49.3095	4.13412
CabbageG_a_f_g004404	20.1956	38.3042	34.657	37.9392	30.5666	31.8603	56.8595	47.6882	57.4094	52.9621	14.3315	21.491	15.65	23.9503	7.1658
CabbageG_a_f_g004407	3.80497	3.40482	5.82238	6.12863	5.71338	3.79985	13.8009	19.459	4.60359	8.08369	2.29305	2.35518	12.1422	9.86191	8.54384
CabbageG_a_f_g004412	0	0	0	0	13.1408	0	0	0	0	15.0524	0	0	0	0	12.4024
CabbageG_a_f_g004437	1.17076	4.25602	5.54512	14.592	4.85637	3.21526	3.03619	7.12583	3.52039	5.85371	2.00642	9.7151	5.93619	8.45306	22.5998
CabbageG_a_f_g004519	1.46345	1.70241	0	1.75104	6.57039	0	11.8687	84.6877	0	2.78748	0	2.35518	38.0456	17.4697	3.30729
CabbageG_a_f_g004524	7.60993	44.5464	23.0123	46.1107	125.123	11.1072	20.1493	35.6291	60.659	74.4257	7.4524	48.8699	50.4577	304.874	55.1216
CabbageG_a_f_g004527	1.17076	1.13494	0	12.5491	3.42803	15.4917	8.0045	4.65919	22.4763	6.68995	2.00642	2.64957	0.539654	14.652	17.3633
CabbageG_a_f_g004530	4.68304	8.51204	7.20866	9.33887	4.5707	0	0.552034	0.822211	0	1.67249	0.859893	9.4207	12.9517	16.0608	7.44141
CabbageG_a_f_g004531	8.488	0	0	4.66943	2.28535	80.0891	29.5338	4.65919	40.3491	7.5262	26.37	40.038	13.4914	17.7514	29.2144
CabbageG_a_f_g004538	7.90262	15.3217	28.0029	30.935	38.2796	7.0151	8.28052	8.22211	5.95758	22.8573	25.2235	13.2479	11.8724	25.0774	40.79
CabbageG_a_f_g004540	6.43917	31.4946	17.1899	45.8188	30.5666	4.67674	15.733	1.09628	21.9347	74.9832	7.73903	7.94872	2.15862	9.29837	38.0339
CabbageG_a_f_g004545	12.8783	4.82349	5.54512	7.87967	47.9924	9.35347	20.1493	29.0514	11.9152	24.5298	13.4716	8.24312	15.65	32.6852	33.8998
CabbageG_a_f_g004547	132.588	74.906	69.0368	187.069	52.5631	185.608	279.881	97.0209	115.36	10.5924	40.4149	128.357	138.151	217.807	139.458
CabbageG_a_f_g004562	6.43917	9.07951	1.66354	250.107	4.5707	4.96903	6.62441	2.19256	3.52039	0.557496	8.02566	2.35518	1.88879	104.536	4.13412
CabbageG_a_f_g004564	29.8544	36.8855	59.8873	25.9737	11.9981	36.537	77.8368	77.5619	34.1207	6.9687	8.02566	30.3229	38.3154	27.6133	20.395
CabbageG_a_f_g004567	0	0.56747	4.99061	1.75104	1.42834	0.876888	3.03619	11.5109	2.43719	8.91994	0.573262	1.47198	6.47585	0.845306	3.85851
CabbageG_a_f_g004573	14.6345	31.4946	12.7538	22.1798	32.8519	20.1684	21.8054	10.4147	31.4127	18.6761	9.17219	50.9307	13.2215	43.3924	19.8438
CabbageG_a_f_g004576	0.878069	6.24217	0.831768	5.25311	3.14236	1.16918	0.828052	0	1.6248	1.11499	4.87272	17.075	8.09481	20.2874	12.1267
CabbageG_a_f_g004578	7.31724	12.2006	13.3083	14.3001	10.5698	11.3995	24.0135	16.4442	13.2692	14.4949	3.7262	10.3039	4.85689	12.3978	3.85851
CabbageG_a_f_g004597	3.51228	26.6711	4.4361	7.87967	9.14141	0	0	0	0	0	0	0	0	0	0
CabbageG_a_f_g004607	2.63421	0.283735	0.554512	0.875519	7.42739	0	0.552034	0	0.270799	7.5262	2.29305	0	1.61896	1.69061	10.4731
CabbageG_a_f_g004608	0.29269	0	0	0	11.1411	0	0	0	0	21.4636	0.859893	0	0	0	8.26823
CabbageG_a_f_g004611	98.6364	134.207	146.391	128.118	145.691	97.3346	275.189	82.2211	121.589	75.8194	94.3015	176.638	141.659	146.238	77.997
CabbageG_a_f_g004612	7.02455	5.39096	3.32707	9.04703	1.14268	0	0	0	0	0	0.573262	4.71035	2.69827	13.5249	1.92925
CabbageG_a_f_g004614	90.4411	141.867	86.5039	72.0844	108.269	16.6609	52.9953	29.3255	21.3931	20.9061	6.87914	27.9677	22.6655	22.2597	10.4731
CabbageG_a_f_g004618	0	3.68855	2.21805	0.875519	0	0	9.6606	0.822211	2.16639	0.836244	0	3.53276	3.23792	1.69061	1.37804
CabbageG_a_f_g004628	80.4897	0	0.554512	0	0	53.7825	28.7058	0	0	0	21.2107	0	0	0	0
CabbageG_a_f_g004631	13.7564	50.7885	37.7068	38.8147	53.1344	16.3686	36.7103	24.3922	19.7683	34.286	25.7968	30.3229	29.681	39.7294	37.4827
CabbageG_a_f_g004633	25.1713	13.0518	39.0931	137.748	113.411	11.6918	8.55653	4.38512	26.5383	243.068	81.4032	7.35992	4.31723	16.9061	143.867
CabbageG_a_f_g004635	400.692	233.514	415.33	677.652	585.907	0.584592	1.10407	0.54814	1.6248	4.45997	242.776	208.433	488.387	527.471	717.683
CabbageG_a_f_g004636	2.9269	4.25602	6.37689	26.2656	23.4249	2.63066	3.86424	7.94804	5.95758	14.2161	0	0.588794	0	1.12708	0.551216
CabbageG_a_f_g004649	0.878069	3.97229	3.32707	2.9184	5.99905	2.04607	1.93212	11.5109	4.33279	5.57496	0.573262	2.64957	9.17412	13.2431	1.65365
CabbageG_a_f_g004655	27.2201	20.7126	57.6693	70.6252	139.406	40.3369	67.6242	19.7331	57.6802	67.7358	26.6567	23.2574	42.9025	457.874	47.6802
CabbageG_a_f_g004658	3.51228	4.25602	2.77256	3.50208	6.28472	5.26133	8.55653	7.12583	5.41598	15.8886	8.59893	4.71035	3.77758	3.38123	3.30729
CabbageG_a_f_g004669	2.63421	0.851204	2.21805	1.75104	4.5707	3.50755	3.58822	3.01477	3.24959	1.39374	17.7711	0.883191	3.50775	9.58014	2.20486
CabbageG_a_f_g004670	12.5857	0	12.4765	0	0	9.06118	3.86424	3.83698	0	0	24.9369	0	4.31723	0	0
CabbageG_a_f_g004671	69.3675	0	62.9371	0.875519	0	28.0604	15.733	24.9404	0.541598	0	94.5882	0	18.0784	2.25415	0
CabbageG_a_f_g004678	4.09766	9.64698	18.8534	19.2614	47.9924	3.79985	17.6651	19.459	10.0196	6.9687	12.6118	9.7151	22.3956	24.7957	21.2218
CabbageG_a_f_g004681	4.39035	1.98614	14.4173	2.33472	12.5694	2.33837	5.24433	14.2517	0.541598	1.67249	0.573262	1.76638	7.55516	3.09946	4.96094
CabbageG_a_f_g004688	0	0	0	9.33887	1.99968	0	0	0	0	0	0	0	0	0	0
CabbageG_a_f_g004689	0	0	0	7.58783	0	4.96903	20.9773	2.7407	10.0196	15.6099	0.573262	1.76638	0	0.563538	0.826823
CabbageG_a_f_g004699	19.3175	11.3494	25.2303	28.0166	24.5675	18.7069	18.4932	8.77025	26.5383	44.0422	19.2043	11.1871	9.9836	9.0166	26.734
CabbageG_a_f_g004700	46.5377	22.415	48.5198	37.6473	18.8542	35.6601	44.1627	18.6368	59.8466	66.342	28.0898	19.7246	19.9672	11.8343	21.4974
CabbageG_a_f_g004702	1.46345	2.26988	0	2.04288	6.85606	7.5997	0.552034	0.822211	0	1.95124	11.4652	1.47198	0.809481	6.19891	3.03169
CabbageG_a_f_g004704	0.878069	1.41867	1.66354	4.66943	3.99937	1.46148	3.03619	3.56291	4.06199	3.90247	1.43315	4.12156	4.58706	8.73483	3.03169
CabbageG_a_f_g004707	0.878069	1.70241	1.38628	5.83679	15.4261	0	0	1.37035	0.812398	1.11499	0	1.47198	2.15862	9.29837	11.0243
CabbageG_a_f_g004708	3.80497	3.68855	1.10902	7.87967	0.571338	7.5997	3.58822	2.46663	18.4143	0	0.573262	11.4815	0.809481	7.32599	4.96094
CabbageG_a_f_g004713	0	0.283735	4.99061	29.4758	18.8542	0	0	0.822211	2.16639	16.7249	0	1.17759	0.269827	3.94476	87.6433
CabbageG_a_f_g004716	118.832	17.5916	66.5415	37.3555	18.8542	61.3822	12.1448	10.4147	39.8075	14.2161	33.2492	3.23837	26.1732	8.1713	10.7487
CabbageG_a_f_g004717	314.934	48.2349	164.967	103.895	58.8478	170.701	23.1854	30.9699	99.9249	47.6659	89.4288	10.8927	61.5206	28.1769	31.4193
CabbageG_a_f_g004725	4.39035	3.68855	2.21805	42.0249	12.2838	6.13822	4.41627	0	5.41598	2.50873	4.01283	8.83191	3.23792	10.989	3.5829
CabbageG_a_f_g004731	8.19531	13.903	13.5856	27.1411	31.9949	14.6148	23.4615	32.0662	16.248	17.5611	6.01925	15.603	27.5224	48.4642	28.112
CabbageG_a_f_g004738	10.8295	12.2006	20.517	19.2614	29.1382	0	0	3.28884	0	0	13.7583	18.547	48.0292	38.0388	16.8121
CabbageG_a_f_g004746	0	0	0	24.5145	0	0	0	0	0	0	0	0	0	0	14.8828
CabbageG_a_f_g004748	43.0254	13.0518	14.1401	29.7676	14.2834	15.4917	28.9818	40.8365	22.7471	38.746	29.8096	15.603	16.4594	25.0774	20.9462
CabbageG_a_f_g004756	8.78069	3.40482	17.4671	11.0899	1.71401	0	0	0	0	0	1.43315	5.59354	35.6172	18.315	8.54384
CabbageG_a_f_g004763	146.638	511.858	331.598	340.577	319.949	161.932	212.257	137.309	197.142	256.727	450.87	309.411	198.053	227.669	318.878
CabbageG_a_f_g004764	81.6604	50.5048	57.6693	87.2601	42.5647	99.6729	126.692	58.651	85.5725	80.8369	71.3711	122.469	82.0274	84.8124	41.3412
CabbageG_a_f_g004767	4.09766	10.4982	1.94079	13.1328	5.42771	4.38444	6.62441	0.822211	35.2039	7.24745	0.859893	27.6733	6.20602	20.5691	9.64627
CabbageG_a_f_g004769	4.09766	12.2006	9.98122	14.8838	7.71306	6.43051	4.69229	10.4147	16.7896	10.5924	4.58609	28.2621	16.7293	16.6244	10.1975
CabbageG_a_f_g004775	4.09766	6.80963	3.04982	8.17151	6.57039	4.96903	17.3891	23.0219	8.12398	11.9862	0	6.47673	5.66637	1.12708	2.48047
CabbageG_a_f_g004777	1.17076	1.70241	0.554512	13.4246	0	2.04607	3.86424	1.09628	16.248	1.11499	0	5.00475	0	11.8343	3.85851
CabbageG_a_f_g004781	1.75614	1.98614	4.4361	6.71231	4.5707	0	0.828052	0	0	0	0	0.883191	0	1.97238	21.4974
CabbageG_a_f_g004783	19.9029	5.6747	16.9126	5.83679	13.1408	37.4139	17.1131	9.31839	1.89559	2.78748	27.8032	0.588794	9.17412	4.5083	19.0169
CabbageG_a_f_g004792	0	0	0	45.527	34.2803	0	0	0	3.79119	15.3311	0	0	0.539654	50.1548	33.6242
CabbageG_a_f_g004795	0	1.70241	4.4361	5.25311	12.2838	0.584592	0.552034	3.28884	1.354	3.06623	3.15294	0.588794	2.69827	12.6796	8.54384
CabbageG_a_f_g004796	9.36607	5.95843	5.82238	8.17151	7.99873	13.4456	22.9094	16.7183	8.39478	25.0873	9.17219	13.8367	10.7931	10.7072	8.81945
CabbageG_a_f_g004806	0	0	0	7.29599	25.4245	0	0	0	0	1.11499	0	0	0	0	325.493
CabbageG_a_f_g004809	2.04883	7.94457	3.32707	7.87967	5.71338	4.09214	2.76017	2.19256	11.3736	8.08369	0	15.0142	0.269827	7.04422	0.826823
CabbageG_a_f_g004810	5.56111	26.1036	8.8722	21.888	11.4268	10.815	15.457	10.4147	29.7879	28.711	1.14652	26.4957	1.07931	15.7791	2.48047
CabbageG_a_f_g004813	0	0	0	5482.21	0	0	0	0	0	0	0	0	0	560.156	876.433
CabbageG_a_f_g004818	5.26842	5.6747	13.031	11.0899	9.14141	2.63066	6.07238	9.59246	10.0196	5.85371	1.14652	5.59354	12.9517	21.4144	6.8902
CabbageG_a_f_g004819	12.293	3.12108	29.6664	4.66943	41.7077	17.5378	9.38458	8.22211	5.68678	5.85371	49.8738	2.06078	22.3956	160.89	22.0486
CabbageG_a_f_g004822	0	1.41867	3.32707	1.75104	1.14268	0	2.20814	27.6811	1.354	16.1674	0	0	12.9517	0	1.92925
CabbageG_a_f_g004823	1.17076	1.41867	1.10902	9.92255	9.42708	1.75378	3.31221	2.7407	3.79119	6.13246	3.43957	0	1.34914	1.69061	3.03169
CabbageG_a_f_g004827	7.31724	10.4982	5.82238	11.3817	33.7089	18.4147	10.4887	8.77025	10.832	14.2161	13.185	15.3086	4.85689	20.2874	7.99263
CabbageG_a_f_g004893	124.686	150.379	74.3046	80.8396	11.1411	184.439	132.212	64.6806	250.489	29.826	35.8289	239.934	98.217	128.768	46.5777
CabbageG_a_f_g004898	7.90262	5.10723	8.59494	8.46335	10.5698	5.84592	12.4208	7.94804	8.66557	5.01746	25.2235	10.5983	11.3327	16.0608	10.4731
CabbageG_a_f_g004915	2.34152	5.39096	8.31768	3.79392	19.1398	7.89199	9.6606	24.9404	4.33279	13.6587	8.59893	4.12156	29.9508	21.4144	1.92925
CabbageG_a_f_g004917	18.7321	16.7404	6.37689	7.00415	1.42834	26.0143	99.0902	59.4732	35.4747	3.06623	17.4845	33.8557	46.9499	25.3592	22.5998
CabbageG_a_f_g004920	75.514	23.2663	85.6722	42.3168	15.4261	56.1208	126.14	96.4727	69.0538	54.0771	58.4727	27.3789	64.2188	8.73483	11.2999
CabbageG_a_f_g004922	4.97573	0	1.38628	19.2614	1.99968	15.4917	1.6561	3.28884	6.49918	7.80494	18.3444	0	0.809481	3.09946	1.37804
CabbageG_a_f_g004923	0.58538	0.851204	1.66354	0	39.708	0	0.552034	1.37035	0	2.78748	0	0	1.34914	0	21.4974
CabbageG_a_f_g004929	28.3909	0.56747	0	20.4288	6.28472	45.5982	1.6561	0.54814	17.6019	2.50873	23.7904	0.588794	1.88879	22.8233	1.92925
CabbageG_a_f_g004931	3.21959	4.25602	4.71335	11.0899	8.57007	2.92296	3.31221	1.91849	3.24959	0.557496	0.859893	8.53751	5.12671	19.7238	10.7487
CabbageG_a_f_g004933	0.58538	2.26988	1.10902	3.50208	2.85669	3.21526	1.93212	2.46663	2.43719	1.95124	0	4.12156	4.58706	12.6796	4.40973
CabbageG_a_f_g004941	1.46345	1.13494	25.2303	6.12863	29.1382	23.9683	7.72848	9.86653	7.85318	3.06623	14.6182	1.76638	22.3956	27.3316	8.54384
CabbageG_a_f_g004943	22.8298	1.98614	9.14945	20.4288	7.42739	124.81	8.0045	4.11105	5.41598	0	4.58609	0	6.74568	2.81769	1.65365
CabbageG_a_f_g004953	0	0	0	0.29184	33.4233	0.584592	0.828052	1.09628	0.270799	3.62372	0.286631	0.883191	2.69827	0.563538	35.829
CabbageG_a_f_g004957	3.51228	7.09337	29.9437	37.9392	29.4239	7.89199	12.9728	45.4957	19.4975	25.9236	6.01925	8.83191	26.7129	34.3758	37.7583
CabbageG_a_f_g004960	0.58538	2.55361	3.32707	5.25311	11.9981	1.16918	2.20814	3.01477	0	0	3.43957	1.76638	1.07931	0	1.92925
CabbageG_a_f_g004961	78.4409	38.3042	19.6852	80.5477	10.8554	0	0	0	0	0	32.1027	36.7996	22.3956	65.9339	15.9853
CabbageG_a_f_g004962	0.58538	1.13494	0	24.2227	3.7137	1.46148	3.31221	0	14.6232	3.34498	0	2.94397	0.539654	10.989	11.8511
CabbageG_a_f_g004967	0.878069	0	4.15884	7.87967	4.28503	1.75378	3.03619	9.86653	1.354	5.57496	1.71979	1.17759	16.1896	14.652	7.99263
CabbageG_a_f_g004972	68.1967	42.844	34.657	91.6377	161.974	1.75378	3.31221	4.65919	2.43719	3.62372	75.3839	58.2906	72.0438	216.68	244.464
CabbageG_a_f_g004974	0	1.70241	1.94079	1.4592	3.99937	0.876888	4.96831	10.9628	3.24959	1.39374	0	3.53276	9.71377	4.79007	2.20486
CabbageG_a_f_g004976	1.75614	2.26988	8.59494	4.08576	2.57102	1.75378	2.76017	18.6368	2.97879	3.34498	0.573262	6.77113	28.6017	14.9337	5.23655
CabbageG_a_f_g004978	7.60993	10.2145	12.4765	15.4675	14.8548	4.09214	4.69229	8.49618	3.24959	8.08369	3.7262	25.0237	15.65	26.768	17.0877
CabbageG_a_f_g004993	6.43917	15.6054	10.5357	12.5491	0.857007	5.84592	6.34839	16.9924	5.95758	0	1.14652	15.603	12.1422	16.0608	12.9536
CabbageG_a_f_g005002	13.7564	19.0102	41.3112	63.3292	65.1325	17.5378	21.5293	80.8507	54.9722	43.4847	8.88556	19.4302	26.443	42.2653	38.8607
CabbageG_a_f_g005004	3.21959	20.7126	1.38628	9.04703	2.85669	11.6918	14.0769	12.0591	24.3719	2.50873	1.14652	53.5802	2.9681	2.81769	8.54384
CabbageG_a_f_g005005	104.49	79.162	91.4945	23.3472	57.7051	75.7047	86.3934	90.9913	34.1207	89.1994	93.155	46.8091	52.8861	21.6962	36.3802
CabbageG_a_f_g005022	8.19531	0.851204	1.10902	3.21024	0	14.3225	1.6561	0.54814	1.354	0	1.43315	0	0.809481	1.69061	0
CabbageG_a_f_g005023	3.80497	2.83735	4.99061	1.75104	1.99968	36.2447	5.52034	4.93326	12.186	0.836244	5.44599	2.35518	3.23792	5.91714	0.826823
CabbageG_a_f_g005026	0.58538	1.13494	3.60433	3.50208	3.99937	0	4.14026	3.01477	3.52039	0.557496	1.14652	2.35518	5.39654	9.86191	3.5829
CabbageG_a_f_g005027	9.07338	10.4982	32.1617	14.0083	29.4239	7.0151	22.0814	78.9322	19.4975	27.8748	11.1786	15.603	51.8068	30.1493	22.0486
CabbageG_a_f_g005030	0	0	0	50.4883	11.9981	0	0	0	15.9772	4.18122	0	0	0.539654	63.1162	15.1584
CabbageG_a_f_g005036	0.58538	1.98614	0	15.7593	1.71401	1.46148	1.38009	1.91849	6.49918	5.29621	0	0	0	0.563538	4.13412
CabbageG_a_f_g005041	1.75614	0.851204	2.21805	8.46335	84.2724	0.584592	1.93212	0.54814	1.354	29.826	6.87914	1.47198	1.07931	2.25415	354.156
CabbageG_a_f_g005042	1.46345	0.283735	0.831768	1.4592	13.9978	0	0.828052	0	0	5.57496	2.86631	0.883191	0.539654	0.563538	24.8047
CabbageG_a_f_g005043	0	0	0.554512	1.75104	1.71401	1.46148	6.62441	19.459	7.58238	8.64119	0	0	0.539654	0.563538	0.826823
CabbageG_a_f_g005044	0	0	0	15.1757	18.8542	0	0	0.54814	5.41598	1.67249	0	0	0.539654	6.76245	2.20486
CabbageG_a_f_g005045	0	3.12108	5.26787	11.0899	58.2765	0	0.552034	0.822211	1.6248	51.2896	2.00642	0.883191	5.39654	9.58014	14.056
CabbageG_a_f_g005046	14.9272	21.8476	21.0715	104.187	106.84	17.2455	20.9773	28.5033	66.6166	25.6448	20.0642	47.6923	33.4586	150.465	71.658
CabbageG_a_f_g005048	11.7076	21.5638	11.6448	5.83679	1.42834	0	0	0	0	0	1.14652	10.5983	9.44395	5.91714	7.1658
CabbageG_a_f_g005057	0.878069	1.41867	1.10902	2.33472	1.71401	8.47659	18.2171	10.1406	7.58238	7.80494	1.71979	1.76638	0	5.91714	5.23655
CabbageG_a_f_g005063	12.8783	6.24217	13.8628	4.96127	4.85637	8.76888	25.3936	42.755	4.33279	8.91994	12.3251	5.88794	19.4275	0	13.2292
CabbageG_a_f_g005066	4.39035	10.2145	5.54512	7.58783	27.4242	3.21526	3.03619	3.28884	3.52039	23.9723	18.0577	2.35518	1.88879	3.09946	12.4024
CabbageG_a_f_g005067	3.80497	33.4807	21.626	19.5533	75.1309	3.79985	3.03619	9.04432	5.95758	66.6208	39.2684	2.64957	4.04741	2.81769	28.3876
CabbageG_a_f_g005076	0	2.26988	2.49531	6.12863	6.28472	1.16918	1.6561	2.7407	1.89559	9.47743	0	0	2.42844	4.22653	3.85851
CabbageG_a_f_g005081	0.58538	0.56747	2.49531	2.04288	1.14268	1.46148	3.03619	8.49618	1.354	1.67249	0	1.76638	7.55516	3.66299	2.75608
CabbageG_a_f_g005082	8.19531	16.4566	15.2491	25.9737	29.9952	7.89199	18.2171	20.0071	9.47797	22.2998	20.3508	11.4815	14.5707	11.5525	22.0486
CabbageG_a_f_g005084	24.5859	9.36325	15.8036	41.1494	33.4233	25.1375	30.9139	50.4289	98.8417	54.9134	14.3315	32.9725	40.7439	89.8842	42.168
CabbageG_a_f_g005086	39.8058	30.9271	37.9841	15.1757	2.85669	42.0906	26.4976	37.5476	50.6395	10.5924	8.31229	47.9867	56.3938	19.7238	15.1584
CabbageG_a_f_g005087	8.78069	12.2006	28.5574	38.8147	29.9952	7.5997	31.466	52.3474	27.3507	43.4847	7.4524	16.1918	45.3309	70.724	30.3169
CabbageG_a_f_g005089	24.8786	42.2765	6.65415	81.4233	3.14236	18.4147	3.58822	0	13.8108	12.5437	7.4524	1.76638	0	1.12708	14.056
CabbageG_a_f_g005095	0	0	0	1.16736	32.8519	0	0	0.822211	0.812398	1.39374	0	0	0	3.66299	0.551216
CabbageG_a_f_g005104	4.97573	7.94457	11.922	4.08576	4.28503	5.55362	8.55653	20.2812	2.43719	1.11499	7.16577	5.29915	18.6181	2.53592	9.64627
CabbageG_a_f_g005105	7.31724	11.0657	18.8534	38.8147	60.8475	5.84592	4.69229	22.1997	8.12398	23.1361	10.3187	7.65432	37.506	40.5747	38.0339
CabbageG_a_f_g005111	3.51228	1.98614	1.10902	5.83679	10.2841	4.96903	3.31221	3.83698	4.87439	7.24745	2.86631	5.59354	3.77758	21.6962	5.78776
CabbageG_a_f_g005114	26.6348	83.1343	65.987	79.3804	227.964	35.0755	34.5021	39.7402	49.5563	76.0982	142.742	46.2203	37.506	87.3483	103.629
CabbageG_a_f_g005116	3.51228	4.25602	1.66354	14.592	9.71275	0.584592	4.96831	3.83698	2.97879	2.22998	1.43315	3.82716	3.50775	18.315	4.96094
CabbageG_a_f_g005118	11.4149	7.94457	4.15884	13.7165	2.85669	19.2915	2.48415	7.67397	14.0816	2.78748	8.88556	5.88794	2.42844	5.63538	5.23655
CabbageG_a_f_g005119	8.19531	4.25602	5.82238	18.0941	17.7115	9.93807	18.2171	11.2369	14.894	12.5437	9.74545	12.6591	9.9836	23.9503	11.0243
CabbageG_a_f_g005120	2.9269	2.83735	1.66354	5.25311	3.42803	1.16918	4.14026	4.93326	2.97879	3.90247	4.01283	2.06078	2.42844	2.25415	23.9779
CabbageG_a_f_g005124	3.80497	4.82349	3.04982	10.7981	0	21.9222	4.41627	3.83698	23.8303	3.62372	4.01283	4.41595	1.07931	4.79007	2.20486
CabbageG_a_f_g005126	508.695	242.31	520.41	203.12	235.677	349.001	543.754	1043.11	303.837	92.2656	248.222	312.355	943.855	574.808	100.872
CabbageG_a_f_g005128	1.17076	0	0	0	3.99937	0.584592	0.552034	3.01477	0	10.5924	1.14652	0	0	0	5.51216
CabbageG_a_f_g005129	22.8298	20.9964	0	28.6003	12.5694	21.0453	1.93212	0	27.8923	12.2649	25.7968	12.0703	0	11.8343	1.92925
CabbageG_a_f_g005130	11.4149	19.0102	8.04043	141.25	180.828	9.64577	30.6379	3.01477	203.37	117.353	14.3315	31.7949	4.58706	67.061	96.4627
CabbageG_a_f_g005131	6.73186	11.6331	8.59494	19.2614	18.5685	4.96903	16.837	12.6072	9.47797	14.4949	10.6053	10.8927	6.20602	18.0332	10.7487
CabbageG_a_f_g005134	14.6345	11.6331	11.6448	11.0899	1.99968	15.1994	18.2171	12.6072	4.06199	0	2.29305	18.2526	18.8879	12.6796	7.1658
CabbageG_a_f_g005141	0	0	0	11.9654	0.571338	0	0	0	0	0	0	0	0	1.12708	1.65365
CabbageG_a_f_g005153	8.78069	3.40482	4.4361	6.71231	15.1405	2.33837	1.6561	1.37035	3.24959	7.80494	3.15294	2.06078	0.809481	6.48068	3.5829
CabbageG_a_f_g005160	78.1482	53.6259	22.735	51.0719	50.5634	54.9517	44.9908	9.86653	61.2006	12.8224	14.9048	39.1548	14.031	43.1106	51.8143
CabbageG_a_f_g005165	4.39035	3.68855	5.82238	9.33887	5.14204	3.21526	4.69229	0.54814	4.33279	0	4.01283	3.53276	5.12671	17.4697	4.40973
CabbageG_a_f_g005166	4.09766	4.25602	2.21805	18.9696	2.28535	3.79985	10.2126	1.09628	20.0391	0.836244	1.14652	5.88794	3.77758	17.7514	10.7487
CabbageG_a_f_g005177	1.17076	5.10723	14.4173	5.25311	13.7121	2.04607	4.14026	6.85176	4.87439	5.29621	2.86631	8.24312	8.63446	12.1161	2.20486
CabbageG_a_f_g005178	1.75614	1.41867	1.10902	2.33472	37.4226	0.584592	1.6561	0.54814	1.89559	11.7074	1.71979	1.17759	1.07931	3.94476	126.504
CabbageG_a_f_g005180	0	0.56747	0.831768	2.62656	2.57102	0.292296	0.276017	1.37035	2.16639	3.34498	0	4.41595	3.50775	8.45306	2.48047
CabbageG_a_f_g005213	5.56111	9.93072	11.922	14.8838	5.71338	10.5227	32.57	41.6587	28.4339	9.19868	2.57968	20.019	12.6819	9.0166	8.26823
CabbageG_a_f_g005219	595.624	216.773	88.4447	110.899	267.386	488.427	290.646	162.25	180.623	154.426	1058.81	174.872	100.645	91.8566	104.455
CabbageG_a_f_g005251	4.68304	5.6747	2.21805	16.0512	6.28472	2.63066	7.17645	9.86653	2.16639	0	1.43315	8.53751	14.8405	25.9227	18.1901
CabbageG_a_f_g005254	0	0	0	9.63071	0	0	0	0	0	0	0	0	0	3.66299	1.37804
CabbageG_a_f_g005273	12.8783	2.83735	1.38628	3.50208	0.571338	15.784	6.34839	5.4814	10.0196	0	1.14652	2.64957	2.15862	13.2431	4.40973
CabbageG_a_f_g005279	8.488	11.9169	10.5357	25.9737	19.9968	7.0151	6.34839	6.57769	15.4356	13.9374	5.73262	18.2526	14.5707	23.105	12.4024
CabbageG_a_f_g005299	3.21959	1.41867	7.48592	1.16736	0	0.876888	0.828052	3.01477	0.541598	0.836244	2.00642	1.17759	8.63446	4.5083	0.826823
CabbageG_a_f_g005304	1107.83	327.43	296.941	204.288	189.684	847.951	799.898	223.915	356.913	285.717	820.337	299.696	194.275	205.128	224.896
CabbageG_a_f_g005312	6.14648	11.6331	11.3675	15.1757	17.1401	7.5997	15.733	27.407	15.7064	16.4461	5.15936	17.075	20.5069	34.6576	12.678
CabbageG_a_f_g005314	0	0	0	4.3776	0	0	0	0	0	0	0	0	0	0	11.5755
CabbageG_a_f_g005315	14.9272	18.159	32.9935	35.6044	28.8526	13.4456	27.3257	24.6663	41.7031	23.6936	8.02566	35.0332	38.3154	75.7958	34.451
CabbageG_a_f_g005317	0	0	0	7.29599	8.2844	0	0	0.54814	0	2.50873	0.573262	0	1.34914	2.53592	10.4731
CabbageG_a_f_g005318	20.1956	13.3355	6.37689	14.592	2.28535	18.4147	27.3257	12.0591	18.9559	6.9687	8.02566	21.1966	5.93619	0.563538	18.7413
CabbageG_a_f_g005321	0	0	0	0	9.42708	0	0	0	0	8.64119	0	0	0	0	3.5829
CabbageG_a_f_g005323	43.6108	63.2729	70.7003	27.4329	33.7089	59.6284	141.873	279.826	86.3849	165.576	19.7775	65.6505	101.725	39.1659	20.395
CabbageG_a_f_g005324	4.68304	4.82349	2.77256	13.7165	4.5707	5.55362	5.79636	3.01477	15.9772	5.29621	0	1.17759	1.07931	2.25415	1.37804
CabbageG_a_f_g005325	0	0	0	0	29.9952	0	0	0	0	0	0	0	0	0	54.5703
CabbageG_a_f_g005326	3.21959	6.24217	3.60433	14.0083	6.57039	4.67674	9.6606	8.77025	5.14518	14.7736	1.71979	7.65432	2.42844	10.4254	9.09506
CabbageG_a_f_g005327	129.076	120.871	104.248	168.1	94.8421	80.6737	99.6422	153.205	141.357	164.461	121.531	36.2108	41.0137	32.4034	69.7288
CabbageG_a_f_g005328	4.39035	3.40482	4.71335	9.92255	19.1398	4.96903	12.6968	19.1849	5.41598	2.78748	2.86631	3.82716	19.1577	30.1493	52.3655
CabbageG_a_f_g005329	0.878069	0.283735	0.277256	7.29599	13.1408	0	2.76017	0.54814	2.16639	2.22998	0	0.588794	0.269827	3.66299	31.9705
CabbageG_a_f_g005330	0	0.56747	0.831768	21.888	22.5678	0	1.10407	1.37035	0.812398	5.01746	0.573262	1.47198	0.539654	9.58014	52.0899
CabbageG_a_f_g005331	0	0.851204	0.831768	1.16736	6.85606	0.876888	4.69229	5.75547	5.41598	11.1499	2.00642	7.06553	6.20602	5.07184	3.5829
CabbageG_a_f_g005333	6.14648	15.8891	12.4765	32.686	47.4211	14.3225	13.2488	19.7331	14.3524	26.7598	30.0962	18.8414	15.65	38.8841	59.5313
CabbageG_a_f_g005334	3.51228	9.93072	4.71335	40.2739	41.1363	7.5997	9.6606	5.20733	12.4568	8.91994	12.3251	8.83191	6.74568	20.0056	67.5239
CabbageG_a_f_g005335	3.21959	9.93072	35.766	19.2614	11.7124	2.63066	23.4615	18.6368	11.1028	2.50873	2.86631	3.53276	15.3801	14.9337	13.2292
CabbageG_a_f_g005339	31.3178	47.3837	66.8187	43.4841	25.9959	44.429	138.561	59.7473	26.5383	56.3071	1.43315	5.00475	13.7612	6.76245	1.10243
CabbageG_a_f_g005340	83.7093	102.145	158.868	110.024	59.1335	99.9652	357.166	162.524	71.2202	154.705	2.57968	3.82716	6.20602	5.63538	2.75608
CabbageG_a_f_g005347	76.0993	299.34	136.133	165.473	84.558	100.258	180.239	121.961	254.28	38.1885	30.3829	558.765	133.564	258.382	117.133
CabbageG_a_f_g005348	0.878069	2.26988	2.21805	9.63071	4.28503	0	0	0	0	0	3.43957	7.94872	4.04741	10.1437	11.2999
CabbageG_a_f_g005349	0	3.68855	2.77256	2.62656	9.71275	0	0	0.822211	0	0	0	0	0	0	0
CabbageG_a_f_g005355	0.58538	0.851204	0	6.71231	9.99841	1.46148	1.93212	1.37035	7.58238	3.62372	1.14652	3.82716	1.61896	11.2708	6.8902
CabbageG_a_f_g005356	158.931	115.196	128.092	144.752	121.409	128.903	115.927	110.45	136.754	44.0422	152.488	117.464	111.439	147.647	128.709
CabbageG_a_f_g005364	1.75614	0	1.10902	81.1314	13.9978	0	1.93212	0	48.7439	19.5124	0.859893	6.47673	1.88879	218.089	102.802
CabbageG_a_f_g005366	12.8783	16.4566	14.4173	22.1798	21.9965	16.9532	17.6651	30.9699	14.6232	39.3035	8.02566	7.94872	10.5233	17.4697	9.64627
CabbageG_a_f_g005367	6.73186	3.97229	6.65415	8.75519	9.99841	1.75378	10.2126	11.5109	5.95758	2.50873	2.86631	4.71035	7.28533	7.60776	4.40973
CabbageG_a_f_g005371	0	0	0	6.42047	81.987	0	0	0	0	1.95124	0	0	0	0	253.284
CabbageG_a_f_g005373	5.56111	19.0102	35.2115	22.4717	30.2809	16.3686	15.457	37.8217	19.4975	33.4498	20.3508	37.3884	47.4896	50.1548	41.3412
CabbageG_a_f_g005378	0	0	0	62.4537	0	0	0	0	0	0	0	0	0	186.249	0
CabbageG_a_f_g005379	7.02455	9.36325	13.8628	18.0941	17.9971	0	0	0.54814	0	0	3.7262	29.4397	5.66637	11.2708	11.5755
CabbageG_a_f_g005380	7.31724	8.79578	2.77256	5.83679	16.2831	13.4456	21.5293	61.9399	14.0816	13.1012	10.892	6.47673	25.6336	16.9061	39.1363
CabbageG_a_f_g005381	3.21959	4.25602	1.10902	1.16736	4.28503	4.96903	8.0045	26.0367	5.68678	6.9687	4.87272	1.76638	8.63446	5.07184	11.5755
CabbageG_a_f_g005382	0	0	0	0.583679	3.42803	0.876888	3.31221	0	0	11.9862	3.15294	0	0	1.12708	13.2292
CabbageG_a_f_g005385	15.2199	11.3494	13.3083	53.6985	43.136	8.47659	39.7465	31.244	20.5807	28.4323	7.4524	11.7759	16.1896	35.5029	27.0096
CabbageG_a_f_g005387	28.9763	43.6952	37.4296	46.9862	22.2822	0	0	0	0	0	0	0	0	0	0
CabbageG_a_f_g005388	12.293	17.0241	14.4173	15.4675	9.42708	0.584592	1.38009	0	0	0	0	0.588794	0.539654	0.563538	0
CabbageG_a_f_g005389	7.60993	6.5259	9.98122	12.2573	15.1405	7.3074	20.9773	25.7626	10.832	23.1361	2.86631	10.5983	20.7767	14.652	10.4731
CabbageG_a_f_g005390	12.5857	14.7542	27.1711	20.7206	36.28	14.3225	39.1944	60.0214	21.3931	36.7947	9.74545	24.7293	63.949	39.4476	18.4657
CabbageG_a_f_g005391	18.1468	7.3771	4.71335	19.5533	7.71306	0	0	0	0	0	3.15294	7.06553	2.9681	7.88953	13.7804
CabbageG_a_f_g005392	3.21959	0	0	9.33887	3.14236	5.84592	0	0	3.24959	8.91994	2.00642	0	0	0	11.5755
CabbageG_a_f_g005393	15.8052	26.6711	12.1993	27.7248	17.4258	16.3686	24.2895	36.9995	36.8287	20.3486	5.15936	58.585	39.9344	59.4532	20.1194
CabbageG_a_f_g005395	11.7076	12.7681	12.7538	36.48	3.42803	0.876888	0	1.37035	2.16639	2.78748	8.88556	7.94872	5.66637	3.38123	10.1975
CabbageG_a_f_g005396	0	0	0.554512	0	34.5659	0	0	0	0.541598	32.6135	0	0	0	1.12708	11.2999
CabbageG_a_f_g005404	4.09766	8.51204	11.6448	14.3001	29.1382	5.26133	16.837	41.9327	8.12398	19.2336	0	0	0	0	0
CabbageG_a_f_g005412	0	0.851204	0	0.875519	7.99873	0	3.58822	2.46663	0.270799	0	0	0.588794	3.23792	9.58014	0
CabbageG_a_f_g005413	14.0491	20.4289	24.6758	28.3084	43.7074	8.47659	16.837	12.0591	15.7064	20.9061	23.2171	17.3694	12.9517	29.0222	29.49
CabbageG_a_f_g005415	65.8552	42.844	60.4418	81.4233	72.8456	75.4124	176.375	110.45	213.119	177.841	34.1091	93.9126	60.7111	53.8178	167.57
CabbageG_a_f_g005417	4.09766	4.53976	6.9314	14.3001	6.28472	7.89199	12.4208	6.57769	14.6232	17.0036	4.87272	15.8974	21.3163	41.42	17.6389
CabbageG_a_f_g005429	0.58538	4.82349	0.831768	10.2144	0.857007	2.92296	8.28052	9.04432	11.6444	1.67249	0	14.1311	0.539654	6.48068	4.40973
CabbageG_a_f_g005440	15.2199	20.9964	46.8563	69.7497	63.7042	26.5989	17.6651	89.0728	32.7667	77.4919	11.4652	20.3134	32.6491	43.9559	39.9631
CabbageG_a_f_g005442	130.247	61.5704	97.3169	70.6252	64.5612	112.534	163.678	73.999	108.32	69.1295	39.2684	35.9164	53.9654	47.0554	24.2535
CabbageG_a_f_g005443	3.21959	3.68855	9.70397	11.3817	43.993	7.0151	9.38458	35.9032	7.31158	1.95124	7.16577	3.23837	10.2534	62.5527	8.54384
CabbageG_a_f_g005446	4.09766	7.3771	5.54512	23.0553	17.1401	4.09214	3.58822	6.30361	4.33279	7.5262	8.02566	12.0703	11.6026	22.8233	24.5291
CabbageG_a_f_g005447	7.31724	16.1729	36.3206	25.9737	43.136	2.92296	14.0769	56.1844	8.12398	17.0036	6.30588	9.7151	46.6801	30.1493	139.733
CabbageG_a_f_g005448	1.46345	17.8753	8.8722	23.9309	22.2822	3.21526	8.0045	6.02954	15.7064	13.3799	3.7262	12.0703	3.23792	21.1327	16.2609
CabbageG_a_f_g005449	12.0003	42.2765	20.2397	32.1024	18.2828	3.21526	1.38009	6.30361	1.354	10.0349	18.631	17.075	6.74568	6.76245	22.0486
CabbageG_a_f_g005456	4.39035	6.5259	6.09964	15.1757	14.5691	0	0.828052	0	0	1.39374	0	0	0	1.12708	0
CabbageG_a_f_g005462	0	2.83735	0	9.04703	4.85637	1.16918	1.93212	0	0.812398	0	0.573262	1.76638	0.539654	5.35361	3.5829
CabbageG_a_f_g005467	0	0	0	0	7.42739	0	0	0	0	8.08369	0	0	0	0	1.65365
CabbageG_a_f_g005468	4190.73	4000.66	2403.81	1559.88	997.27	7331.66	2220.56	1962.89	3751.11	1182.17	2691.18	3914.89	2031.26	1856.29	1854.29
CabbageG_a_f_g005469	0.58538	0.56747	2.49531	4.3776	0	0.584592	6.07238	0.54814	5.68678	0.836244	0	4.71035	1.88879	10.4254	1.37804
CabbageG_a_f_g005474	2.9269	23.2663	41.0339	59.2435	16.2831	0	2.76017	1.91849	6.22838	9.75618	20.9241	357.692	139.231	342.631	55.3972
CabbageG_a_f_g005475	43.3181	95.6186	55.4512	81.7151	137.978	2.63066	7.72848	1.91849	4.33279	0	0.573262	5.00475	8.36464	7.04422	2.20486
CabbageG_a_f_g005477	2.9269	6.5259	5.82238	3.50208	8.85574	0.584592	2.20814	1.09628	1.6248	8.08369	2.86631	3.23837	2.15862	0.563538	1.92925
CabbageG_a_f_g005478	1.75614	11.3494	11.0902	7.29599	13.1408	0.292296	5.24433	5.4814	4.33279	19.2336	8.59893	2.35518	1.61896	2.25415	6.06337
CabbageG_a_f_g005479	8.19531	40.0066	33.548	28.3084	27.1386	0	0.552034	0	0	2.50873	0	0	1.34914	0.563538	0
CabbageG_a_f_g005480	4.39035	14.4705	10.5357	10.5062	12.5694	0	0	0	0	1.95124	0.573262	0	0.269827	0	0
CabbageG_a_f_g005482	3.51228	3.68855	8.04043	14.8838	4.5707	4.38444	4.14026	7.3999	14.6232	15.6099	1.43315	2.64957	7.28533	3.09946	6.61459
CabbageG_a_f_g005488	19.9029	26.1036	2.77256	4.3776	10.2841	0.584592	0	0	1.89559	3.90247	0	0	0	0	1.37804
CabbageG_a_f_g005490	0	1.98614	0	0	21.9965	0	0	0	0	0	0.573262	0.588794	0	0	4.68533
CabbageG_a_f_g005491	14.0491	20.1452	14.9718	15.7593	13.7121	0	0.828052	0.27407	1.354	0.278748	5.15936	11.7759	8.36464	50.7184	23.4267
CabbageG_a_f_g005492	1.46345	7.3771	5.82238	6.12863	5.14204	0	2.20814	0.54814	1.354	0.836244	2.00642	5.29915	0.809481	22.5415	6.33898
CabbageG_a_f_g005497	127.905	76.8921	141.401	160.804	183.399	86.2273	72.8685	40.0143	102.091	79.1644	235.037	35.3276	81.4878	267.68	117.96
CabbageG_a_f_g005498	3.21959	1.13494	6.9314	14.592	23.1392	8.18429	10.2126	27.407	8.93637	12.8224	7.16577	3.82716	18.8879	38.6023	19.2925
CabbageG_a_f_g005499	0.58538	13.3355	0.554512	0	5.14204	3.79985	45.5428	2.19256	0	3.62372	0.573262	7.94872	1.07931	0	7.1658
CabbageG_a_f_g005500	0	0	0	9.33887	2.57102	0	0	0	0	0	0	0	0	0	0.551216
CabbageG_a_f_g005511	0.58538	2.26988	6.09964	14.0083	16.8545	1.16918	7.17645	9.04432	4.06199	4.73872	1.14652	2.35518	6.20602	24.2321	5.23655
CabbageG_a_f_g005518	49.1719	19.294	50.7379	108.856	201.111	105.227	49.4071	919.232	51.9934	141.325	11.7519	0.883191	3.77758	2.81769	2.75608
CabbageG_a_f_g005519	1.46345	1.13494	1.38628	8.46335	5.42771	1.75378	1.10407	26.5848	2.97879	3.90247	3.15294	0.883191	10.2534	3.09946	3.5829
CabbageG_a_f_g005521	4.09766	5.95843	8.04043	15.4675	5.71338	27.7681	2.48415	5.75547	8.12398	2.78748	11.4652	1.17759	3.77758	0.563538	4.13412
CabbageG_a_f_g005524	5.56111	11.3494	50.4606	7.29599	5.99905	0.876888	2.76017	6.02954	0.541598	0	0.859893	0.883191	2.69827	1.97238	0.551216
CabbageG_a_f_g005527	64.9771	72.6361	79.8498	69.7497	67.4179	48.2288	59.3437	50.9771	50.0979	12.2649	79.6834	56.8186	85.5352	77.7682	67.7995
CabbageG_a_f_g005528	21.659	25.2524	21.9032	23.639	35.7086	13.7379	22.9094	21.3775	12.7276	22.2998	33.5358	13.2479	30.7603	35.2211	17.9145
CabbageG_a_f_g005529	0	1.13494	1.66354	0.875519	4.28503	0	0.552034	2.46663	0.812398	9.75618	1.43315	0	0	0	7.1658
CabbageG_a_f_g005532	44.4888	45.1138	56.5603	102.436	55.7055	3.50755	8.55653	5.20733	6.49918	1.67249	19.4909	20.6078	19.9672	31.2763	17.9145
CabbageG_a_f_g005533	12.293	8.22831	11.6448	25.3901	17.9971	42.9675	11.3167	15.3479	34.3915	14.4949	10.0321	6.77113	13.4914	29.304	12.1267
CabbageG_a_f_g005534	7.60993	5.6747	9.42671	17.8022	8.2844	7.89199	18.2171	8.22211	5.95758	8.91994	2.00642	0.588794	0	3.09946	2.75608
CabbageG_a_f_g005536	7.60993	5.39096	17.1899	20.4288	5.99905	6.72281	28.9818	26.0367	6.49918	4.45997	2.00642	6.18234	54.2352	25.3592	29.49
CabbageG_a_f_g005539	1.46345	0.851204	7.76317	2.33472	0.857007	0	0	0.54814	0	0	2.00642	1.47198	9.71377	5.35361	7.71702
CabbageG_a_f_g005540	32.4886	11.0657	23.2895	2.9184	0.571338	51.7364	24.8415	69.8879	22.7471	1.11499	10.6053	12.0703	46.6801	5.35361	7.71702
CabbageG_a_f_g005560	29.269	34.6156	22.4577	9.92255	37.137	35.9524	20.4253	19.1849	27.6215	41.5334	44.4278	29.1453	6.74568	15.7791	14.6072
CabbageG_a_f_g005561	0.878069	0	0	0.583679	17.9971	0	0	0	0	0	0	0	0	0	0.826823
CabbageG_a_f_g005563	5.26842	6.24217	12.7538	16.9267	21.1395	4.38444	13.5248	7.67397	12.4568	12.8224	5.44599	9.4207	9.71377	20.8509	22.3242
CabbageG_a_f_g005564	12.8783	39.1554	19.1307	22.7635	18.8542	12.2764	22.9094	24.6663	19.7683	26.4811	8.31229	75.9544	11.0629	19.442	23.4267
CabbageG_a_f_g005565	0	14.1867	12.1993	1.4592	19.7112	0.584592	5.52034	49.6067	2.70799	19.2336	0.859893	13.5423	11.0629	5.35361	22.0486
CabbageG_a_f_g005566	26.3421	36.6018	17.4671	5.54495	6.28472	32.1526	20.7013	21.6515	36.0163	39.0247	46.7208	29.7341	18.0784	15.2155	13.5048
CabbageG_a_f_g005567	0.58538	2.83735	2.21805	3.50208	7.14172	1.46148	4.41627	2.19256	1.0832	12.5437	6.30588	0.588794	1.34914	0.845306	7.71702
CabbageG_a_f_g005568	0.878069	2.83735	2.21805	6.12863	15.1405	1.16918	0	0	0.541598	5.85371	14.3315	0	1.07931	0.563538	7.99263
CabbageG_a_f_g005569	2.34152	13.3355	7.48592	20.4288	35.1373	6.43051	10.7647	15.622	10.0196	16.1674	10.0321	9.7151	9.17412	32.6852	23.4267
CabbageG_a_f_g005579	7.31724	8.51204	3.04982	7.00415	19.7112	6.43051	4.41627	11.5109	4.06199	9.47743	7.4524	9.4207	8.90429	9.58014	19.2925
CabbageG_a_f_g005581	19.3175	11.3494	15.2491	9.04703	72.5599	13.4456	12.4208	25.7626	16.248	11.1499	29.523	32.3837	17.8086	21.6962	7.1658
CabbageG_a_f_g005582	236.786	66.3939	39.9249	483.87	31.4236	349.294	60.9998	33.1625	297.338	40.976	91.1486	73.0105	38.8551	92.9837	60.3581
CabbageG_a_f_g005585	46.8304	69.515	32.7162	53.9903	20.8538	0.876888	0.828052	0.54814	0.541598	0	1.14652	1.76638	0.539654	0	0.551216
CabbageG_a_f_g005587	18.4395	30.3596	42.9747	40.2739	62.5615	19.8761	60.4478	68.2435	19.2267	23.6936	21.7839	39.4492	52.8861	75.7958	23.4267
CabbageG_a_f_g005592	1.46345	1.98614	5.82238	21.0125	2.85669	0	0	0	1.6248	0	0.573262	3.82716	0.809481	18.8785	7.71702
CabbageG_a_f_g005593	7.90262	14.4705	13.5856	12.2573	14.5691	8.47659	23.4615	25.4885	7.04078	14.7736	11.7519	14.7198	19.9672	22.2597	14.8828
CabbageG_a_f_g005598	1.17076	1.70241	0.831768	5.54495	10.2841	12.5687	10.4887	3.01477	23.2887	10.5924	3.7262	5.29915	6.74568	8.45306	4.40973
CabbageG_a_f_g005602	16.6833	20.9964	19.1307	35.8963	11.1411	30.6911	20.4253	24.1182	16.7896	8.64119	10.3187	8.83191	13.7612	14.9337	18.4657
CabbageG_a_f_g005603	61.7575	126.262	124.211	123.74	96.8418	98.2115	101.574	35.3551	210.682	74.4257	49.0139	295.575	101.185	220.625	164.538
CabbageG_a_f_g005604	16.6833	48.8024	28.5574	40.8576	16.5688	15.784	47.475	18.9108	25.7259	15.0524	12.0385	50.0475	20.5069	36.6299	22.0486
CabbageG_a_f_g005605	13.171	27.806	25.5076	22.7635	15.1405	4.96903	18.4932	13.1554	9.20717	11.7074	13.7583	29.1453	24.2844	24.2321	30.8681
CabbageG_a_f_g005606	10.2441	20.1452	26.3393	23.3472	11.4268	12.5687	32.294	34.2588	10.5612	20.0699	7.16577	19.1358	38.8551	36.6299	32.2461
CabbageG_a_f_g005607	6.73186	3.12108	5.26787	12.8409	9.14141	0	0	0	0	0	0	0	0	0	0
CabbageG_a_f_g005608	11.4149	4.82349	6.65415	15.1757	15.4261	0	0	0	0	0	0	0	0	0	0
CabbageG_a_f_g005609	2.9269	4.25602	8.8722	11.3817	5.71338	0.876888	1.93212	6.02954	5.14518	5.85371	1.43315	4.41595	5.66637	6.48068	7.71702
CabbageG_a_f_g005611	0.878069	6.5259	3.32707	15.7593	10.5698	0.876888	1.38009	4.93326	2.43719	3.06623	3.15294	3.53276	0	3.94476	7.1658
CabbageG_a_f_g005612	5.26842	43.1277	23.5668	50.1964	25.9959	5.26133	21.5293	34.8069	11.9152	13.3799	8.02566	10.5983	10.2534	16.0608	54.0191
CabbageG_a_f_g005614	3.51228	5.39096	10.5357	11.9654	7.42739	1.75378	6.34839	7.94804	2.70799	2.78748	2.29305	2.06078	7.55516	10.7072	12.678
CabbageG_a_f_g005616	63.8064	87.1066	47.1335	132.787	44.2787	6.43051	12.1448	4.65919	10.0196	2.50873	33.2492	272.612	148.945	307.128	82.6823
CabbageG_a_f_g005618	93.368	280.897	135.578	251.566	173.687	144.394	140.217	128.265	489.605	187.04	46.4342	651.795	78.2498	359.255	116.031
CabbageG_a_f_g005620	1.17076	1.98614	5.26787	2.33472	1.42834	1.46148	2.20814	8.22211	4.33279	7.5262	1.71979	1.17759	11.3327	5.91714	3.03169
CabbageG_a_f_g005621	1.46345	7.3771	11.922	8.46335	0.857007	3.50755	5.79636	21.9256	8.66557	26.4811	5.44599	3.23837	18.3482	12.1161	7.44141
CabbageG_a_f_g005622	23.7079	166.836	66.5415	83.758	27.4242	0	0	0	0	0	0	0	0	0	0
CabbageG_a_f_g005623	120.881	518.1	239.272	377.057	209.395	180.054	156.778	311.618	684.58	370.456	72.5176	854.634	193.466	479.57	308.13
CabbageG_a_f_g005625	0	1.98614	0.831768	3.79392	4.85637	0.292296	1.6561	1.09628	0	11.4287	2.00642	2.06078	1.34914	1.97238	3.5829
CabbageG_a_f_g005627	11.1222	23.55	33.8253	20.7206	35.423	0	0	3.83698	1.0832	1.67249	0.573262	1.17759	3.23792	0.845306	0.826823
CabbageG_a_f_g005630	0	1.41867	0	1.16736	26.8529	0.584592	0	0.54814	0	0	0	0	0	0	1.92925
CabbageG_a_f_g005633	0.58538	1.13494	0.554512	1.4592	1.71401	0	1.93212	8.22211	1.0832	1.95124	0.859893	1.17759	4.85689	4.22653	0.275608
CabbageG_a_f_g005634	0.878069	2.26988	1.94079	3.21024	2.85669	0	2.76017	7.94804	1.6248	1.95124	1.43315	2.35518	9.44395	8.45306	3.85851
CabbageG_a_f_g005635	195.517	147.826	82.6223	93.0969	146.548	206.946	271.049	253.241	252.926	195.96	120.672	435.119	222.877	264.017	87.9189
CabbageG_a_f_g005640	6.73186	3.68855	0	26.8492	6.28472	17.5378	9.6606	0.822211	31.1419	6.9687	6.59251	10.0095	0.809481	10.7072	15.9853
CabbageG_a_f_g005642	0.58538	3.68855	2.21805	1.75104	3.99937	2.92296	3.03619	1.37035	1.6248	8.91994	0.573262	1.47198	0.809481	0.845306	1.10243
CabbageG_a_f_g005645	3.21959	4.82349	1.66354	16.343	8.2844	8.18429	6.62441	3.01477	15.4356	2.78748	8.59893	6.18234	5.66637	22.8233	6.06337
CabbageG_a_f_g005648	0	0	0	1.75104	0.571338	0	0	0	0	0.557496	0	0	0	0	14.3316
CabbageG_a_f_g005650	3.51228	4.82349	7.20866	7.00415	6.57039	4.38444	6.34839	16.7183	10.2904	18.1186	5.44599	5.29915	10.2534	7.60776	14.056
CabbageG_a_f_g005652	0	0	0.277256	0.29184	7.42739	0	0	0	0	3.06623	2.57968	0.294397	0.809481	0	8.26823
CabbageG_a_f_g005654	10.8295	69.2313	49.3516	135.414	272.243	10.2304	9.38458	42.4809	13.8108	153.311	0	0	0	0	0
CabbageG_a_f_g005657	2.34152	2.55361	3.32707	11.0899	4.85637	0.876888	1.38009	1.09628	1.89559	3.90247	0.573262	0	0.539654	0	0
CabbageG_a_f_g005659	2.63421	3.40482	3.32707	6.42047	18.8542	2.04607	4.41627	5.75547	2.97879	11.9862	1.43315	0.883191	2.15862	10.7072	12.4024
CabbageG_a_f_g005660	3.51228	2.26988	11.3675	9.63071	22.5678	1.16918	1.93212	1.09628	1.89559	2.22998	0	0	0.809481	2.25415	4.96094
CabbageG_a_f_g005671	17.2687	16.7404	11.0902	23.3472	5.99905	1.16918	0	1.64442	0.812398	0	10.3187	20.6078	29.9508	41.1382	13.5048
CabbageG_a_f_g005672	23.7079	9.36325	16.6354	16.0512	25.7102	18.9992	13.8009	27.9552	12.9984	9.19868	21.2107	10.8927	30.4905	34.9393	12.1267
CabbageG_a_f_g005673	25.464	103.563	15.2491	137.165	99.4128	57.29	54.9274	17.2664	84.2186	64.112	12.3251	237.578	19.9672	90.4478	76.0678
CabbageG_a_f_g005674	2.9269	12.2006	11.3675	11.3817	36.28	4.67674	3.58822	4.93326	2.70799	23.4148	19.4909	5.88794	4.04741	11.5525	10.7487
CabbageG_a_f_g005675	0.58538	6.80963	1.38628	7.29599	5.42771	2.04607	2.20814	3.28884	5.41598	7.80494	2.00642	8.53751	1.34914	6.76245	4.68533
CabbageG_a_f_g005679	8.78069	36.0343	29.1119	30.6432	40.8507	4.09214	14.3529	19.7331	8.12398	67.1783	47.2941	9.12631	11.3327	5.91714	36.3802
CabbageG_a_f_g005680	3.51228	10.7819	21.626	10.2144	14.5691	3.79985	10.7647	36.9995	8.39478	11.1499	4.87272	11.7759	23.2051	19.7238	13.5048
CabbageG_a_f_g005683	32.1959	62.4217	63.2144	48.4454	11.7124	0	0	0	0	0	3.43957	2.06078	0	3.09946	6.61459
CabbageG_a_f_g005684	16.976	32.9132	29.9437	41.4412	29.1382	7.89199	9.38458	18.0886	36.0163	12.8224	9.74545	16.4862	22.6655	59.4532	15.1584
CabbageG_a_f_g005687	2.04883	5.95843	12.1993	4.3776	9.99841	1.46148	2.20814	20.0071	2.43719	8.36244	2.00642	3.53276	20.5069	17.7514	5.23655
CabbageG_a_f_g005691	4.68304	9.93072	9.70397	12.5491	6.57039	5.84592	11.8687	28.2292	14.6232	13.9374	4.01283	19.4302	20.5069	32.6852	10.7487
CabbageG_a_f_g005694	0.878069	3.12108	4.15884	2.62656	3.7137	4.67674	5.52034	9.59246	2.97879	1.95124	0.859893	1.76638	2.42844	2.25415	4.40973
CabbageG_a_f_g005698	1.75614	2.83735	1.66354	4.08576	1.14268	0	0	0	0	0	1.14652	3.53276	8.09481	6.76245	12.1267
CabbageG_a_f_g005701	0	3.12108	0	0.875519	5.71338	0	0	0.54814	0	1.67249	0	5.00475	0	1.12708	14.6072
CabbageG_a_f_g005703	4.97573	13.3355	9.70397	34.7289	19.1398	8.18429	11.8687	4.38512	13.8108	18.9549	4.87272	14.7198	6.20602	23.3868	23.1511
CabbageG_a_f_g005704	22.8298	7.94457	0.554512	71.2089	1.99968	21.3376	1.10407	0	8.39478	2.78748	13.185	1.47198	1.07931	0.845306	0.551216
CabbageG_a_f_g005705	44.1962	13.903	0.831768	180.357	7.14172	33.614	1.38009	0	22.7471	10.0349	34.3957	5.29915	1.34914	3.38123	5.51216
CabbageG_a_f_g005713	2.9269	3.68855	7.48592	11.9654	7.71306	0	0	0	0	0	5.44599	1.47198	0.539654	5.35361	12.678
CabbageG_a_f_g005715	0	5.10723	16.0809	2.62656	0.571338	0	0	0	1.354	0	0	0	0.539654	0	0
CabbageG_a_f_g005716	0	0	0	0	47.4211	0	0	0	0	13.3799	0	0	0	0	43.546
CabbageG_a_f_g005718	2.63421	1.98614	2.49531	8.46335	9.99841	1.16918	2.20814	1.91849	2.16639	0.557496	7.4524	5.59354	5.66637	30.7128	12.4024
CabbageG_a_f_g005719	4.09766	3.97229	3.88159	9.04703	13.4264	1.16918	0.552034	1.91849	1.6248	0	10.892	10.5983	5.12671	27.8951	10.1975
CabbageG_a_f_g005720	0	0	0.554512	5.25311	2.28535	1.75378	15.1809	9.59246	2.97879	0.557496	0	1.17759	1.61896	0	4.68533
CabbageG_a_f_g005721	22.5371	13.903	16.9126	64.2047	48.8494	9.35347	7.17645	28.7774	21.6639	48.5021	37.8353	6.77113	16.9991	20.5691	29.49
CabbageG_a_f_g005722	30.147	25.8199	8.59494	18.9696	7.99873	8.76888	5.79636	1.09628	8.93637	0.557496	12.8984	12.6591	7.0155	9.58014	7.44141
CabbageG_a_f_g005723	154.54	331.97	223.468	469.278	47.1354	0	0	0	0	0	0	0	0	0	0
CabbageG_a_f_g005724	7.02455	13.903	16.6354	11.6736	19.7112	0.584592	2.20814	6.02954	1.6248	1.67249	12.3251	8.24312	18.3482	18.315	10.4731
CabbageG_a_f_g005727	0	0	0	0	27.4242	0	0	0	0	32.3348	0	0	0	0.845306	30.8681
CabbageG_a_f_g005729	3.51228	3.40482	6.09964	33.5616	15.7118	3.79985	12.6968	15.3479	8.39478	5.57496	2.29305	5.88794	12.1422	41.9836	24.8047
CabbageG_a_f_g005732	3.21959	4.25602	5.82238	6.12863	6.28472	1.75378	2.20814	9.86653	1.89559	0.836244	2.57968	4.71035	12.412	19.442	10.1975
CabbageG_a_f_g005739	0	0	0	0	5.71338	1.16918	0	1.09628	0	22.8573	0.573262	0	0	1.69061	10.7487
CabbageG_a_f_g005747	0	0.851204	0.831768	4.66943	8.57007	0.584592	0.828052	0.27407	0.812398	3.90247	2.86631	0.588794	0.809481	4.22653	3.03169
CabbageG_a_f_g005751	0	0.56747	0.554512	2.62656	5.71338	0	0	0.822211	1.0832	4.45997	0	0	0	0.563538	10.7487
CabbageG_a_f_g005753	6.14648	7.09337	6.09964	6.12863	20.8538	16.3686	6.07238	9.86653	21.3931	3.90247	8.31229	20.9022	7.55516	16.9061	7.1658
CabbageG_a_f_g005758	0.58538	0	0	0	3.99937	1.46148	3.31221	1.37035	1.354	0.836244	0	0.883191	0.809481	0	11.2999
CabbageG_a_f_g005765	0.878069	2.26988	1.94079	1.16736	0	3.21526	19.8732	27.407	6.22838	3.06623	0	4.41595	0.539654	2.53592	0
CabbageG_a_f_g005766	3.51228	6.24217	4.99061	5.83679	9.42708	1.75378	14.3529	1.64442	4.60359	6.9687	0	5.59354	1.61896	2.25415	0.826823
CabbageG_a_f_g005767	5.26842	13.903	14.6946	13.4246	13.9978	4.38444	11.0407	20.8293	11.1028	13.6587	7.73903	7.35992	13.4914	13.2431	9.09506
CabbageG_a_f_g005768	1.46345	1.13494	0.554512	3.79392	11.9981	0.584592	0	0	0	0.557496	0	0	0	1.40884	0
CabbageG_a_f_g005771	0	0	0	0	56.8481	0	0	0	0	0.836244	0	0	0	0	89.0213
CabbageG_a_f_g005772	14.0491	28.6572	15.5263	35.0208	9.71275	2.92296	6.07238	3.28884	7.58238	3.62372	0.573262	7.35992	4.85689	7.04422	6.8902
CabbageG_a_f_g005778	0	0	0	0	23.1392	0	0	0	0	16.7249	0	0	0	0	13.2292
CabbageG_a_f_g005779	0	0	0	0	11.7124	0	0	0	0	7.5262	0	0	0	0	4.68533
CabbageG_a_f_g005783	9.07338	35.1831	6.65415	23.0553	3.99937	15.1994	38.0904	21.9256	27.6215	20.3486	14.9048	22.3742	8.09481	6.48068	1.92925
CabbageG_a_f_g005789	0.878069	0	1.10902	0	22.2822	0.876888	0	0	0	21.4636	0	1.17759	1.07931	0	13.5048
CabbageG_a_f_g005790	4.39035	4.82349	20.2397	3.50208	2.28535	1.75378	9.38458	15.622	7.31158	3.90247	4.58609	22.963	32.1094	7.04422	10.1975
CabbageG_a_f_g005803	32.7813	40.8578	73.1956	95.1397	11.4268	54.9517	72.8685	162.25	260.509	80.0007	0	12.3647	1.34914	4.5083	1.37804
CabbageG_a_f_g005804	156.589	156.338	118.943	53.1148	51.9918	258.682	304.171	172.116	236.949	195.402	284.338	246.999	111.978	56.072	73.5873
CabbageG_a_f_g005805	4.09766	15.0379	10.2585	13.1328	11.9981	4.96903	9.93662	12.8813	8.12398	7.5262	5.15936	2.06078	1.07931	7.04422	4.40973
CabbageG_a_f_g005806	1.75614	2.55361	8.04043	7.87967	29.4239	0.584592	4.96831	6.85176	1.6248	44.8784	2.29305	4.12156	7.28533	11.5525	10.7487
CabbageG_a_f_g005807	0	3.68855	4.4361	10.2144	12.2838	2.33837	6.34839	8.77025	14.894	11.7074	1.71979	17.3694	2.42844	13.2431	8.54384
CabbageG_a_f_g005819	60.8795	97.321	128.092	138.624	99.1271	75.4124	181.343	161.975	158.147	206.274	44.1412	202.84	116.835	134.685	92.053
CabbageG_a_f_g005822	15.5126	14.4705	26.0621	28.3084	29.1382	7.0151	15.457	24.9404	21.6639	13.3799	14.9048	12.3647	24.5543	34.094	18.4657
CabbageG_a_f_g005823	7.02455	14.7542	10.2585	10.7981	16.5688	6.43051	24.5655	14.2517	10.2904	8.36244	12.6118	10.3039	9.44395	11.2708	10.7487
CabbageG_a_f_g005824	4.68304	1.70241	2.77256	4.08576	4.5707	4.09214	12.4208	12.6072	4.06199	3.62372	2.86631	7.94872	9.9836	10.989	4.40973
CabbageG_a_f_g005826	45.3669	161.161	136.133	80.5477	47.9924	46.4751	129.452	89.0728	61.2006	190.385	69.6513	92.1463	48.0292	21.6962	27.5608
CabbageG_a_f_g005834	54.733	47.1	63.7689	70.0415	74.2739	50.8595	99.9182	127.443	45.7651	61.3246	93.4417	29.7341	74.4723	92.7019	70.0044
CabbageG_a_f_g005835	49.4646	69.515	41.8657	119.362	43.993	42.9675	60.7238	54.814	179.54	42.3697	16.0513	115.992	35.887	75.2323	52.0899
CabbageG_a_f_g005836	37.1716	77.7433	79.018	122.864	117.696	54.3671	125.312	43.8512	111.569	119.862	0	1.17759	0	0	0
CabbageG_a_f_g005840	16.6833	26.1036	20.7942	43.776	21.1395	13.7379	16.009	24.9404	19.4975	3.62372	2.86631	58.2906	21.856	63.9615	117.685
CabbageG_a_f_g005842	7.90262	51.0723	44.0837	63.3292	95.6991	0	0	0	0	0	34.6823	17.6638	13.7612	25.9227	102.251
CabbageG_a_f_g005843	153.955	379.353	270.879	169.267	49.9921	251.667	347.23	156.494	131.067	167.528	172.265	330.019	181.054	146.238	71.3824
CabbageG_a_f_g005846	0	0	0	1.16736	13.4264	0	3.03619	9.86653	0	2.22998	0	0	1.34914	10.4254	3.30729
CabbageG_a_f_g005849	368.496	70.65	24.9531	80.2559	4.5707	426.752	56.8595	13.4294	266.466	63.2758	122.391	26.2013	17.5388	24.5139	134.497
CabbageG_a_f_g005850	7.90262	13.903	8.04043	22.4717	28.2812	5.55362	13.8009	18.0886	8.12398	25.0873	5.73262	6.77113	6.74568	6.48068	36.1046
CabbageG_a_f_g005852	12.8783	33.197	24.9531	16.0512	19.1398	4.67674	14.3529	7.3999	14.3524	46.2722	78.5369	5.88794	2.9681	0.845306	15.1584
CabbageG_a_f_g005853	19.0248	16.1729	33.2707	74.1273	29.9952	26.0143	15.457	54.54	37.0995	13.6587	15.7647	31.7949	54.7749	131.304	78.8238
CabbageG_a_f_g005854	5.8538	5.10723	4.71335	14.0083	9.14141	4.09214	12.6968	4.38512	10.2904	17.2824	4.01283	13.2479	3.50775	9.0166	8.26823
CabbageG_a_f_g005855	0	1.41867	3.60433	3.79392	6.85606	3.50755	1.10407	9.86653	7.31158	6.4112	3.7262	2.06078	8.90429	22.2597	3.85851
CabbageG_a_f_g005858	0.878069	1.98614	4.15884	10.2144	11.9981	1.46148	3.86424	3.56291	4.87439	3.62372	1.14652	3.23837	2.9681	11.5525	8.26823
CabbageG_a_f_g005859	19.0248	13.903	28.0029	15.4675	18.2828	22.2145	79.2169	32.3403	18.4143	26.2023	17.7711	29.1453	37.2361	13.5249	7.99263
CabbageG_a_f_g005862	0	0	0	0	944.707	0	0	0	0	60.2096	0	0	0	0	1049.79
CabbageG_a_f_g005863	0	0	0	0	4.5707	0	0	0	0	0.836244	0	0	0	0	9.64627
CabbageG_a_f_g005865	0	0	0	0	201.111	0	0	0	0	670.389	0	0	0	0	210.289
CabbageG_a_f_g005866	0	0	0	0	146.834	0	0	0	0	80.0007	0	0	0	0	23.4267
CabbageG_a_f_g005868	130.247	81.7156	95.6534	43.1923	4.5707	145.856	115.375	67.1472	103.716	11.9862	27.2299	90.6743	53.6956	37.757	34.1754
CabbageG_a_f_g005875	1060.12	1313.12	1597.83	785.632	165.688	876.888	2905.08	1125.06	1435.24	497.286	367.461	2243.01	1688.04	370.244	94.2579
CabbageG_a_f_g005876	35.1228	77.7433	131.419	107.689	167.402	35.0755	55.7555	123.606	50.3687	48.5021	78.8235	36.5052	152.182	127.923	83.2336
CabbageG_a_f_g005878	0.58538	2.26988	3.60433	7.29599	2.85669	0	0	0	0	0	0.859893	2.64957	2.9681	18.315	1.92925
CabbageG_a_f_g005879	12.8783	52.7747	9.42671	127.534	49.7064	12.5687	32.294	6.57769	65.8042	69.9657	11.4652	76.8376	16.1896	32.6852	130.087
CabbageG_a_f_g005881	7.60993	16.4566	17.4671	38.231	12.2838	11.9841	9.10857	32.0662	40.0783	4.18122	4.87272	43.2764	33.7284	66.4974	50.4362
CabbageG_a_f_g005883	1.46345	2.26988	3.04982	11.3817	2.28535	0.876888	2.20814	1.09628	1.89559	0	0	2.64957	3.23792	7.88953	10.4731
CabbageG_a_f_g005886	3.80497	3.68855	4.99061	38.8147	3.99937	4.67674	11.5927	9.59246	4.06199	5.01746	1.71979	2.64957	3.50775	3.94476	27.2852
CabbageG_a_f_g005887	14.0491	11.0657	36.3206	35.6044	43.136	9.93807	14.9049	41.6587	13.54	8.64119	1.43315	0	3.23792	3.09946	3.03169
CabbageG_a_f_g005889	0	1.98614	8.8722	6.12863	16.2831	0	2.76017	6.57769	3.52039	11.7074	7.73903	2.06078	6.20602	5.07184	6.33898
CabbageG_a_f_g005893	0	1.13494	0	0	9.42708	0	0.828052	0.54814	0	3.90247	0	0	0	0.845306	4.40973
CabbageG_a_f_g005896	1.17076	1.41867	3.88159	1.4592	8.85574	0	1.6561	1.09628	0	0	6.59251	0	0.539654	1.12708	1.92925
CabbageG_a_f_g005899	12.5857	7.66084	12.4765	16.0512	16.2831	5.26133	10.4887	10.9628	23.0179	12.5437	6.01925	22.6686	12.9517	26.768	10.7487
CabbageG_a_f_g005900	4.39035	5.6747	3.88159	7.58783	7.99873	8.76888	7.72848	6.02954	18.6851	10.3137	3.7262	15.8974	6.47585	12.1161	3.03169
CabbageG_a_f_g005901	3119.78	4315.32	1792.74	1031.36	478.781	2536.55	472.817	246.937	980.835	914.015	2282.44	1526.15	587.413	246.829	1150.39
CabbageG_a_f_g005904	126.149	182.158	89.831	252.149	282.241	131.826	168.094	232.96	229.638	195.681	116.085	237.873	133.295	329.388	248.874
CabbageG_a_f_g005905	33.952	60.7192	85.6722	92.805	25.9959	20.1684	130.28	123.88	147.044	54.9134	27.8032	26.7901	46.9499	24.7957	51.2631
CabbageG_a_f_g005907	121.466	47.3837	120.606	58.6598	34.5659	116.334	136.628	141.968	96.4045	98.6768	51.8802	40.038	31.0301	18.5967	24.2535
CabbageG_a_f_g005915	9.07338	22.9825	6.09964	2.33472	18.2828	6.43051	18.2171	0.54814	2.16639	47.1084	36.1155	4.12156	0.539654	3.09946	6.06337
CabbageG_a_f_g005916	6.43917	7.66084	6.09964	10.7981	13.1408	1.46148	7.45246	0.822211	2.16639	1.39374	3.15294	7.65432	4.04741	11.5525	5.23655
CabbageG_a_f_g005919	174.15	95.6186	116.17	33.2697	9.14141	2.63066	1.38009	2.19256	1.354	0	3.15294	4.41595	6.47585	1.40884	1.92925
CabbageG_a_f_g005920	15.8052	15.8891	6.9314	68.8742	4.28503	25.1375	5.24433	4.93326	52.535	1.67249	42.1347	22.963	6.74568	15.2155	10.7487
CabbageG_a_f_g005924	1.17076	0	0	2.62656	44.85	0	0.828052	1.09628	2.16639	2.22998	0.573262	0.588794	0	0.845306	1.65365
CabbageG_a_f_g005929	0.58538	0	0	0.875519	0.857007	7.0151	11.5927	6.85176	14.3524	1.39374	2.00642	7.94872	4.04741	18.0332	5.51216
CabbageG_a_f_g005930	14.0491	15.6054	24.1213	26.5574	8.85574	22.2145	19.0452	23.0219	46.8483	34.286	8.59893	39.4492	62.0602	55.5085	34.7266
CabbageG_a_f_g005941	0.58538	0.851204	1.38628	3.50208	1.99968	2.04607	5.52034	9.59246	4.60359	5.01746	1.71979	0.883191	7.28533	12.9614	5.51216
CabbageG_a_f_g005950	3.21959	24.4012	4.71335	21.5961	1.42834	1.75378	1.93212	0.822211	6.76998	5.57496	3.43957	6.18234	0.809481	1.97238	9.92188
CabbageG_a_f_g005956	3.51228	5.39096	0.831768	7.87967	1.71401	0.584592	6.34839	0.54814	4.06199	0.557496	0	21.7854	6.74568	2.81769	16.8121
CabbageG_a_f_g005957	2.63421	7.94457	4.15884	4.66943	5.99905	2.04607	18.4932	10.1406	4.60359	5.29621	3.15294	19.4302	12.9517	8.73483	4.13412
CabbageG_a_f_g005958	24.0006	30.9271	39.0931	57.4924	187.97	30.1065	25.3936	30.6959	41.4323	39.861	40.9882	19.1358	31.8396	71.851	120.165
CabbageG_a_f_g005959	542.939	253.375	796.002	638.545	235.391	165.732	702.464	581.851	220.16	259.236	662.117	97.151	550.447	543.814	643.269
CabbageG_a_f_g005960	23.1225	9.93072	2.21805	2.33472	11.9981	50.5672	46.6469	11.785	0.812398	0	5.15936	0.588794	0	1.97238	0
CabbageG_a_f_g005961	1.75614	2.26988	6.09964	2.04288	16.8545	0	1.38009	1.37035	0	0	1.14652	2.94397	10.5233	16.9061	7.44141
CabbageG_a_f_g005963	9.65876	9.64698	5.54512	7.00415	3.42803	5.26133	16.009	3.28884	10.0196	1.95124	2.00642	2.35518	0.809481	3.09946	3.85851
CabbageG_a_f_g005966	9.07338	7.09337	31.8845	13.4246	9.14141	7.3074	11.5927	35.081	13.2692	6.13246	4.29946	7.06553	38.8551	9.0166	7.71702
CabbageG_a_f_g005971	6.14648	5.39096	10.5357	2.62656	1.99968	7.89199	27.3257	20.5553	12.186	8.64119	0	2.06078	1.34914	1.97238	0.551216
CabbageG_a_f_g005973	0	4.53976	4.15884	9.33887	7.42739	4.38444	1.93212	5.4814	5.68678	2.78748	2.86631	8.53751	4.31723	14.0884	7.1658
CabbageG_a_f_g005976	0.58538	2.26988	5.26787	3.21024	5.14204	0	0.552034	3.83698	1.0832	1.39374	5.15936	2.35518	5.12671	9.29837	3.5829
CabbageG_a_f_g005977	2.34152	0.851204	0.831768	1.4592	22.8535	9.06118	0.552034	9.04432	3.24959	18.1186	8.88556	0.588794	2.15862	5.35361	3.30729
CabbageG_a_f_g005983	8.78069	8.51204	2.21805	7.58783	4.5707	12.2764	17.1131	3.83698	12.186	10.0349	3.7262	20.9022	12.412	25.641	3.85851
CabbageG_a_f_g005984	1.46345	7.09337	4.4361	4.08576	8.85574	2.63066	2.20814	5.75547	3.52039	9.75618	7.4524	9.12631	7.28533	10.4254	5.78776
CabbageG_a_f_g005988	4.97573	10.4982	12.7538	11.0899	16.8545	0.584592	1.10407	0.27407	1.89559	1.11499	0	0.588794	1.88879	1.40884	1.37804
CabbageG_a_f_g005989	4.97573	6.24217	8.04043	10.7981	13.4264	1.16918	1.10407	1.64442	3.24959	3.62372	0.859893	2.06078	3.23792	3.09946	3.03169
CabbageG_a_f_g005992	0	0.56747	0	0.583679	2.85669	0	0	0	0	0.836244	1.14652	2.35518	1.88879	12.1161	8.81945
CabbageG_a_f_g005997	1.17076	1.98614	8.59494	13.4246	9.99841	0	0	0	0	0	1.14652	3.23837	9.44395	11.2708	12.678
CabbageG_a_f_g005998	6.73186	36.6018	14.1401	25.3901	79.1303	14.3225	28.9818	20.0071	20.3099	7.5262	8.02566	56.2298	21.856	52.9725	52.6411
CabbageG_a_f_g005999	6.73186	36.8855	16.9126	25.6819	32.2806	20.753	15.733	24.9404	27.8923	23.9723	8.88556	75.9544	39.1249	58.8897	20.395
CabbageG_a_f_g006003	2.04883	1.98614	8.04043	11.3817	3.7137	0	0	0	0	0	0	0	0	0	0
CabbageG_a_f_g006004	1.46345	5.10723	9.98122	29.184	8.2844	4.09214	11.5927	10.4147	13.54	10.5924	3.15294	12.6591	17.2689	67.9063	49.0582
CabbageG_a_f_g006005	5.8538	13.0518	0	36.48	7.42739	0	1.38009	0	2.43719	1.95124	2.57968	7.35992	1.07931	52.6908	6.06337
CabbageG_a_f_g006010	12.0003	24.4012	7.76317	23.639	28.8526	0.584592	3.31221	2.19256	4.33279	0	0.573262	8.24312	3.50775	9.0166	5.78776
CabbageG_a_f_g006011	155.126	205.14	209.883	119.071	175.115	0	0	0	0	0	64.7786	36.7996	64.7585	50.4366	38.5851
CabbageG_a_f_g006014	1.46345	2.55361	6.09964	8.17151	1.99968	3.79985	8.28052	23.57	5.41598	3.90247	0	0	0	0.563538	0
CabbageG_a_f_g006015	2.34152	7.09337	11.3675	17.8022	21.9965	1.75378	4.41627	18.3627	7.04078	11.7074	7.4524	2.35518	9.71377	8.1713	14.056
CabbageG_a_f_g006017	11.1222	31.4946	8.59494	49.9046	19.9968	5.84592	11.5927	5.20733	44.9527	15.0524	6.01925	48.8699	3.23792	12.1161	22.8754
CabbageG_a_f_g006018	0	0	0	1.4592	0.857007	0.584592	0.552034	0	1.89559	0	0	0	0	10.4254	1.37804
CabbageG_a_f_g006023	4.97573	3.97229	7.48592	7.00415	13.4264	3.21526	11.0407	9.04432	4.06199	14.4949	2.57968	5.59354	6.74568	10.4254	6.61459
CabbageG_a_f_g006032	9.95145	8.51204	4.71335	18.6777	6.28472	43.2598	15.1809	15.0739	16.7896	24.2511	0.573262	2.35518	2.69827	2.53592	1.10243
CabbageG_a_f_g006033	3.21959	3.68855	3.60433	6.12863	1.99968	12.861	5.52034	5.75547	5.95758	8.08369	0	0.294397	0	1.97238	1.92925
CabbageG_a_f_g006034	1.17076	1.70241	1.10902	3.50208	9.14141	9.06118	12.1448	40.2883	20.3099	17.8399	4.01283	9.7151	9.17412	15.4973	6.8902
CabbageG_a_f_g006035	0	0	0	0	23.9962	0	0.552034	1.91849	0	23.4148	0	0	0	0	19.2925
CabbageG_a_f_g006036	6.43917	6.24217	8.59494	6.42047	19.1398	0.584592	1.6561	2.7407	0.812398	1.39374	3.43957	2.64957	16.1896	7.60776	6.61459
CabbageG_a_f_g006041	4.09766	3.97229	4.15884	10.5062	8.2844	1.16918	2.48415	0.822211	3.52039	3.34498	2.29305	6.18234	3.23792	11.2708	11.5755
CabbageG_a_f_g006042	6.14648	11.6331	6.9314	8.17151	7.42739	0	1.38009	1.09628	0.541598	0.557496	1.14652	7.65432	4.85689	6.76245	15.434
CabbageG_a_f_g006043	0	0	0	3.79392	0	0	0.828052	0	0.541598	0	0	0	0	10.7072	0
CabbageG_a_f_g006052	11.1222	15.3217	4.4361	14.592	22.2822	20.753	10.7647	4.11105	34.9331	17.2824	4.29946	36.2108	5.39654	21.1327	8.54384
CabbageG_a_f_g006053	13.4637	32.062	30.4982	18.9696	117.981	22.7991	51.8912	80.5766	25.4551	95.0531	51.0203	66.2393	132.755	143.702	52.0899
CabbageG_a_f_g006054	2.9269	5.95843	8.59494	4.08576	24.8532	6.72281	4.41627	13.7035	8.66557	5.57496	10.3187	12.6591	10.5233	12.9614	12.678
CabbageG_a_f_g006055	31.6105	8.22831	4.15884	32.1024	3.99937	33.3217	17.1131	11.5109	47.6607	2.50873	8.31229	6.47673	6.74568	1.69061	0.826823
CabbageG_a_f_g006057	7.02455	6.5259	4.99061	9.63071	5.71338	5.26133	14.0769	6.85176	10.5612	2.50873	3.7262	10.3039	8.90429	23.6686	12.1267
CabbageG_a_f_g006060	93.368	82.2831	39.6476	335.324	71.9886	168.363	80.045	26.0367	196.6	79.4432	77.1037	95.679	40.7439	38.6023	32.5217
CabbageG_a_f_g006061	108.881	16.1729	3.60433	115.277	27.1386	143.517	16.009	9.04432	95.8629	56.8646	10.0321	5.29915	1.07931	5.63538	3.5829
CabbageG_a_f_g006062	24.2932	72.0686	72.6411	19.2614	27.4242	35.6601	19.5972	78.11	70.6786	49.3384	38.6952	33.2669	44.2516	25.641	22.0486
CabbageG_a_f_g006063	18.4395	16.7404	16.0809	82.0069	5.14204	46.7674	33.3981	55.9103	103.445	4.73872	2.57968	32.6781	30.2206	56.6355	28.3876
CabbageG_a_f_g006064	26.3421	17.5916	51.2924	166.932	34.5659	16.9532	33.1221	91.2654	94.2381	91.9868	3.7262	25.3181	44.7913	76.6411	73.0361
CabbageG_a_f_g006065	0	0.56747	0	3.21024	6.28472	0	0.552034	0	0	13.9374	1.14652	0	0	0	3.85851
CabbageG_a_f_g006067	10.5368	15.3217	14.4173	23.639	42.279	10.2304	26.4976	19.1849	9.74877	28.1535	24.077	19.4302	13.7612	20.5691	19.8438
CabbageG_a_f_g006070	8.78069	1.41867	3.04982	2.62656	16.5688	7.3074	9.6606	9.31839	4.33279	2.78748	2.86631	4.12156	6.74568	6.48068	1.92925
CabbageG_a_f_g006071	21.9517	5.6747	3.04982	11.9654	44.85	11.6918	13.2488	17.8146	10.5612	6.68995	0	0	0	0	0
CabbageG_a_f_g006072	33.6593	16.1729	14.4173	25.9737	3.7137	19.2915	10.4887	13.1554	15.4356	4.45997	33.8224	9.12631	25.6336	19.7238	13.7804
CabbageG_a_f_g006075	9.07338	5.95843	4.15884	6.42047	0.857007	2.63066	12.1448	0.27407	3.52039	1.39374	2.86631	7.06553	2.42844	2.81769	3.85851
CabbageG_a_f_g006077	1.46345	0.851204	1.66354	6.71231	1.71401	2.63066	3.03619	7.12583	6.22838	2.50873	0.573262	2.35518	5.66637	10.7072	5.78776
CabbageG_a_f_g006078	24.2932	197.479	80.9588	511.595	236.248	42.6752	45.5428	43.029	125.38	83.9031	22.6438	53.2859	19.4275	48.746	364.629
CabbageG_a_f_g006079	7.31724	15.6054	12.1993	24.5145	3.7137	11.3995	8.28052	2.19256	16.7896	7.5262	1.43315	20.6078	5.93619	19.442	19.0169
CabbageG_a_f_g006081	36.0008	39.4391	24.1213	57.7843	63.9899	44.429	33.9501	13.7035	47.1191	32.056	34.6823	44.1595	19.6974	40.8565	52.6411
CabbageG_a_f_g006083	15.2199	21.8476	10.813	15.1757	19.9968	22.7991	22.0814	40.5624	16.7896	13.3799	10.0321	20.9022	28.3318	44.8012	25.3559
CabbageG_a_f_g006086	0	0	0	3.21024	15.1405	0	0	0	1.354	2.50873	0	0	0.809481	3.66299	21.773
CabbageG_a_f_g006093	4.97573	20.7126	19.9624	9.04703	29.7096	5.26133	28.9818	23.296	6.76998	5.29621	4.29946	32.0893	33.9982	24.2321	17.0877
CabbageG_a_f_g006096	18.4395	63.2729	41.5884	87.8437	56.8481	35.6601	94.9499	49.8808	75.0114	51.2896	40.4149	77.4264	70.155	178.36	103.629
CabbageG_a_f_g006097	43.3181	169.39	97.3169	211.292	121.124	102.304	240.411	141.968	175.207	72.1957	84.5561	158.68	188.069	425.753	254.662
CabbageG_a_f_g006101	0.58538	4.82349	3.04982	3.79392	10.5698	1.16918	5.79636	1.64442	1.89559	5.85371	5.44599	1.76638	4.31723	15.2155	3.5829
CabbageG_a_f_g006106	2.04883	1.41867	0	5.83679	11.9981	1.46148	1.6561	1.09628	6.76998	4.73872	0	0	0	0	0
CabbageG_a_f_g006108	25.464	20.1452	32.1617	20.1369	32.8519	27.4758	20.4253	74.273	19.7683	14.2161	22.9305	25.0237	110.359	94.9561	19.2925
CabbageG_a_f_g006109	12.8783	23.2663	29.6664	25.3901	38.5653	0.876888	0.552034	0.54814	0.541598	0	9.17219	23.8462	32.3792	32.1216	17.9145
CabbageG_a_f_g006110	16.976	3.40482	17.1899	11.6736	3.99937	5.26133	2.76017	8.77025	5.41598	10.3137	3.7262	1.76638	8.63446	0.845306	5.78776
CabbageG_a_f_g006111	4.97573	4.82349	7.20866	12.2573	10.8554	8.47659	6.62441	4.65919	6.76998	0	4.58609	3.53276	8.36464	18.315	8.26823
CabbageG_a_f_g006115	1.46345	1.70241	5.82238	2.62656	0	0	0	0	0	0	4.01283	3.82716	25.9034	18.8785	8.26823
CabbageG_a_f_g006124	2.04883	3.40482	1.66354	2.62656	0.571338	0.584592	1.10407	0	0	0	1.43315	4.41595	8.36464	9.0166	0.551216
CabbageG_a_f_g006125	4.97573	6.24217	4.99061	5.83679	2.28535	0	0	0	0	0	2.57968	10.0095	18.0784	20.0056	5.78776
CabbageG_a_f_g006127	2.34152	9.07951	14.9718	12.8409	3.99937	5.84592	13.8009	61.1177	10.0196	12.5437	2.29305	15.3086	38.3154	22.2597	16.5365
CabbageG_a_f_g006128	0	0	0	0	11.4268	0	0	0	0	4.18122	0	0	0	0	12.9536
CabbageG_a_f_g006129	15.5126	22.1313	10.813	25.6819	11.4268	7.3074	8.83255	10.1406	6.76998	1.95124	4.58609	25.6125	18.6181	43.6742	22.3242
CabbageG_a_f_g006133	6.73186	7.66084	14.6946	5.83679	19.7112	17.5378	28.1538	22.7478	18.6851	9.19868	14.3315	13.5423	13.7612	18.0332	11.2999
CabbageG_a_f_g006134	50.928	78.0271	455.255	116.444	212.538	56.9977	151.533	608.162	116.173	185.367	120.958	84.7863	546.67	408.001	202.021
CabbageG_a_f_g006136	0.58538	1.13494	4.99061	6.12863	10.2841	0.876888	1.10407	17.5405	7.85318	337.564	0.859893	6.77113	9.44395	5.35361	8.54384
CabbageG_a_f_g006139	15.5126	36.3181	20.2397	95.1397	26.2815	30.1065	80.597	12.3332	184.685	8.91994	1.71979	87.7303	27.7922	395.322	40.5144
CabbageG_a_f_g006140	141.076	164.85	74.0274	298.552	96.2704	147.61	177.203	91.5395	237.491	199.026	3.15294	16.7806	3.50775	10.4254	29.7656
CabbageG_a_f_g006141	4.09766	3.68855	5.54512	16.6349	2.28535	0	7.72848	6.02954	3.52039	2.50873	0	7.94872	4.04741	0.845306	7.99263
CabbageG_a_f_g006143	27.8055	25.8199	45.7473	33.2697	80.273	26.0143	26.2216	58.9251	26.5383	49.3384	20.3508	38.566	70.4249	69.5969	43.2704
CabbageG_a_f_g006149	42.44	25.2524	21.9032	9.04703	56.2768	25.1375	23.4615	3.56291	1.0832	6.4112	55.893	9.4207	1.61896	1.69061	62.563
CabbageG_a_f_g006151	0	0	2.21805	8.46335	1.14268	0	2.76017	1.37035	3.24959	0.836244	0	0.588794	3.23792	9.86191	12.678
CabbageG_a_f_g006153	34.2447	14.7542	13.031	2.04288	0	25.4298	22.3574	13.9776	0	0	7.4524	12.6591	13.2215	1.40884	4.96094
CabbageG_a_f_g006161	0.58538	0.851204	1.38628	5.54495	9.71275	1.16918	1.10407	0.822211	0	0.278748	0.573262	0	0	0.563538	0.551216
CabbageG_a_f_g006169	4.97573	5.39096	8.31768	9.63071	22.5678	0	2.20814	0	4.06199	0.557496	0	0	0	2.81769	0
CabbageG_a_f_g006170	10.8295	20.7126	24.6758	27.4329	23.1392	14.6148	20.7013	19.7331	31.1419	3.90247	11.7519	33.8557	33.7284	72.6963	23.7023
CabbageG_a_f_g006172	32.7813	47.3837	40.2021	92.5132	51.7061	2.33837	2.76017	2.7407	2.16639	1.95124	10.3187	22.963	8.90429	8.45306	25.6315
CabbageG_a_f_g006173	22.8298	10.7819	5.82238	32.3942	3.14236	2.92296	5.52034	3.01477	5.14518	3.62372	0.859893	0	0	1.12708	2.20486
CabbageG_a_f_g006178	4.09766	1.70241	2.49531	3.21024	0	0	0	0	0	0	8.59893	5.59354	9.9836	13.5249	12.4024
CabbageG_a_f_g006179	6.73186	6.24217	13.5856	7.29599	11.9981	2.92296	4.41627	13.1554	2.70799	2.22998	8.31229	7.94872	7.28533	18.8785	22.5998
CabbageG_a_f_g006180	547.623	132.788	328.826	154.967	69.7032	4.96903	17.3891	5.4814	7.85318	25.3661	229.018	124.53	331.617	83.1218	164.538
CabbageG_a_f_g006185	1.17076	12.2006	0.277256	10.7981	28.5669	5.55362	7.17645	3.01477	5.95758	5.01746	1.43315	16.1918	1.34914	7.88953	4.68533
CabbageG_a_f_g006186	0	4.25602	0.831768	7.87967	9.14141	1.75378	4.14026	1.64442	2.43719	2.22998	1.14652	6.47673	1.07931	3.66299	3.30729
CabbageG_a_f_g006192	0	0	0	74.4191	7.14172	0	0	0	0	0	0	0	0	5.07184	49.6094
CabbageG_a_f_g006195	54.4403	34.6156	50.1834	32.1024	67.7035	61.0899	42.7827	63.3102	34.9331	26.4811	34.6823	59.7626	158.658	99.4644	38.8607
CabbageG_a_f_g006199	2.63421	5.95843	7.76317	5.83679	1.99968	5.26133	7.72848	4.38512	15.9772	3.06623	0	13.2479	7.82498	15.2155	7.1658
CabbageG_a_f_g006203	1.75614	1.13494	2.21805	4.3776	9.71275	0.584592	2.20814	0.54814	1.354	1.11499	0.573262	4.12156	5.93619	10.989	2.20486
CabbageG_a_f_g006207	1.75614	10.2145	27.1711	16.0512	14.5691	8.76888	16.285	61.6658	31.1419	27.3173	6.30588	22.6686	46.6801	37.1935	5.78776
CabbageG_a_f_g006208	26.9275	1.70241	0	24.8064	18.5685	115.165	1.93212	0	12.9984	11.9862	135.863	2.06078	1.88879	5.07184	4.68533
CabbageG_a_f_g006210	0	0.851204	3.88159	0.875519	1.99968	0	0	0	0	0	0.573262	0	16.7293	1.40884	6.61459
CabbageG_a_f_g006211	3.80497	4.53976	3.32707	5.25311	11.1411	10.815	9.38458	9.04432	10.0196	16.7249	0	0	0	0	0.551216
CabbageG_a_f_g006213	2.63421	1.70241	2.77256	4.96127	0	0.584592	0	0	0	0	10.892	0.588794	2.9681	0.563538	2.48047
CabbageG_a_f_g006214	350.642	371.693	768.554	203.996	96.2704	255.759	103.506	118.124	209.869	20.9061	31.2428	53.8746	35.0775	23.6686	36.9314
CabbageG_a_f_g006221	4.97573	12.4843	11.0902	14.0083	9.42708	7.89199	10.4887	23.8441	17.6019	4.73872	3.15294	18.2526	20.5069	32.1216	13.5048
CabbageG_a_f_g006223	0	2.26988	2.49531	6.12863	1.42834	0.584592	3.58822	0	9.74877	0.557496	2.29305	5.29915	5.12671	21.4144	1.65365
CabbageG_a_f_g006224	2.9269	2.55361	4.15884	8.17151	16.2831	0.584592	0.828052	3.83698	2.43719	1.11499	0	5.59354	0.539654	3.38123	6.33898
CabbageG_a_f_g006228	11.4149	0	1.10902	2.9184	17.4258	4.38444	1.6561	1.37035	5.41598	0.836244	4.87272	1.76638	2.9681	25.0774	13.5048
CabbageG_a_f_g006229	3.51228	1.98614	2.49531	7.58783	21.1395	3.50755	4.69229	9.59246	6.76998	4.45997	4.29946	2.64957	6.74568	24.2321	4.96094
CabbageG_a_f_g006236	2.63421	4.53976	6.65415	13.7165	7.71306	2.04607	8.28052	6.02954	7.04078	5.85371	4.01283	11.4815	12.6819	16.9061	11.2999
CabbageG_a_f_g006240	0.878069	0	0	0.583679	1.71401	0.584592	1.10407	0	4.87439	5.57496	0	0.588794	0	22.5415	1.65365
CabbageG_a_f_g006241	0	2.55361	0.831768	4.08576	14.8548	0	1.93212	1.91849	1.89559	9.47743	0	1.47198	0	10.1437	5.23655
CabbageG_a_f_g006242	11.4149	14.7542	8.8722	50.4883	17.1401	6.72281	16.009	15.3479	15.1648	8.08369	0	0.883191	0	0.563538	1.10243
CabbageG_a_f_g006243	2.04883	3.40482	3.32707	8.75519	2.28535	1.16918	1.6561	2.19256	3.52039	0	0	6.77113	13.4914	7.60776	3.30729
CabbageG_a_f_g006245	0	1.13494	3.04982	3.50208	2.85669	0	0	0	0	0	1.43315	0	1.34914	0	14.3316
CabbageG_a_f_g006249	1738.28	846.948	1392.66	933.595	786.732	926.871	1044.17	1297.45	523.996	679.309	1803.19	658.86	1903.09	887.29	886.355
CabbageG_a_f_g006250	979.925	509.02	913.836	464.901	414.22	320.649	349.162	416.313	164.646	227.18	778.203	428.936	1752.26	593.405	427.192
CabbageG_a_f_g006256	4.97573	6.24217	5.26787	2.62656	5.14204	1.16918	1.93212	4.38512	1.6248	8.91994	2.57968	17.6638	22.3956	7.88953	22.0486
CabbageG_a_f_g006257	1.75614	4.82349	2.77256	1.75104	1.14268	0	0.828052	0.54814	1.6248	0.557496	0	6.47673	2.42844	1.40884	51.8143
CabbageG_a_f_g006260	0.878069	1.41867	1.38628	5.25311	3.42803	2.92296	0.828052	8.22211	2.43719	1.67249	0.859893	2.94397	2.9681	9.0166	4.96094
CabbageG_a_f_g006265	10.8295	2.83735	1.10902	0.583679	9.71275	12.2764	12.6968	3.56291	1.6248	5.01746	10.892	5.00475	1.34914	3.09946	2.20486
CabbageG_a_f_g006267	0	2.26988	1.94079	0.583679	0.857007	0	11.8687	3.01477	0.812398	4.45997	0	2.06078	1.07931	6.48068	1.10243
CabbageG_a_f_g006268	0	0.851204	10.813	0	1.71401	0	81.4251	6.85176	0	1.39374	3.15294	1.17759	27.5224	47.0554	0
CabbageG_a_f_g006269	13.4637	16.1729	34.1025	74.1273	17.4258	10.2304	30.9139	44.9475	27.6215	16.7249	6.59251	7.35992	13.4914	29.0222	20.9462
CabbageG_a_f_g006271	36.5862	53.3421	27.4484	53.9903	79.416	50.8595	90.5336	58.1029	20.0391	38.746	94.5882	77.4264	68.2662	109.89	25.6315
CabbageG_a_f_g006273	78.1482	49.6536	21.626	29.4758	63.7042	44.7213	128.348	38.6439	48.7439	10.5924	204.654	69.7721	35.0775	44.2377	6.06337
CabbageG_a_f_g006277	4.97573	0.851204	1.38628	0.583679	0	4.67674	6.34839	15.8961	3.24959	0	0	6.47673	5.12671	0.845306	5.23655
CabbageG_a_f_g006278	45.9523	54.7608	39.6476	70.6252	124.552	44.1367	30.9139	112.643	161.938	114.287	30.0962	167.512	77.4404	108.481	43.546
CabbageG_a_f_g006279	16.976	23.55	16.0809	28.6003	45.707	16.9532	17.3891	36.9995	57.1386	50.1746	11.1786	63.5897	28.8715	39.7294	17.6389
CabbageG_a_f_g006280	0.878069	32.062	4.4361	3.79392	9.14141	6.72281	3.03619	3.28884	1.89559	6.68995	0.573262	9.12631	4.04741	3.38123	2.48047
CabbageG_a_f_g006281	2.9269	3.97229	4.71335	11.6736	5.99905	0	0	1.09628	0	1.11499	3.15294	2.35518	1.34914	3.94476	3.85851
CabbageG_a_f_g006284	4.09766	7.09337	12.7538	7.29599	5.99905	7.89199	4.69229	8.77025	4.06199	5.29621	18.0577	1.76638	9.17412	10.7072	9.92188
CabbageG_a_f_g006286	646.844	20.9964	0	173.061	6.28472	447.798	3.03619	0	189.289	4.18122	431.666	5.88794	0	0	1.37804
CabbageG_a_f_g006287	11.4149	16.1729	3.88159	1.75104	0	11.3995	9.6606	2.19256	1.354	2.78748	6.30588	17.6638	6.47585	2.25415	32.5217
CabbageG_a_f_g006293	4.97573	36.8855	6.37689	23.9309	16.8545	9.64577	11.8687	8.49618	9.47797	4.73872	8.59893	9.7151	4.58706	12.1161	10.4731
CabbageG_a_f_g006294	12.8783	31.4946	19.4079	29.7676	56.5625	24.2606	24.0135	16.4442	29.2463	7.80494	29.523	25.9069	17.8086	25.9227	22.0486
CabbageG_a_f_g006295	133.467	47.9512	40.4794	27.4329	37.137	5.84592	8.0045	3.56291	5.68678	5.29621	79.3967	78.0152	41.8232	56.072	26.734
CabbageG_a_f_g006296	0	0	5.54512	9.63071	43.136	0.584592	0	1.91849	0	0.557496	1.43315	0.588794	1.61896	5.63538	12.9536
CabbageG_a_f_g006298	4.09766	5.6747	5.82238	6.42047	10.8554	2.33837	9.10857	10.9628	6.22838	4.45997	6.01925	11.4815	16.7293	23.6686	6.06337
CabbageG_a_f_g006299	24.5859	36.6018	20.2397	29.184	48.2781	31.568	36.1582	11.2369	11.1028	30.1048	0	0	0	0	0
CabbageG_a_f_g006300	1.46345	3.68855	1.94079	15.4675	3.7137	2.63066	2.76017	7.94804	3.52039	1.67249	1.43315	6.47673	8.09481	13.8067	14.3316
CabbageG_a_f_g006308	87.5142	2.83735	4.4361	17.2185	19.9968	29.8142	13.2488	0.54814	2.97879	1.95124	0	0	0	0.563538	5.78776
CabbageG_a_f_g006309	15.2199	11.3494	4.99061	30.935	33.1376	9.06118	3.86424	0	5.68678	8.91994	0.859893	0.588794	1.34914	1.40884	20.6706
CabbageG_a_f_g006316	4.68304	1.70241	2.21805	4.08576	13.1408	2.63066	5.52034	3.83698	2.43719	2.78748	3.7262	5.00475	2.42844	9.29837	2.20486
CabbageG_a_f_g006319	43.6108	60.4355	65.7097	144.461	75.7023	0	0	0	0	0	12.8984	256.42	164.055	379.543	199.54
CabbageG_a_f_g006322	9.65876	9.36325	7.48592	4.3776	6.85606	0.876888	4.14026	6.02954	2.97879	4.73872	9.45882	6.47673	9.71377	8.73483	5.51216
CabbageG_a_f_g006324	15.2199	19.294	17.7444	13.7165	8.85574	17.8301	25.9456	25.2145	25.7259	4.18122	5.15936	28.5565	17.5388	19.1603	30.8681
CabbageG_a_f_g006328	0	0	0	0.875519	43.7074	0	0	0	0	8.91994	0	0	0	0	21.4974
CabbageG_a_f_g006329	0	2.83735	3.60433	1.4592	1.71401	1.46148	1.93212	2.46663	0.812398	0.557496	1.14652	1.47198	8.36464	8.73483	3.03169
CabbageG_a_f_g006342	0	0	0	0	93.1281	0	0	0	0	171.988	0	0	0	0	123.197
CabbageG_a_f_g006346	0	0	0	0	26.5672	0	0	0	0	30.1048	0	0	0	0	23.7023
CabbageG_a_f_g006347	0	0	0	0.583679	1.42834	0	0	0	0	0.557496	0	0	0	0	11.2999
CabbageG_a_f_g006349	6.73186	6.5259	21.626	25.6819	12.5694	6.43051	9.93662	28.7774	18.6851	13.9374	1.71979	8.53751	28.8715	25.3592	24.2535
CabbageG_a_f_g006351	1.75614	11.0657	20.517	17.8022	27.4242	3.50755	12.6968	12.0591	2.70799	23.4148	6.01925	6.47673	3.50775	3.09946	22.8754
CabbageG_a_f_g006353	0	0	0	16.6349	2.28535	0	0	0	11.1028	3.62372	0	0	0	16.6244	9.92188
CabbageG_a_f_g006354	0.58538	5.39096	9.98122	3.21024	7.42739	0	4.14026	4.93326	0.541598	15.3311	4.01283	2.64957	2.9681	2.53592	2.20486
CabbageG_a_f_g006355	2.04883	4.53976	13.5856	54.8659	13.4264	5.84592	6.07238	17.5405	7.04078	11.9862	8.59893	2.64957	10.7931	14.9337	21.2218
CabbageG_a_f_g006356	31.0251	69.515	34.1025	45.2351	34.2803	12.5687	20.1493	32.3403	15.4356	5.85371	5.15936	27.6733	26.1732	27.3316	4.68533
CabbageG_a_f_g006358	38.635	62.7054	227.073	92.2213	125.694	9.35347	33.9501	12.3332	10.5612	11.4287	18.9176	15.8974	28.6017	41.1382	33.0729
CabbageG_a_f_g006361	55.9037	222.448	75.1364	236.098	118.267	49.9826	31.1899	70.7101	225.305	104.53	23.5037	198.424	36.4266	96.6467	143.316
CabbageG_a_f_g006377	8.19531	13.903	24.3985	52.2393	14.8548	7.0151	16.285	10.9628	19.4975	5.29621	14.9048	10.8927	22.6655	20.5691	59.8069
CabbageG_a_f_g006383	93.368	115.196	199.624	184.151	145.691	25.1375	47.475	15.3479	21.1223	4.73872	134.143	149.554	140.31	95.8014	167.845
CabbageG_a_f_g006392	28.0982	9.93072	0	23.9309	0.571338	44.7213	15.733	1.64442	49.0147	0.557496	3.15294	5.88794	0.539654	1.40884	0
CabbageG_a_f_g006396	1.46345	10.4982	10.5357	17.2185	31.9949	0.584592	1.93212	6.30361	1.89559	10.8712	5.15936	4.71035	5.12671	8.73483	22.0486
CabbageG_a_f_g006401	10.5368	14.4705	3.60433	16.343	13.4264	28.3527	33.6741	7.94804	34.3915	18.9549	5.44599	20.019	3.50775	5.35361	12.1267
CabbageG_a_f_g006402	3.21959	7.66084	1.38628	12.2573	12.2838	2.92296	6.62441	2.19256	8.39478	7.5262	4.29946	11.1871	1.88879	36.6299	17.0877
CabbageG_a_f_g006403	11.1222	3.68855	0.554512	8.75519	23.9962	3.79985	1.93212	0.54814	2.43719	3.34498	26.37	1.47198	0	3.94476	5.51216
CabbageG_a_f_g006407	0.878069	11.3494	0.554512	0.875519	4.85637	0	1.93212	1.37035	0	1.11499	3.15294	23.8462	2.9681	7.04422	0
CabbageG_a_f_g006408	57.0745	81.1481	53.5104	96.0153	97.4131	61.0899	161.746	141.146	118.339	125.994	34.3957	163.39	107.391	192.448	96.1871
CabbageG_a_f_g006413	33.952	21.5638	23.5668	29.4758	40.2793	30.6911	37.2623	39.7402	23.8303	18.9549	13.4716	12.9535	13.4914	18.0332	8.81945
CabbageG_a_f_g006414	14.6345	22.6988	20.2397	20.4288	29.1382	17.5378	29.8099	29.5996	16.7896	14.2161	9.74545	4.71035	7.0155	13.5249	7.71702
CabbageG_a_f_g006416	22.8298	20.4289	30.4982	30.3513	40.2793	0.876888	0.552034	1.09628	0	1.11499	9.45882	9.4207	14.5707	20.0056	12.678
CabbageG_a_f_g006417	0	3.68855	4.15884	27.7248	4.85637	1.46148	4.69229	0	18.6851	8.64119	0	4.12156	0	5.91714	3.30729
CabbageG_a_f_g006418	5.56111	15.0379	21.0715	23.639	29.4239	2.92296	6.62441	7.3999	3.79119	1.95124	8.02566	20.9022	30.7603	60.2985	16.8121
CabbageG_a_f_g006419	1.75614	1.98614	1.10902	6.42047	4.5707	0	0	0	0	0.557496	1.14652	1.47198	2.15862	11.8343	7.1658
CabbageG_a_f_g006420	2.63421	5.10723	4.4361	12.8409	14.8548	0	0	0	0	0	6.01925	3.82716	3.50775	16.9061	7.44141
CabbageG_a_f_g006428	5.26842	3.97229	10.813	9.04703	3.42803	10.2304	14.3529	20.5553	4.06199	2.22998	13.7583	3.82716	10.2534	19.1603	1.37804
CabbageG_a_f_g006429	20.4883	34.0482	47.9653	70.0415	35.9943	23.9683	54.0994	71.2583	79.8858	30.3835	8.02566	64.1785	52.3464	76.0776	42.4436
CabbageG_a_f_g006434	1.75614	4.53976	34.9343	1.4592	0.571338	3.50755	5.79636	701.346	4.06199	112.335	3.15294	12.6591	45.0611	0	25.6315
CabbageG_a_f_g006455	3.51228	4.25602	7.76317	5.54495	5.14204	0	0	0	0	0	0.573262	7.06553	5.66637	9.86191	4.96094
CabbageG_a_f_g006457	0	9.64698	0	4.08576	78.2733	0	8.55653	0	0	1.95124	16.338	1.47198	0	10.4254	6.8902
CabbageG_a_f_g006469	207.224	77.4596	62.3826	84.6335	0	203.73	152.637	43.029	196.329	146.064	88.2823	57.113	29.9508	75.514	29.49
CabbageG_a_f_g006472	19.0248	40.2903	14.6946	32.686	26.5672	24.5529	21.5293	7.67397	76.907	69.1295	7.4524	115.404	16.1896	45.083	20.6706
CabbageG_a_f_g006473	42.7327	34.6156	5.82238	4.08576	27.4242	75.4124	17.6651	15.0739	8.93637	0.557496	34.1091	29.7341	28.062	60.8621	6.61459
CabbageG_a_f_g006478	9.36607	5.6747	6.65415	7.29599	9.71275	1.46148	0.552034	3.28884	2.16639	13.1012	8.59893	3.82716	5.93619	7.88953	2.20486
CabbageG_a_f_g006479	22.8298	32.6295	36.0433	43.4841	0	0	1.6561	0.822211	1.6248	0	3.43957	47.1035	37.7758	52.9725	17.9145
CabbageG_a_f_g006483	0	0	0	0	42.279	0	0	0	0	1.39374	0	0	0	0	76.8946
CabbageG_a_f_g006484	0	0	0	0	382.225	0	0	0	0	338.958	0	0	0	0	411.482
CabbageG_a_f_g006485	4.09766	0.851204	4.4361	5.83679	24.5675	3.50755	3.86424	10.1406	1.89559	19.2336	6.59251	1.47198	3.77758	40.5747	10.7487
CabbageG_a_f_g006488	0	0	0	40.8576	0	0	0	0	0	0	0	0	0	0.845306	2.20486
CabbageG_a_f_g006490	0	0	0	632.417	62.5615	0	0	0	0	0	0	0	0	35.5029	665.317
CabbageG_a_f_g006492	0.58538	0.56747	0	2.33472	1.99968	0.876888	5.24433	2.19256	1.89559	0	0	1.17759	1.07931	8.1713	4.96094
CabbageG_a_f_g006493	0	0.851204	1.66354	2.62656	8.2844	0	1.38009	0	0.541598	2.50873	1.71979	0	0	0	1.37804
CabbageG_a_f_g006496	0	0	0	0	7.42739	0	0	0	0	30.6623	1.43315	0	0	0	7.44141
CabbageG_a_f_g006497	2.63421	2.26988	9.14945	12.2573	0	0	0	0	0	0	6.87914	4.12156	10.2534	20.0056	8.54384
CabbageG_a_f_g006499	13.4637	13.6193	0	4.66943	8.2844	2.33837	6.62441	0	4.33279	7.80494	7.4524	5.00475	0	7.32599	20.395
CabbageG_a_f_g006500	7.31724	7.66084	4.4361	3.79392	36.28	9.06118	6.07238	9.04432	9.47797	20.0699	16.338	12.6591	5.66637	9.29837	4.40973
CabbageG_a_f_g006501	3.21959	4.25602	6.09964	10.2144	15.9975	2.92296	3.58822	6.57769	4.60359	8.64119	6.59251	5.00475	4.58706	5.63538	4.96094
CabbageG_a_f_g006506	27.8055	107.252	117.834	82.8825	57.4195	40.3369	39.1944	36.9995	43.5987	8.64119	23.7904	68.5945	60.7111	125.951	64.4922
CabbageG_a_f_g006511	7.90262	34.0482	52.6787	62.4537	33.9946	5.26133	8.83255	15.622	9.74877	14.7736	26.37	12.3647	16.4594	13.5249	58.9801
CabbageG_a_f_g006512	25.1713	124.843	32.9935	70.0415	157.404	51.1518	43.3347	15.622	145.69	62.997	39.5551	308.234	25.0939	98.3373	44.3729
CabbageG_a_f_g006514	3.51228	13.6193	5.54512	7.29599	0.857007	0	0.828052	0	0.270799	0.836244	0.286631	1.47198	0	0	1.37804
CabbageG_a_f_g006516	12.8783	20.4289	12.7538	18.0941	62.8472	10.5227	8.55653	9.31839	11.9152	62.4395	22.9305	20.6078	5.93619	8.45306	11.5755
CabbageG_a_f_g006517	21.0737	43.6952	40.2021	53.9903	163.688	19.2915	29.2578	23.8441	21.9347	169.479	71.6577	37.6828	12.6819	18.315	27.5608
CabbageG_a_f_g006518	0	3.40482	2.21805	4.08576	9.14141	0.584592	1.38009	1.37035	0	4.45997	0.573262	0	0	0.845306	0.551216
CabbageG_a_f_g006519	7.02455	2.26988	6.09964	24.8064	1.71401	3.50755	1.93212	8.22211	12.4568	11.1499	3.43957	6.18234	8.63446	2.81769	2.48047
CabbageG_a_f_g006520	12.0003	3.12108	6.37689	3.50208	0	11.1072	28.7058	6.57769	9.47797	3.90247	13.4716	11.4815	18.3482	9.0166	7.71702
CabbageG_a_f_g006521	125.271	92.2138	383.168	75.0028	93.4138	44.429	124.484	112.095	56.0554	3.62372	66.785	101.567	499.989	59.1714	22.0486
CabbageG_a_f_g006527	7.02455	1.41867	3.60433	10.2144	8.57007	6.13822	10.7647	4.93326	9.47797	6.9687	5.73262	9.12631	4.85689	16.9061	12.1267
CabbageG_a_f_g006528	12.5857	26.6711	12.1993	18.3859	29.1382	11.9841	16.837	22.1997	22.4763	17.5611	7.73903	42.0988	22.1258	30.7128	21.4974
CabbageG_a_f_g006529	2.9269	1.98614	6.65415	7.87967	12.5694	1.75378	13.5248	14.7998	6.76998	1.95124	0.286631	11.4815	19.1577	22.8233	5.23655
CabbageG_a_f_g006536	1.75614	7.94457	9.14945	9.33887	22.8535	0	4.41627	2.7407	1.0832	23.1361	5.73262	1.76638	1.88879	1.69061	8.81945
CabbageG_a_f_g006537	14.6345	36.8855	63.4917	21.5961	0.571338	1.75378	0.552034	0	0.541598	0.278748	0.286631	1.47198	0.539654	0	0.826823
CabbageG_a_f_g006539	6.14648	3.12108	2.49531	6.42047	23.9962	0	0	0	0	0	15.4781	4.71035	11.8724	17.1879	10.7487
CabbageG_a_f_g006543	3.80497	3.12108	3.32707	2.62656	0	10.815	19.3212	11.5109	6.49918	8.36244	0	0	0	0	0
CabbageG_a_f_g006545	4.09766	7.66084	4.15884	3.79392	5.42771	0.876888	0.828052	1.09628	3.24959	1.67249	4.01283	13.2479	7.82498	6.48068	6.33898
CabbageG_a_f_g006549	1.75614	7.09337	3.88159	4.66943	0	13.4456	19.5972	9.59246	13.2692	18.1186	0	1.17759	0	0	0.551216
CabbageG_a_f_g006554	3.21959	2.55361	1.66354	4.08576	9.99841	0.292296	0	0	0	0	1.14652	2.64957	0.539654	4.79007	1.65365
CabbageG_a_f_g006555	4.68304	3.97229	3.04982	3.79392	5.42771	0.292296	0	0	0	0.836244	3.7262	6.47673	2.9681	16.3426	3.85851
CabbageG_a_f_g006556	8.488	0	0	1.4592	9.71275	0.876888	0	0	1.0832	1.95124	0.573262	0	0	1.12708	1.65365
CabbageG_a_f_g006562	6.14648	0	0	25.9737	78.2733	0.876888	0	1.37035	1.354	0	20.0642	0	3.23792	89.3207	14.056
CabbageG_a_f_g006573	5.56111	42.2765	23.5668	34.7289	45.4214	5.55362	8.0045	15.3479	17.6019	47.6659	6.87914	17.6638	17.2689	27.0498	15.9853
CabbageG_a_f_g006574	34.5374	38.0205	107.575	44.0678	32.2806	49.1057	96.606	286.677	66.3458	30.1048	17.1979	50.9307	232.861	112.708	19.8438
CabbageG_a_f_g006579	0	5.10723	3.32707	2.62656	11.9981	1.46148	4.69229	3.56291	4.60359	3.62372	0	0	0	0	0
CabbageG_a_f_g006589	7.90262	11.0657	7.20866	16.343	13.4264	8.47659	15.1809	10.4147	14.0816	6.68995	7.4524	21.7854	15.3801	21.6962	7.71702
CabbageG_a_f_g006602	0	0	0	15.1757	19.9968	0	0.828052	0	7.58238	6.4112	0	0	0	23.6686	18.4657
CabbageG_a_f_g006604	14.0491	6.24217	27.4484	22.7635	10.8554	18.7069	25.6696	71.8064	20.8515	10.5924	3.15294	5.00475	25.9034	35.2211	9.09506
CabbageG_a_f_g006608	4.09766	5.10723	4.15884	7.87967	6.57039	3.21526	14.3529	8.77025	3.52039	11.1499	7.16577	15.603	27.2525	29.8675	17.9145
CabbageG_a_f_g006611	6.73186	9.07951	12.4765	9.63071	6.57039	0	1.6561	0	0	0.278748	0.859893	0.588794	0.809481	1.97238	1.65365
CabbageG_a_f_g006613	15.8052	17.3078	11.3675	35.6044	23.1392	17.2455	22.3574	11.785	21.3931	16.7249	13.7583	21.1966	9.17412	21.978	22.3242
CabbageG_a_f_g006616	2.34152	0.56747	3.88159	1.16736	3.99937	0	0	0	0	0	6.30588	0.883191	5.12671	11.8343	1.65365
CabbageG_a_f_g006621	0.29269	0.56747	1.38628	0.875519	74.5596	0	0	0	0	8.91994	3.15294	0	0	0.281769	17.3633
CabbageG_a_f_g006624	1.46345	1.70241	7.48592	8.17151	2.28535	2.04607	5.79636	5.75547	3.79119	0	1.14652	3.82716	14.8405	21.6962	8.81945
CabbageG_a_f_g006625	101.271	14.7542	13.5856	34.1452	15.7118	156.086	31.742	17.5405	48.4731	10.0349	147.615	8.53751	25.3637	26.2045	9.64627
CabbageG_a_f_g006626	2.63421	0.851204	2.49531	2.62656	4.85637	1.16918	3.31221	3.83698	2.97879	3.90247	4.87272	3.82716	11.8724	8.45306	3.03169
CabbageG_a_f_g006632	2.04883	0	1.66354	1.4592	10.5698	0.584592	1.10407	2.7407	0.541598	9.75618	0.859893	0.588794	1.88879	3.66299	2.75608
CabbageG_a_f_g006633	0	0.56747	4.71335	2.04288	6.57039	0	0	4.65919	0	1.95124	0	1.17759	6.47585	12.1161	5.78776
CabbageG_a_f_g006635	4.97573	24.1175	21.626	24.2227	24.5675	2.33837	6.07238	13.1554	15.7064	10.5924	7.73903	19.4302	22.3956	24.2321	32.2461
CabbageG_a_f_g006637	0	0	0	0	53.9914	0	0	0	0	21.7423	0	0	0	0	19.0169
CabbageG_a_f_g006640	0	0	0	1.4592	11.4268	0.584592	0.828052	0	1.0832	0	0.573262	0	0	0	0
CabbageG_a_f_g006641	1.17076	5.95843	6.37689	8.46335	9.99841	2.92296	12.9728	3.83698	2.97879	4.18122	2.29305	2.64957	2.69827	3.38123	3.5829
CabbageG_a_f_g006644	0.58538	3.97229	3.60433	7.00415	7.99873	4.67674	2.20814	5.75547	6.22838	8.91994	3.43957	3.23837	9.17412	8.73483	5.51216
CabbageG_a_f_g006645	4.09766	5.10723	8.31768	5.83679	7.71306	14.9071	11.5927	15.0739	26.8091	19.2336	4.87272	5.59354	5.93619	5.63538	5.51216
CabbageG_a_f_g006646	9.07338	9.36325	10.5357	4.66943	30.2809	7.0151	8.83255	8.22211	0.812398	5.01746	5.44599	2.64957	1.61896	1.97238	5.23655
CabbageG_a_f_g006652	3.80497	4.25602	2.77256	11.0899	14.5691	4.96903	3.58822	7.67397	14.0816	2.78748	6.01925	11.7759	9.17412	29.304	6.06337
CabbageG_a_f_g006658	0	0.56747	0	4.3776	10.5698	2.63066	1.10407	0.822211	0	6.13246	2.00642	0	0.809481	1.40884	9.37067
CabbageG_a_f_g006659	2.34152	1.41867	1.10902	7.58783	5.71338	2.04607	2.48415	3.01477	3.79119	0	1.71979	4.41595	4.31723	16.0608	8.26823
CabbageG_a_f_g006661	9.07338	3.97229	1.10902	7.29599	9.14141	2.92296	14.6289	7.3999	4.06199	4.73872	3.15294	13.8367	5.12671	11.5525	4.40973
CabbageG_a_f_g006662	1.46345	1.41867	6.37689	7.87967	0.857007	3.50755	4.96831	13.7035	8.12398	0.557496	0.859893	4.41595	9.17412	10.4254	3.85851
CabbageG_a_f_g006669	0	0	0	0	25.7102	0	0	0	0	17.2824	0	0	0	0	22.8754
CabbageG_a_f_g006674	15.5126	5.6747	1.66354	17.5104	1.42834	11.9841	4.14026	2.19256	43.0571	3.90247	7.4524	8.24312	3.23792	14.3702	6.33898
CabbageG_a_f_g006677	1.17076	5.95843	6.09964	5.83679	15.1405	2.33837	2.48415	5.4814	1.89559	5.57496	13.7583	1.17759	9.17412	5.91714	9.92188
CabbageG_a_f_g006680	85.4654	44.5464	25.5076	257.111	46.564	190.577	15.457	27.9552	184.685	57.9796	95.1614	9.12631	15.65	27.3316	38.8607
CabbageG_a_f_g006684	10.8295	1.13494	2.49531	13.7165	12.2838	4.96903	2.76017	3.56291	10.2904	4.18122	4.29946	3.82716	12.1422	35.7846	6.33898
CabbageG_a_f_g006689	0	0	0	261.78	0	0	0	0	0	0	0	0	0	95.8014	90.675
CabbageG_a_f_g006694	79.9043	62.9891	52.6787	21.0125	24.5675	10.5227	9.6606	11.5109	4.60359	10.3137	21.7839	1.17759	8.36464	2.81769	20.1194
CabbageG_a_f_g006695	10.2441	17.5916	41.8657	44.0678	68.8462	0	0.828052	1.37035	1.0832	0.557496	0	0	0	0	3.30729
CabbageG_a_f_g006699	25.1713	23.2663	28.2801	24.8064	0	0	3.31221	0	0.812398	0	23.2171	30.3229	15.3801	14.0884	21.773
CabbageG_a_f_g006707	28.9763	53.9096	49.9061	20.7206	12.8551	0	0.552034	0	0.541598	0	0.286631	0	0	0	0.275608
CabbageG_a_f_g006708	83.7093	160.026	153.045	89.5948	43.7074	0.876888	1.6561	1.37035	1.354	0	1.14652	2.94397	1.61896	0	0.826823
CabbageG_a_f_g006709	6.43917	28.6572	13.031	10.7981	22.8535	6.72281	4.69229	3.83698	16.248	15.3311	6.30588	20.3134	1.61896	11.5525	2.20486
CabbageG_a_f_g006713	10.8295	28.0897	13.3083	24.8064	21.1395	18.4147	15.733	27.6811	35.2039	19.5124	7.16577	34.7388	30.2206	47.3372	41.6168
CabbageG_a_f_g006720	7.60993	12.2006	13.031	15.7593	41.1363	2.04607	3.31221	5.20733	1.89559	17.5611	6.01925	23.2574	30.2206	52.409	22.5998
CabbageG_a_f_g006721	12.5857	29.7922	23.2895	9.92255	19.4255	16.6609	18.7692	60.2954	11.3736	13.3799	9.45882	27.9677	24.8241	7.04422	17.9145
CabbageG_a_f_g006727	6.43917	5.39096	15.5263	12.2573	7.14172	3.21526	11.0407	5.4814	8.93637	8.36244	2.29305	9.12631	9.71377	5.35361	14.6072
CabbageG_a_f_g006728	20.781	11.9169	26.3393	12.8409	6.28472	0.876888	3.03619	6.57769	2.43719	0.557496	4.87272	12.3647	25.3637	12.6796	7.44141
CabbageG_a_f_g006729	46.8304	28.3735	69.5913	30.935	10.2841	0	1.93212	0.822211	0.270799	0.278748	11.4652	22.0798	54.2352	23.3868	17.3633
CabbageG_a_f_g006730	5.26842	5.95843	13.3083	20.7206	25.9959	2.04607	9.38458	8.77025	8.66557	3.90247	3.7262	3.23837	10.2534	29.8675	22.5998
CabbageG_a_f_g006731	13.4637	10.2145	14.9718	14.0083	3.14236	30.6911	46.0949	114.561	25.7259	32.8923	0	0	0	0	0
CabbageG_a_f_g006733	11.7076	28.3735	18.2989	56.0332	5.42771	21.3376	26.7737	84.1396	56.3262	42.6484	6.30588	95.679	98.7567	162.017	152.687
CabbageG_a_f_g006734	5.56111	12.4843	13.3083	6.71231	5.42771	2.33837	6.07238	11.2369	3.24959	5.57496	5.44599	6.47673	14.8405	6.19891	19.8438
CabbageG_a_f_g006738	84.5873	348.71	133.083	152.34	17.7115	266.866	301.687	78.3841	301.941	125.994	2.86631	264.663	26.9827	39.7294	52.3655
CabbageG_a_f_g006739	170.931	717.565	270.602	228.219	25.4245	515.318	516.98	165.812	513.977	214.636	2.29305	783.096	72.0438	113.553	135.599
CabbageG_a_f_g006743	7.02455	12.7681	13.031	17.5104	9.14141	0	0	0	0	0	0	0	0	0	0
CabbageG_a_f_g006750	35.4155	42.5602	1.38628	11.9654	18.2828	22.7991	0.552034	0	12.7276	9.19868	10.3187	14.1311	0.809481	0.845306	11.5755
CabbageG_a_f_g006751	0	0	0	0	61.1332	0	0	0	0	37.3522	0	0	0	0	26.1827
CabbageG_a_f_g006752	0	0	0	0	144.549	0	0	0	0	62.4395	0	0	0	0	43.2704
CabbageG_a_f_g006758	16.0979	32.6295	29.1119	65.6639	44.5644	0	0	0	0	0	0.573262	0	0.539654	0	0.275608
CabbageG_a_f_g006761	12.0003	28.0897	24.9531	25.6819	0	33.3217	69.8323	29.8737	38.1827	25.3661	10.6053	34.7388	31.0301	42.2653	28.9388
CabbageG_a_f_g006769	0	0	0	1.16736	14.5691	0.876888	0	0.54814	0.541598	1.11499	0.859893	1.17759	0.539654	0.563538	3.85851
CabbageG_a_f_g006775	3.21959	6.24217	4.99061	5.83679	5.42771	3.50755	9.38458	15.0739	6.76998	6.9687	2.00642	11.1871	14.8405	16.3426	3.5829
CabbageG_a_f_g006776	3.21959	7.3771	21.626	33.5616	21.9965	3.50755	15.1809	6.02954	10.2904	18.6761	5.44599	3.23837	4.31723	11.8343	10.7487
CabbageG_a_f_g006788	21.3664	0.56747	0	13.7165	4.28503	17.5378	0.552034	0.822211	24.9135	4.18122	9.74545	3.53276	0	0	3.30729
CabbageG_a_f_g006789	7.60993	11.0657	6.09964	14.8838	8.57007	3.21526	3.03619	3.83698	5.14518	3.06623	4.87272	9.7151	9.9836	16.9061	7.44141
CabbageG_a_f_g006792	0	0	0	0	0	10.2304	45.5428	50.4289	17.3311	1.11499	0	0	0	0.563538	0
CabbageG_a_f_g006793	1225.49	533.989	2448.17	423.459	291.954	891.503	1313.29	5302.98	701.099	237.215	1427.71	595.859	5418.4	674.273	693.705
CabbageG_a_f_g006795	0	0	0	5.25311	11.4268	0	0	0	0	1.39374	0	0	0	2.25415	3.5829
CabbageG_a_f_g006798	2.34152	4.25602	15.2491	6.12863	5.14204	0	6.90043	7.12583	1.354	1.39374	1.43315	5.59354	32.9189	9.0166	6.61459
CabbageG_a_f_g006799	0	0	0	0.583679	47.4211	0	0	0	0	38.746	0	0	0	0	38.8607
CabbageG_a_f_g006814	0	0	0	32.9779	0	0	0.828052	0	0	0	0	0	0	3.94476	11.8511
CabbageG_a_f_g006815	2.63421	7.3771	3.60433	12.8409	22.8535	0.292296	0.276017	0	1.0832	0	0	0	0	0.563538	0
CabbageG_a_f_g006816	0.878069	2.55361	0.831768	3.79392	8.57007	0	0	1.09628	0	0	0	0	0.809481	0	0
CabbageG_a_f_g006820	19.3175	26.1036	37.7068	62.7455	47.9924	0.876888	4.14026	2.19256	1.89559	1.95124	13.185	20.9022	21.0465	32.4034	30.0413
CabbageG_a_f_g006821	14.9272	35.1831	31.0527	61.2863	16.2831	3.50755	9.93662	7.94804	18.1435	32.8923	6.01925	14.4255	7.55516	4.5083	20.1194
CabbageG_a_f_g006824	0	0	0	0	0.571338	1.46148	1.10407	1.09628	0	12.5437	1.14652	2.64957	1.61896	1.12708	20.9462
CabbageG_a_f_g006828	0.878069	1.70241	1.38628	4.96127	2.28535	0	14.0769	0.822211	20.3099	0.836244	0	6.47673	2.15862	0.845306	1.65365
CabbageG_a_f_g006830	125.857	1.98614	0	147.963	7.99873	52.321	0	0	41.1615	13.1012	39.2684	0	0	0.563538	27.0096
CabbageG_a_f_g006834	15.5126	24.1175	85.3949	138.916	43.136	19.8761	66.5201	95.3764	234.512	29.826	35.5422	99.2118	250.939	503.803	116.031
CabbageG_a_f_g006840	11.7076	11.3494	8.31768	18.3859	11.7124	1.46148	2.48415	1.09628	0	0	3.15294	17.9582	9.71377	15.7791	15.1584
CabbageG_a_f_g006857	4.97573	5.6747	1.10902	1.75104	2.85669	0	0	0	0	0	0.859893	22.6686	6.20602	9.0166	7.71702
CabbageG_a_f_g006860	54.733	37.7367	37.7068	56.3251	47.4211	43.2598	36.9863	23.296	52.535	32.8923	19.2043	27.6733	39.3947	62.5527	152.687
CabbageG_a_f_g006863	35.1228	34.0482	14.6946	43.1923	34.5659	104.642	22.3574	27.9552	55.243	31.4985	33.8224	18.8414	6.74568	9.86191	14.3316
CabbageG_a_f_g006864	13.171	14.7542	3.60433	45.527	41.9933	11.9841	13.5248	6.85176	40.6199	33.7285	9.74545	39.4492	5.39654	34.094	45.1997
CabbageG_a_f_g006871	4.39035	9.07951	6.37689	6.12863	7.71306	9.06118	6.90043	10.9628	8.93637	5.01746	0	0	0	0.845306	0
CabbageG_a_f_g006875	4.97573	18.4428	9.98122	7.00415	19.9968	0	0	0	0	0	8.88556	58.585	15.65	18.0332	12.4024
CabbageG_a_f_g006877	0	1.98614	48.2426	5.54495	2.57102	0	1.6561	116.754	0	5.01746	0	0	57.2033	1.40884	9.64627
CabbageG_a_f_g006878	7.90262	32.9132	51.5696	12.5491	4.85637	0	0	0.54814	0	0.836244	0.859893	10.5983	28.8715	12.6796	10.7487
CabbageG_a_f_g006882	0.58538	2.26988	0.554512	1.16736	2.85669	1.75378	0.828052	1.09628	1.89559	5.29621	0	2.64957	1.34914	4.5083	9.37067
CabbageG_a_f_g006886	0	0	0	0	13.4264	0	0	0	0	6.68995	0	0	0	0	44.0973
CabbageG_a_f_g006889	0.58538	2.26988	3.32707	1.75104	2.28535	1.16918	3.58822	14.2517	10.0196	10.0349	1.14652	0.588794	1.34914	4.79007	2.20486
CabbageG_a_f_g006890	2.04883	1.70241	1.38628	10.2144	17.9971	0.584592	3.31221	3.28884	54.4306	13.1012	0.859893	6.18234	3.23792	14.652	17.0877
CabbageG_a_f_g006891	29.8544	62.4217	82.3451	285.419	92.2711	30.3988	50.5111	87.1543	171.145	94.7743	12.8984	145.138	87.424	253.874	233.164
CabbageG_a_f_g006892	7.60993	7.3771	6.9314	8.46335	6.85606	8.18429	16.285	4.38512	3.24959	8.36244	8.31229	11.7759	5.12671	19.442	4.13412
CabbageG_a_f_g006893	7.90262	12.4843	8.31768	7.87967	12.5694	4.38444	12.4208	4.11105	4.87439	15.6099	16.0513	8.83191	6.20602	7.04422	5.78776
CabbageG_a_f_g006894	5.8538	3.68855	1.66354	2.33472	13.1408	8.76888	27.8777	9.86653	13.2692	16.7249	8.88556	13.5423	7.0155	19.1603	9.64627
CabbageG_a_f_g006896	32.4886	9.93072	7.48592	22.4717	33.1376	1.16918	1.10407	0	1.89559	1.11499	1.14652	2.35518	0	0.563538	2.20486
CabbageG_a_f_g006897	79.9043	29.2247	21.9032	57.2006	99.6985	4.96903	1.6561	1.37035	2.70799	1.95124	4.58609	3.53276	2.15862	1.40884	1.65365
CabbageG_a_f_g006907	0.58538	2.26988	0.554512	2.9184	8.85574	0	0	0	0	0.836244	0	0	0	0	0.551216
CabbageG_a_f_g006908	0.878069	2.55361	1.66354	2.62656	2.57102	1.16918	2.48415	1.09628	2.16639	13.6587	33.8224	4.41595	2.42844	6.19891	16.8121
CabbageG_a_f_g006915	35.4155	72.9198	49.6289	26.8492	44.5644	262.482	93.0178	22.1997	73.6574	309.132	197.775	91.2631	29.9508	32.9669	366.283
CabbageG_a_f_g006924	14.6345	26.3873	23.0123	29.7676	28.5669	47.6443	54.3754	83.8655	84.4894	11.4287	12.3251	52.6971	31.5698	39.1659	29.2144
CabbageG_a_f_g006945	0	0	0	29.4758	0	0	0	0	0	0	0	0	0	91.8566	0
CabbageG_a_f_g006947	0	1.98614	0	19.5533	1.42834	0	0	0	0	0	0	0.294397	0	7.32599	6.61459
CabbageG_a_f_g006948	1.46345	6.80963	7.48592	15.4675	18.2828	4.09214	6.07238	7.67397	12.4568	3.62372	8.59893	7.35992	4.31723	7.32599	11.0243
CabbageG_a_f_g006950	2.34152	5.10723	4.99061	6.12863	4.85637	0.584592	0	1.09628	0	0	2.86631	5.88794	15.65	12.6796	13.2292
CabbageG_a_f_g006952	5.56111	7.94457	19.1307	21.5961	7.99873	7.0151	20.1493	10.1406	7.31158	4.73872	2.00642	4.71035	11.8724	11.5525	6.06337
CabbageG_a_f_g006954	1185.1	893.765	830.382	630.374	356.229	1151.35	1092.2	652.561	1309.58	819.798	865.912	537.569	307.603	265.708	735.597
CabbageG_a_f_g006958	0.58538	5.95843	0	2.33472	1.14268	0	1.38009	0	5.95758	14.4949	1.43315	2.35518	1.34914	0.563538	2.48047
CabbageG_a_f_g006960	34.2447	234.081	93.9898	34.7289	11.4268	18.9992	97.158	100.858	68.783	126.273	12.3251	97.7398	99.0265	19.1603	51.8143
CabbageG_a_f_g006964	1.75614	2.83735	3.88159	2.62656	13.4264	6.43051	1.6561	6.57769	3.79119	9.47743	1.71979	0.294397	3.50775	3.94476	6.06337
CabbageG_a_f_g006965	2.34152	3.68855	6.09964	7.58783	17.1401	10.5227	5.79636	23.296	15.7064	23.1361	5.15936	2.64957	14.3008	15.2155	12.9536
CabbageG_a_f_g006966	0	0	0.831768	0	0	0	0	2.7407	0	18.6761	0	0.883191	1.34914	0	5.23655
CabbageG_a_f_g006973	25.7567	47.6674	72.6411	92.2213	47.4211	40.6291	28.7058	130.183	63.9086	51.8471	23.7904	61.529	142.738	127.641	81.0287
CabbageG_a_f_g006976	0	0	0	353.418	1.42834	0	0	0	0	0	0	0	0	1.12708	17.9145
CabbageG_a_f_g006988	1.46345	1.13494	0	0.875519	0	0.876888	0.828052	0.54814	0.541598	7.24745	3.7262	0	0.539654	0	0.551216
CabbageG_a_f_g006991	0	0.56747	0	28.8921	502.492	0	0	0	0	69.4082	0	0	0	0	1125.58
CabbageG_a_f_g006993	0.58538	5.10723	6.09964	5.25311	7.14172	0.876888	1.10407	0.822211	1.6248	7.24745	4.58609	0.883191	0.809481	1.12708	5.51216
CabbageG_a_f_g006999	7.60993	25.8199	10.5357	32.1024	21.7108	5.26133	4.14026	3.56291	6.76998	1.11499	8.31229	35.0332	17.8086	74.9505	40.2387
CabbageG_a_f_g007000	16.976	19.8614	16.3581	60.7027	28.8526	19.2915	19.0452	46.5919	44.1403	19.5124	9.45882	30.0285	22.6655	90.7296	65.5947
CabbageG_a_f_g007005	32.4886	27.5223	22.1805	15.4675	19.4255	38.2908	72.0405	69.0657	37.3703	23.1361	10.6053	56.8186	41.2835	31.5581	17.9145
CabbageG_a_f_g007007	12.5857	59.0168	36.0433	73.2518	74.8453	29.8142	35.3302	27.9552	88.5513	61.8821	21.2107	70.9497	30.2206	71.851	125.677
CabbageG_a_f_g007015	3.21959	3.12108	0.831768	23.0553	5.42771	2.33837	1.10407	1.37035	3.24959	2.78748	7.4524	1.76638	0	1.12708	2.20486
CabbageG_a_f_g007021	11.4149	6.24217	4.4361	7.87967	9.99841	0	0	0	0	0	3.15294	7.35992	5.12671	22.8233	3.30729
CabbageG_a_f_g007022	0	0	0	0	9.99841	0	0	10.6887	0	3.90247	0	0	3.77758	4.79007	2.20486
CabbageG_a_f_g007025	107.417	231.528	72.3639	132.203	167.688	147.317	193.764	82.7692	400.512	40.976	34.969	334.729	84.7257	116.371	120.992
CabbageG_a_f_g007028	9.95145	7.66084	11.3675	14.8838	3.14236	18.9992	23.7375	21.6515	23.2887	6.68995	6.30588	9.7151	12.412	9.86191	4.40973
CabbageG_a_f_g007033	11.1222	5.6747	0.831768	13.7165	35.1373	11.9841	3.03619	2.19256	10.2904	19.2336	2.29305	3.23837	0.269827	7.60776	26.1827
CabbageG_a_f_g007034	19.0248	10.4982	3.60433	22.4717	15.7118	51.1518	9.93662	4.38512	26.8091	0.278748	3.43957	7.06553	2.42844	18.8785	11.5755
CabbageG_a_f_g007046	0	0	2.77256	0	0.857007	0	4.41627	4.38512	0.541598	8.91994	0	0	0	0	0
CabbageG_a_f_g007050	2.04883	17.0241	23.844	17.8022	61.4188	1.16918	3.86424	7.12583	6.22838	47.6659	19.2043	3.53276	5.12671	6.76245	15.1584
CabbageG_a_f_g007051	47.123	0	3.32707	7.00415	14.2834	25.7221	0.552034	1.37035	0	0	24.3636	0	0.809481	1.40884	1.65365
CabbageG_a_f_g007055	0	1.70241	0	0	10.2841	0	0	0	0	1.95124	0	0	0	0	2.20486
CabbageG_a_f_g007062	1.17076	17.0241	8.59494	18.0941	4.85637	1.46148	3.58822	1.09628	1.0832	0	0.573262	0	0	0	0
CabbageG_a_f_g007077	2.04883	1.41867	2.49531	5.54495	1.14268	2.33837	6.07238	2.7407	6.22838	4.45997	0.573262	3.82716	7.28533	16.3426	3.5829
CabbageG_a_f_g007081	1.46345	1.70241	0.554512	9.33887	12.5694	0.876888	5.24433	0	3.52039	3.06623	3.43957	4.41595	0.809481	5.91714	4.13412
CabbageG_a_f_g007083	4.97573	7.66084	9.70397	7.58783	7.14172	2.63066	2.76017	1.64442	0.541598	0	8.59893	7.06553	2.69827	3.66299	7.44141
CabbageG_a_f_g007084	1.17076	3.12108	6.09964	2.62656	2.28535	0	6.62441	1.91849	4.06199	7.80494	6.87914	0.588794	1.07931	4.5083	11.2999
CabbageG_a_f_g007086	56.7818	15.0379	24.1213	0	0	2.04607	118.687	20.0071	0	0	92.5818	1.17759	0.809481	0.563538	1.37804
CabbageG_a_f_g007095	1.75614	2.26988	2.49531	4.96127	5.14204	3.21526	5.24433	9.59246	1.89559	1.95124	1.43315	3.82716	9.44395	12.3978	1.92925
CabbageG_a_f_g007099	2.9269	2.55361	2.21805	4.08576	2.85669	1.46148	9.10857	10.4147	4.33279	5.29621	0.573262	0.294397	0	2.53592	4.68533
CabbageG_a_f_g007112	3.51228	17.3078	5.26787	38.8147	15.1405	7.3074	25.3936	5.4814	74.7406	5.57496	6.01925	119.82	11.8724	74.387	28.112
CabbageG_a_f_g007117	17.8541	20.7126	8.31768	19.8451	11.9981	1.46148	4.41627	2.46663	2.43719	0.557496	28.6631	41.51	12.1422	58.8897	63.941
CabbageG_a_f_g007123	80.7824	45.3976	28.5574	43.1923	158.261	43.5521	22.3574	14.5257	21.9347	24.2511	97.4545	9.12631	56.9335	119.188	95.3603
CabbageG_a_f_g007124	6.14648	9.36325	19.6852	28.8921	4.5707	3.50755	62.3799	30.9699	13.54	4.73872	0.859893	30.3229	39.1249	10.7072	37.4827
CabbageG_a_f_g007129	19.9029	33.197	80.127	26.8492	24.5675	49.398	74.2486	41.9327	43.3279	10.3137	29.8096	47.3979	83.6464	49.0278	15.9853
CabbageG_a_f_g007132	4.39035	4.82349	8.8722	9.04703	10.2841	5.55362	16.837	18.6368	2.97879	7.80494	3.15294	4.71035	16.4594	9.86191	5.51216
CabbageG_a_f_g007136	5.26842	7.94457	28.0029	11.3817	4.85637	8.47659	34.5021	55.0881	25.9967	20.3486	7.16577	12.3647	38.0456	5.07184	5.51216
CabbageG_a_f_g007138	4.09766	3.12108	7.48592	12.5491	7.42739	1.16918	0.828052	0	1.0832	2.78748	2.86631	0.883191	0	1.12708	4.40973
CabbageG_a_f_g007140	9.95145	20.1452	23.2895	12.2573	19.7112	42.6752	52.9953	64.1324	37.9119	72.4745	42.1347	36.7996	49.3783	43.6742	24.5291
CabbageG_a_f_g007141	8.488	51.6397	42.6974	44.6515	27.9956	0	5.24433	5.4814	2.16639	9.75618	10.892	11.7759	10.2534	12.6796	17.6389
CabbageG_a_f_g007144	3.51228	8.22831	7.76317	7.87967	5.14204	0	0.276017	0	0	0	1.71979	18.547	12.9517	16.3426	4.40973
CabbageG_a_f_g007145	2.63421	4.25602	5.26787	2.33472	1.42834	2.63066	3.86424	0.822211	0.541598	0	1.43315	12.0703	5.39654	8.1713	3.5829
CabbageG_a_f_g007149	0	0	0	0	17.7115	0	0.552034	0	0	0	0	0	0.539654	0	15.9853
CabbageG_a_f_g007151	1.75614	0	1.66354	0	1.71401	0	0	0	0	0	0.573262	0	0	0.563538	14.8828
CabbageG_a_f_g007154	6.43917	32.062	15.2491	20.1369	27.4242	3.50755	19.3212	14.7998	7.58238	18.1186	18.3444	11.4815	11.3327	20.5691	25.0803
CabbageG_a_f_g007159	2.63421	3.68855	1.66354	2.04288	2.28535	0	2.76017	1.37035	1.354	1.39374	0.859893	1.76638	1.61896	0.845306	14.056
CabbageG_a_f_g007160	14.6345	36.6018	36.8751	138.332	43.7074	7.3074	29.8099	32.0662	25.9967	35.9585	13.7583	32.6781	30.7603	25.0774	167.845
CabbageG_a_f_g007161	6.73186	10.4982	15.5263	13.4246	8.85574	11.1072	20.1493	17.2664	17.8727	48.2234	5.44599	20.6078	18.3482	12.1161	8.81945
CabbageG_a_f_g007163	172.687	337.361	211.824	130.744	154.547	6.43051	22.9094	28.2292	13.8108	26.7598	150.768	476.629	255.256	287.968	145.797
CabbageG_a_f_g007164	81.3678	151.514	93.9898	66.8313	89.7001	26.3066	64.036	74.8212	58.2218	76.3769	58.1861	217.854	144.627	133.558	76.619
CabbageG_a_f_g007169	89.8558	182.441	622.44	151.757	219.394	0	0	0.54814	0	0	0	0	0.539654	0	0
CabbageG_a_f_g007176	14.0491	16.4566	19.4079	23.0553	15.9975	5.55362	21.2533	12.3332	21.3931	18.3974	12.0385	16.7806	5.93619	13.2431	13.2292
[truncated: 13,833 more rows]

## Sheet: Table S3
Table S3 The number of differentially expressed genes among different developmental stages for each accession.
Sample accession	Developmental stage		Gene number
NHCC001	Seedling	Rosette	2225
	Seedling	Adult	2920
	Seedling	Bolting	4307
	Seedling	Flowering	6193
	Rosette	Adult	1482
	Rosette	Bolting	2787
	Rosette	Flowering	4291
	Adult	Bolting	2956
	Adult	Flowering	4087
	Bolting	Flowering	4015
NHCC002	Seedling	Rosette	2300
	Seedling	Adult	4039
	Seedling	Bolting	1924
	Seedling	Flowering	4436
	Rosette	Adult	2271
	Rosette	Bolting	2200
	Rosette	Flowering	3799
	Adult	Bolting	3536
	Adult	Flowering	4449
	Bolting	Flowering	3353
NHCC004	Seedling	Rosette	3647
	Seedling	Adult	3994
	Seedling	Bolting	5436
	Seedling	Flowering	4490
	Rosette	Adult	2629
	Rosette	Bolting	3412
	Rosette	Flowering	3965
	Adult	Bolting	2475
	Adult	Flowering	3821
	Bolting	Flowering	3610

## Sheet: Table S4
Table S4 Differentially expressed genes among three accessions at the same developmental stage.
Development stage	Sample accession		Gene number
Seedling stage	NHCC001	NHCC002	1428
	NHCC001	NHCC004	2063
	NHCC002	NHCC004	2499
Rosette stage	NHCC001	NHCC002	2529
	NHCC001	NHCC004	1717
	NHCC002	NHCC004	2569
Adult stage	NHCC001	NHCC002	2864
	NHCC001	NHCC004	1932
	NHCC002	NHCC004	1895
Bolting stage	NHCC001	NHCC002	3235
	NHCC001	NHCC004	3944
	NHCC002	NHCC004	4481
Flowering stage	NHCC001	NHCC002	3549
	NHCC001	NHCC004	3588
	NHCC002	NHCC004	4209

## Sheet: Table S5
Table S5 Statistical analysis of the differentially expressed genes between NHCC001 and NHCC002 at the seedling stage.
Gene ID	NHCC001 (TPM)	NHCC002 (TPM)	2	Q_value	Log2(A/B)	Regulation
CabbageG_a_f_g020704	1	13	0.001024	0.00997264	-3.70044	down
CabbageG_a_f_g051739	1	13	0.001024	0.00997264	-3.70044	down
CabbageG_a_f_g038836	39	14	0.001012	0.00987556	1.47805	up
CabbageG_a_f_g018304	34	11	0.00099	0.00968588	1.62803	up
CabbageG_a_f_g022944	34	11	0.00099	0.00968588	1.62803	up
CabbageG_a_f_g036053	23	5	0.000984	0.0096355	2.20163	up
CabbageG_a_f_g035657	21	4	0.000969	0.00949408	2.39232	up
CabbageG_a_f_g044982	17	41	0.000944	0.00927049	-1.27009	down
CabbageG_a_f_g022680	55	24	0.000939	0.00922939	1.1964	up
CabbageG_a_f_g038107	27	7	0.000925	0.0091023	1.94753	up
CabbageG_a_f_g045853	27	7	0.000925	0.0091023	1.94753	up
CabbageG_a_f_g029482	26	54	0.000924	0.00910036	-1.05445	down
CabbageG_a_f_g008206	19	3	0.000911	0.00898793	2.66297	up
CabbageG_a_f_g013584	19	3	0.000911	0.00898793	2.66297	up
CabbageG_a_f_g050073	13	35	0.000911	0.00898793	-1.42884	down
CabbageG_a_f_g031030	21	47	0.000897	0.00887297	-1.16227	down
CabbageG_a_f_g036316	21	47	0.000897	0.00887297	-1.16227	down
CabbageG_a_f_g005960	23	50	0.000855	0.00846983	-1.12029	down
CabbageG_a_f_g036056	17	2	0.000798	0.0079445	3.08746	up
CabbageG_a_f_g036130	66	31	0.000794	0.00791163	1.0902	up
CabbageG_a_f_g026316	16	40	0.00078	0.00778124	-1.32193	down
CabbageG_a_f_g023203	14	37	0.000762	0.00763526	-1.4021	down
CabbageG_a_f_g041934	14	37	0.000762	0.00763526	-1.4021	down
CabbageG_a_f_g042270	14	37	0.000762	0.00763526	-1.4021	down
CabbageG_a_f_g046800	4	20	0.000762	0.00763526	-2.32193	down
CabbageG_a_f_g051172	14	37	0.000762	0.00763526	-1.4021	down
CabbageG_a_f_g051928	14	37	0.000762	0.00763526	-1.4021	down
CabbageG_a_f_g031332	3	18	0.00076	0.00763096	-2.58496	down
CabbageG_a_f_g020896	20	46	0.000763	0.00762507	-1.20163	down
CabbageG_a_f_g026571	20	46	0.000763	0.00762507	-1.20163	down
CabbageG_a_f_g046436	20	46	0.000763	0.00762507	-1.20163	down
CabbageG_a_f_g026587	9	29	0.000751	0.00754727	-1.68806	down
CabbageG_a_f_g033211	9	29	0.000751	0.00754727	-1.68806	down
CabbageG_a_f_g017753	5	22	0.000731	0.00735932	-2.1375	down
CabbageG_a_f_g019493	5	22	0.000731	0.00735932	-2.1375	down
CabbageG_a_f_g023059	5	22	0.000731	0.00735932	-2.1375	down
CabbageG_a_f_g051473	5	22	0.000731	0.00735932	-2.1375	down
CabbageG_a_f_g025854	12	34	0.000719	0.00724924	-1.5025	down
CabbageG_a_f_g012431	0	11	0.000713	0.00719728	-13.4252	down
CabbageG_a_f_g022104	0	11	0.000713	0.00719728	-13.4252	down
CabbageG_a_f_g039742	0	11	0.000713	0.00719728	-13.4252	down
CabbageG_a_f_g018874	2	16	0.000708	0.00716168	-3	down
CabbageG_a_f_g037886	2	16	0.000708	0.00716168	-3	down
CabbageG_a_f_g043229	6	24	0.000678	0.0070836	-2	down
CabbageG_a_f_g009995	40	14	0.000699	0.00708117	1.51457	up
CabbageG_a_f_g001842	12	0	0.000687	0.00707122	13.5507	up
CabbageG_a_f_g002255	12	0	0.000687	0.00707122	13.5507	up
CabbageG_a_f_g003311	12	0	0.000687	0.00707122	13.5507	up
CabbageG_a_f_g003312	12	0	0.000687	0.00707122	13.5507	up
CabbageG_a_f_g005388	12	0	0.000687	0.00707122	13.5507	up
CabbageG_a_f_g006010	12	0	0.000687	0.00707122	13.5507	up
CabbageG_a_f_g006109	12	0	0.000687	0.00707122	13.5507	up
CabbageG_a_f_g008412	12	0	0.000687	0.00707122	13.5507	up
CabbageG_a_f_g008554	12	0	0.000687	0.00707122	13.5507	up
CabbageG_a_f_g008925	12	0	0.000687	0.00707122	13.5507	up
CabbageG_a_f_g010063	12	0	0.000687	0.00707122	13.5507	up
CabbageG_a_f_g010658	12	0	0.000687	0.00707122	13.5507	up
CabbageG_a_f_g012262	12	0	0.000687	0.00707122	13.5507	up
CabbageG_a_f_g012670	12	0	0.000687	0.00707122	13.5507	up
CabbageG_a_f_g015204	12	0	0.000687	0.00707122	13.5507	up
CabbageG_a_f_g016446	12	0	0.000687	0.00707122	13.5507	up
CabbageG_a_f_g022987	12	0	0.000687	0.00707122	13.5507	up
CabbageG_a_f_g026564	12	0	0.000687	0.00707122	13.5507	up
CabbageG_a_f_g027833	12	0	0.000687	0.00707122	13.5507	up
CabbageG_a_f_g028112	12	0	0.000687	0.00707122	13.5507	up
CabbageG_a_f_g028631	12	0	0.000687	0.00707122	13.5507	up
CabbageG_a_f_g030376	12	0	0.000687	0.00707122	13.5507	up
CabbageG_a_f_g030573	12	0	0.000687	0.00707122	13.5507	up
CabbageG_a_f_g033339	12	0	0.000687	0.00707122	13.5507	up
CabbageG_a_f_g035636	12	0	0.000687	0.00707122	13.5507	up
CabbageG_a_f_g035719	12	0	0.000687	0.00707122	13.5507	up
CabbageG_a_f_g035898	12	0	0.000687	0.00707122	13.5507	up
CabbageG_a_f_g035915	12	0	0.000687	0.00707122	13.5507	up
CabbageG_a_f_g036730	12	0	0.000687	0.00707122	13.5507	up
CabbageG_a_f_g037830	12	0	0.000687	0.00707122	13.5507	up
CabbageG_a_f_g039095	12	0	0.000687	0.00707122	13.5507	up
CabbageG_a_f_g039097	12	0	0.000687	0.00707122	13.5507	up
CabbageG_a_f_g040854	12	0	0.000687	0.00707122	13.5507	up
CabbageG_a_f_g041913	12	0	0.000687	0.00707122	13.5507	up
CabbageG_a_f_g042061	12	0	0.000687	0.00707122	13.5507	up
CabbageG_a_f_g043068	12	0	0.000687	0.00707122	13.5507	up
CabbageG_a_f_g044239	12	0	0.000687	0.00707122	13.5507	up
CabbageG_a_f_g044468	12	0	0.000687	0.00707122	13.5507	up
CabbageG_a_f_g045470	12	0	0.000687	0.00707122	13.5507	up
CabbageG_a_f_g048025	12	0	0.000687	0.00707122	13.5507	up
CabbageG_a_f_g048397	12	0	0.000687	0.00707122	13.5507	up
CabbageG_a_f_g048683	12	0	0.000687	0.00707122	13.5507	up
CabbageG_a_f_g050115	12	0	0.000687	0.00707122	13.5507	up
CabbageG_a_f_g050162	12	0	0.000687	0.00707122	13.5507	up
CabbageG_a_f_g051016	12	0	0.000687	0.00707122	13.5507	up
CabbageG_a_f_g051420	12	0	0.000687	0.00707122	13.5507	up
CabbageG_a_f_g051632	12	0	0.000687	0.00707122	13.5507	up
CabbageG_a_f_g053339	12	0	0.000687	0.00707122	13.5507	up
CabbageG_a_f_g026092	65	30	0.000689	0.00698819	1.11548	up
CabbageG_a_f_g036875	71	34	0.000665	0.00695205	1.06228	up
CabbageG_a_f_g019357	10	31	0.000649	0.00678896	-1.63227	down
CabbageG_a_f_g010932	15	1	0.000627	0.00658311	3.90689	up
CabbageG_a_f_g011805	15	1	0.000627	0.00658311	3.90689	up
CabbageG_a_f_g025327	15	1	0.000627	0.00658311	3.90689	up
CabbageG_a_f_g028250	15	1	0.000627	0.00658311	3.90689	up
CabbageG_a_f_g033870	26	6	0.000623	0.00655325	2.11548	up
CabbageG_a_f_g008555	28	58	0.000617	0.00649616	-1.05063	down
CabbageG_a_f_g041837	42	15	0.000617	0.00649616	1.48543	up
CabbageG_a_f_g010450	7	26	0.000615	0.00648313	-1.89308	down
CabbageG_a_f_g014965	7	26	0.000615	0.00648313	-1.89308	down
CabbageG_a_f_g011218	22	4	0.000609	0.00642985	2.45943	up
CabbageG_a_f_g011238	22	4	0.000609	0.00642985	2.45943	up
CabbageG_a_f_g031206	22	4	0.000609	0.00642985	2.45943	up
CabbageG_a_f_g032001	13	36	0.000607	0.00642069	-1.46949	down
CabbageG_a_f_g012916	28	7	0.000603	0.00638234	2	up
CabbageG_a_f_g024279	1	14	0.000591	0.00626118	-3.80735	down
CabbageG_a_f_g005722	30	8	0.000572	0.00606934	1.90689	up
CabbageG_a_f_g047422	55	23	0.000571	0.00606251	1.2578	up
CabbageG_a_f_g021470	20	3	0.000564	0.00599942	2.73697	up
CabbageG_a_f_g029676	20	3	0.000564	0.00599942	2.73697	up
CabbageG_a_f_g042288	20	3	0.000564	0.00599942	2.73697	up
CabbageG_a_f_g010659	8	28	0.000549	0.00585634	-1.80735	down
CabbageG_a_f_g036440	8	28	0.000549	0.00585634	-1.80735	down
CabbageG_a_f_g015707	32	9	0.000534	0.0057017	1.83007	up
CabbageG_a_f_g019362	16	41	0.00053	0.00566432	-1.35755	down
CabbageG_a_f_g025959	16	41	0.00053	0.00566432	-1.35755	down
CabbageG_a_f_g048009	20	47	0.000529	0.00565897	-1.23266	down
CabbageG_a_f_g038491	14	38	0.00051	0.00546259	-1.44057	down
CabbageG_a_f_g001889	18	2	0.000487	0.00522611	3.16993	up
CabbageG_a_f_g003255	18	2	0.000487	0.00522611	3.16993	up
CabbageG_a_f_g017408	18	2	0.000487	0.00522611	3.16993	up
CabbageG_a_f_g001843	9	30	0.000483	0.00518973	-1.73697	down
CabbageG_a_f_g001035	31	63	0.000469	0.00504568	-1.02308	down
CabbageG_a_f_g025258	4	21	0.000461	0.00496747	-2.39232	down
CabbageG_a_f_g025302	4	21	0.000461	0.00496747	-2.39232	down
CabbageG_a_f_g029094	4	21	0.000461	0.00496747	-2.39232	down
CabbageG_a_f_g030107	4	21	0.000461	0.00496747	-2.39232	down
CabbageG_a_f_g000589	3	19	0.000453	0.00488901	-2.66297	down
CabbageG_a_f_g010665	5	23	0.000448	0.00485352	-2.20163	down
CabbageG_a_f_g031123	5	23	0.000448	0.00485352	-2.20163	down
CabbageG_a_f_g033621	5	23	0.000448	0.00485352	-2.20163	down
CabbageG_a_f_g025575	21	49	0.000436	0.00473861	-1.22239	down
CabbageG_a_f_g031729	21	49	0.000436	0.00473861	-1.22239	down
CabbageG_a_f_g042790	21	49	0.000436	0.00473861	-1.22239	down
CabbageG_a_f_g018875	33	66	0.000433	0.00471203	-1	down
CabbageG_a_f_g049074	15	40	0.000428	0.0046606	-1.41504	down
CabbageG_a_f_g004748	43	15	0.000427	0.00465269	1.51937	up
CabbageG_a_f_g031379	6	25	0.000422	0.00460115	-2.05889	down
CabbageG_a_f_g009665	10	32	0.00042	0.00458228	-1.67807	down
CabbageG_a_f_g023994	48	18	0.000418	0.00456486	1.41504	up
CabbageG_a_f_g048925	48	18	0.000418	0.00456486	1.41504	up
CabbageG_a_f_g016645	0	12	0.000408	0.0045387	-13.5507	down
CabbageG_a_f_g025978	2	17	0.000415	0.00453792	-3.08746	down
CabbageG_a_f_g044093	2	17	0.000415	0.00453792	-3.08746	down
CabbageG_a_f_g001882	13	0	0.000411	0.00453353	13.6662	up
CabbageG_a_f_g003338	13	0	0.000411	0.00453353	13.6662	up
CabbageG_a_f_g008774	13	0	0.000411	0.00453353	13.6662	up
CabbageG_a_f_g010732	13	0	0.000411	0.00453353	13.6662	up
CabbageG_a_f_g011799	13	0	0.000411	0.00453353	13.6662	up
CabbageG_a_f_g012018	13	0	0.000411	0.00453353	13.6662	up
CabbageG_a_f_g012163	13	0	0.000411	0.00453353	13.6662	up
CabbageG_a_f_g015120	13	0	0.000411	0.00453353	13.6662	up
CabbageG_a_f_g025950	13	0	0.000411	0.00453353	13.6662	up
CabbageG_a_f_g026666	13	0	0.000411	0.00453353	13.6662	up
CabbageG_a_f_g028390	13	0	0.000411	0.00453353	13.6662	up
CabbageG_a_f_g029047	13	0	0.000411	0.00453353	13.6662	up
CabbageG_a_f_g029517	13	0	0.000411	0.00453353	13.6662	up
CabbageG_a_f_g031749	13	0	0.000411	0.00453353	13.6662	up
CabbageG_a_f_g032441	13	0	0.000411	0.00453353	13.6662	up
CabbageG_a_f_g035530	13	0	0.000411	0.00453353	13.6662	up
CabbageG_a_f_g038212	13	0	0.000411	0.00453353	13.6662	up
CabbageG_a_f_g039229	13	0	0.000411	0.00453353	13.6662	up
CabbageG_a_f_g039298	13	0	0.000411	0.00453353	13.6662	up
CabbageG_a_f_g040263	13	0	0.000411	0.00453353	13.6662	up
CabbageG_a_f_g041095	13	0	0.000411	0.00453353	13.6662	up
CabbageG_a_f_g044771	13	0	0.000411	0.00453353	13.6662	up
CabbageG_a_f_g052155	13	0	0.000411	0.00453353	13.6662	up
CabbageG_a_f_g034116	13	37	0.000403	0.00449042	-1.50901	down
CabbageG_a_f_g041401	13	37	0.000403	0.00449042	-1.50901	down
CabbageG_a_f_g001506	27	6	0.0004	0.0044643	2.16993	up
CabbageG_a_f_g014917	27	6	0.0004	0.0044643	2.16993	up
CabbageG_a_f_g039702	27	6	0.0004	0.0044643	2.16993	up
CabbageG_a_f_g033860	25	5	0.000398	0.00444782	2.32193	up
CabbageG_a_f_g014188	29	7	0.000392	0.00438365	2.05063	up
CabbageG_a_f_g054473	7	27	0.000387	0.00433343	-1.94753	down
CabbageG_a_f_g016182	23	4	0.000382	0.00428026	2.52356	up
CabbageG_a_f_g023161	16	1	0.000378	0.00424103	4	up
CabbageG_a_f_g027640	86	43	0.000376	0.00422138	1	up
CabbageG_a_f_g043219	18	45	0.000366	0.00411182	-1.32193	down
CabbageG_a_f_g012251	76	36	0.000363	0.00408486	1.078	up
CabbageG_a_f_g046121	11	34	0.000363	0.00408486	-1.62803	down
CabbageG_a_f_g014625	29	61	0.000362	0.00407765	-1.07276	down
CabbageG_a_f_g017213	16	42	0.000358	0.00403527	-1.39232	down
CabbageG_a_f_g048809	34	68	0.000354	0.00399415	-1	down
CabbageG_a_f_g004527	1	15	0.000341	0.00385387	-3.90689	down
CabbageG_a_f_g020757	1	15	0.000341	0.00385387	-3.90689	down
CabbageG_a_f_g024277	1	15	0.000341	0.00385387	-3.90689	down
CabbageG_a_f_g035932	66	29	0.000319	0.00362087	1.18641	up
CabbageG_a_f_g047183	72	33	0.000319	0.00362087	1.12553	up
CabbageG_a_f_g051248	9	31	0.000309	0.00351088	-1.78427	down
CabbageG_a_f_g011227	37	11	0.000303	0.00344962	1.75002	up
CabbageG_a_f_g001791	17	44	0.000299	0.0034075	-1.37197	down
CabbageG_a_f_g048876	17	44	0.000299	0.0034075	-1.37197	down
CabbageG_a_f_g023505	19	2	0.000297	0.0033938	3.24793	up
CabbageG_a_f_g035133	19	2	0.000297	0.0033938	3.24793	up
CabbageG_a_f_g012418	30	63	0.000296	0.00338806	-1.07039	down
CabbageG_a_f_g027560	25	56	0.000286	0.00328687	-1.1635	down
CabbageG_a_f_g025915	4	22	0.000279	0.00321403	-2.45943	down
CabbageG_a_f_g035720	4	22	0.000279	0.00321403	-2.45943	down
CabbageG_a_f_g032265	3	20	0.00027	0.00311668	-2.73697	down
CabbageG_a_f_g001709	6	26	0.000261	0.00301791	-2.11548	down
CabbageG_a_f_g012711	6	26	0.000261	0.00301791	-2.11548	down
CabbageG_a_f_g034859	28	6	0.000257	0.00297571	2.22239	up
CabbageG_a_f_g004286	51	19	0.000256	0.00296615	1.4245	up
CabbageG_a_f_g040214	26	5	0.000253	0.00293439	2.37851	up
CabbageG_a_f_g052001	26	5	0.000253	0.00293439	2.37851	up
CabbageG_a_f_g051039	20	49	0.000252	0.00292578	-1.29278	down
CabbageG_a_f_g006063	18	46	0.000249	0.00289292	-1.35364	down
CabbageG_a_f_g002245	14	0	0.000246	0.0028718	13.7731	up
CabbageG_a_f_g005491	14	0	0.000246	0.0028718	13.7731	up
CabbageG_a_f_g009540	14	0	0.000246	0.0028718	13.7731	up
CabbageG_a_f_g010258	14	0	0.000246	0.0028718	13.7731	up
CabbageG_a_f_g016899	14	0	0.000246	0.0028718	13.7731	up
CabbageG_a_f_g020186	14	0	0.000246	0.0028718	13.7731	up
CabbageG_a_f_g025127	14	0	0.000246	0.0028718	13.7731	up
CabbageG_a_f_g026251	14	0	0.000246	0.0028718	13.7731	up
CabbageG_a_f_g026403	14	0	0.000246	0.0028718	13.7731	up
CabbageG_a_f_g028671	14	0	0.000246	0.0028718	13.7731	up
CabbageG_a_f_g040265	14	0	0.000246	0.0028718	13.7731	up
CabbageG_a_f_g043639	14	0	0.000246	0.0028718	13.7731	up
CabbageG_a_f_g046119	14	0	0.000246	0.0028718	13.7731	up
CabbageG_a_f_g036780	7	28	0.000242	0.00284168	-2	down
CabbageG_a_f_g020421	24	4	0.00024	0.00282307	2.58496	up
CabbageG_a_f_g027986	24	4	0.00024	0.00282307	2.58496	up
CabbageG_a_f_g052792	24	4	0.00024	0.00282307	2.58496	up
CabbageG_a_f_g047714	73	33	0.000236	0.00277986	1.14543	up
CabbageG_a_f_g024287	92	46	0.000235	0.00277096	1	up
CabbageG_a_f_g042466	92	46	0.000235	0.00277096	1	up
CabbageG_a_f_g028711	48	17	0.000231	0.00272663	1.4975	up
CabbageG_a_f_g005671	17	1	0.000228	0.00269965	4.08746	up
CabbageG_a_f_g007117	17	1	0.000228	0.00269965	4.08746	up
CabbageG_a_f_g016664	64	27	0.000228	0.00269965	1.24511	up
CabbageG_a_f_g019407	17	1	0.000228	0.00269965	4.08746	up
CabbageG_a_f_g029846	17	1	0.000228	0.00269965	4.08746	up
CabbageG_a_f_g030891	17	1	0.000228	0.00269965	4.08746	up
CabbageG_a_f_g036266	17	1	0.000228	0.00269965	4.08746	up
CabbageG_a_f_g039243	17	1	0.000228	0.00269965	4.08746	up
CabbageG_a_f_g002355	14	40	0.000226	0.00268532	-1.51457	down
CabbageG_a_f_g000965	28	61	0.000224	0.00266435	-1.12338	down
CabbageG_a_f_g035883	22	3	0.000216	0.00257279	2.87447	up
CabbageG_a_f_g040477	23	54	0.000206	0.00245712	-1.23133	down
CabbageG_a_f_g022387	50	18	0.000204	0.00243925	1.47393	up
CabbageG_a_f_g021617	45	15	0.000202	0.00241959	1.58496	up
CabbageG_a_f_g005673	25	57	0.000201	0.00241016	-1.18903	down
CabbageG_a_f_g026371	25	57	0.000201	0.00241016	-1.18903	down
CabbageG_a_f_g015521	1	16	0.000197	0.00236553	-4	down
CabbageG_a_f_g038214	9	32	0.000197	0.00236553	-1.83007	down
CabbageG_a_f_g046562	15	42	0.000191	0.00229673	-1.48543	down
CabbageG_a_f_g049927	29	63	0.000184	0.0022149	-1.1193	down
CabbageG_a_f_g034794	20	2	0.000182	0.00219238	3.32193	up
CabbageG_a_f_g014387	52	19	0.000179	0.00215777	1.45251	up
CabbageG_a_f_g016386	10	34	0.000174	0.00210196	-1.76553	down
CabbageG_a_f_g031360	10	34	0.000174	0.00210196	-1.76553	down
CabbageG_a_f_g044488	10	34	0.000174	0.00210196	-1.76553	down
CabbageG_a_f_g027270	24	56	0.00017	0.00205803	-1.22239	down
CabbageG_a_f_g047542	5	25	0.000168	0.00203744	-2.32193	down
CabbageG_a_f_g047780	4	23	0.000168	0.00203744	-2.52356	down
CabbageG_a_f_g050134	4	23	0.000168	0.00203744	-2.52356	down
CabbageG_a_f_g052468	5	25	0.000168	0.00203744	-2.32193	down
CabbageG_a_f_g000753	29	6	0.000164	0.00199391	2.27302	up
CabbageG_a_f_g024044	29	6	0.000164	0.00199391	2.27302	up
CabbageG_a_f_g005124	3	21	0.00016	0.00195015	-2.80735	down
CabbageG_a_f_g007218	3	21	0.00016	0.00195015	-2.80735	down
CabbageG_a_f_g041693	33	8	0.00016	0.00195015	2.04439	up
CabbageG_a_f_g048029	33	8	0.00016	0.00195015	2.04439	up
CabbageG_a_f_g032025	35	9	0.000153	0.00187154	1.95936	up
CabbageG_a_f_g014889	7	29	0.000151	0.00184907	-2.05063	down
CabbageG_a_f_g008946	25	4	0.00015	0.0018428	2.64386	up
CabbageG_a_f_g012854	25	4	0.00015	0.0018428	2.64386	up
CabbageG_a_f_g017102	25	4	0.00015	0.0018428	2.64386	up
CabbageG_a_f_g025218	25	4	0.00015	0.0018428	2.64386	up
CabbageG_a_f_g027936	25	4	0.00015	0.0018428	2.64386	up
CabbageG_a_f_g042082	25	4	0.00015	0.0018428	2.64386	up
CabbageG_a_f_g054201	25	4	0.00015	0.0018428	2.64386	up
CabbageG_a_f_g002839	15	0	0.000148	0.00183212	13.8727	up
CabbageG_a_f_g013548	15	0	0.000148	0.00183212	13.8727	up
CabbageG_a_f_g013864	15	0	0.000148	0.00183212	13.8727	up
CabbageG_a_f_g020500	15	0	0.000148	0.00183212	13.8727	up
CabbageG_a_f_g027114	15	0	0.000148	0.00183212	13.8727	up
CabbageG_a_f_g027790	15	0	0.000148	0.00183212	13.8727	up
CabbageG_a_f_g032226	15	0	0.000148	0.00183212	13.8727	up
CabbageG_a_f_g032900	15	0	0.000148	0.00183212	13.8727	up
CabbageG_a_f_g035323	15	0	0.000148	0.00183212	13.8727	up
CabbageG_a_f_g036918	15	0	0.000148	0.00183212	13.8727	up
CabbageG_a_f_g040143	15	0	0.000148	0.00183212	13.8727	up
CabbageG_a_f_g051051	15	0	0.000148	0.00183212	13.8727	up
CabbageG_a_f_g051114	15	0	0.000148	0.00183212	13.8727	up
CabbageG_a_f_g002308	21	52	0.000143	0.00178451	-1.30812	down
CabbageG_a_f_g025320	2	19	0.000143	0.00178451	-3.24793	down
CabbageG_a_f_g033272	2	19	0.000143	0.00178451	-3.24793	down
CabbageG_a_f_g036279	2	19	0.000143	0.00178451	-3.24793	down
CabbageG_a_f_g045927	2	19	0.000143	0.00178451	-3.24793	down
CabbageG_a_f_g035487	67	28	0.000142	0.00177594	1.25873	up
CabbageG_a_f_g007129	19	49	0.000141	0.00176538	-1.36678	down
CabbageG_a_f_g052499	19	49	0.000141	0.00176538	-1.36678	down
CabbageG_a_f_g022214	46	15	0.000138	0.00173037	1.61667	up
CabbageG_a_f_g048489	18	1	0.000138	0.00173037	4.16993	up
CabbageG_a_f_g017357	39	11	0.000135	0.00169525	1.82597	up
CabbageG_a_f_g007730	0	14	0.000134	0.00168518	-13.7731	down
CabbageG_a_f_g044015	23	3	0.000134	0.00168518	2.9386	up
CabbageG_a_f_g000450	29	64	0.00013	0.0016373	-1.14202	down
CabbageG_a_f_g030706	61	24	0.00013	0.0016373	1.34577	up
CabbageG_a_f_g034808	53	19	0.000125	0.001579	1.47999	up
CabbageG_a_f_g050363	9	33	0.000125	0.001579	-1.87447	down
CabbageG_a_f_g008872	1	17	0.000114	0.00144434	-4.08746	down
CabbageG_a_f_g021429	18	48	0.000114	0.00144434	-1.41504	down
CabbageG_a_f_g032015	1	17	0.000114	0.00144434	-4.08746	down
CabbageG_a_f_g043834	1	17	0.000114	0.00144434	-4.08746	down
CabbageG_a_f_g043164	10	35	0.000112	0.00142218	-1.80735	down
CabbageG_a_f_g015780	21	2	0.000111	0.00141212	3.39232	up
CabbageG_a_f_g020419	21	2	0.000111	0.00141212	3.39232	up
CabbageG_a_f_g036592	21	2	0.000111	0.00141212	3.39232	up
CabbageG_a_f_g009007	16	45	0.000108	0.00137601	-1.49185	down
CabbageG_a_f_g046249	30	6	0.000105	0.00133979	2.32193	up
CabbageG_a_f_g033494	45	14	0.000104	0.00132903	1.6845	up
CabbageG_a_f_g008141	28	5	0.000101	0.00129263	2.48543	up
CabbageG_a_f_g028586	4	24	0.000101	0.00129263	-2.58496	down
CabbageG_a_f_g025706	36	9	0.0001	0.00128176	2	up
CabbageG_a_f_g041636	11	37	9.9e-05	0.0012699	-1.75002	down
CabbageG_a_f_g043179	52	18	9.8e-05	0.00125802	1.53051	up
CabbageG_a_f_g026935	3	22	9.5e-05	0.00122136	-2.87447	down
CabbageG_a_f_g049344	26	4	9.4e-05	0.00120941	2.70044	up
CabbageG_a_f_g049137	62	24	9.2e-05	0.00118458	1.36923	up
CabbageG_a_f_g000154	40	11	9e-05	0.00116014	1.8625	up
CabbageG_a_f_g001741	16	0	8.9e-05	0.00115867	13.9658	up
CabbageG_a_f_g006758	16	0	8.9e-05	0.00115867	13.9658	up
CabbageG_a_f_g008326	16	0	8.9e-05	0.00115867	13.9658	up
CabbageG_a_f_g008422	16	0	8.9e-05	0.00115867	13.9658	up
CabbageG_a_f_g010830	16	0	8.9e-05	0.00115867	13.9658	up
CabbageG_a_f_g011671	16	0	8.9e-05	0.00115867	13.9658	up
CabbageG_a_f_g013072	16	0	8.9e-05	0.00115867	13.9658	up
CabbageG_a_f_g014234	16	0	8.9e-05	0.00115867	13.9658	up
CabbageG_a_f_g015691	16	0	8.9e-05	0.00115867	13.9658	up
CabbageG_a_f_g019202	16	0	8.9e-05	0.00115867	13.9658	up
CabbageG_a_f_g021343	16	0	8.9e-05	0.00115867	13.9658	up
CabbageG_a_f_g027291	16	0	8.9e-05	0.00115867	13.9658	up
CabbageG_a_f_g027497	16	0	8.9e-05	0.00115867	13.9658	up
CabbageG_a_f_g027913	16	0	8.9e-05	0.00115867	13.9658	up
CabbageG_a_f_g028001	16	0	8.9e-05	0.00115867	13.9658	up
CabbageG_a_f_g029582	16	0	8.9e-05	0.00115867	13.9658	up
CabbageG_a_f_g032336	16	0	8.9e-05	0.00115867	13.9658	up
CabbageG_a_f_g033345	16	0	8.9e-05	0.00115867	13.9658	up
CabbageG_a_f_g033380	16	0	8.9e-05	0.00115867	13.9658	up
CabbageG_a_f_g041129	16	0	8.9e-05	0.00115867	13.9658	up
CabbageG_a_f_g049058	16	0	8.9e-05	0.00115867	13.9658	up
CabbageG_a_f_g049180	16	0	8.9e-05	0.00115867	13.9658	up
CabbageG_a_f_g052194	16	0	8.9e-05	0.00115867	13.9658	up
CabbageG_a_f_g054042	16	0	8.9e-05	0.00115867	13.9658	up
CabbageG_a_f_g052226	49	16	8.5e-05	0.00111772	1.61471	up
CabbageG_a_f_g012109	24	3	8.3e-05	0.0010948	3	up
CabbageG_a_f_g023962	19	1	8.3e-05	0.0010948	4.24793	up
CabbageG_a_f_g024926	19	1	8.3e-05	0.0010948	4.24793	up
CabbageG_a_f_g028245	19	1	8.3e-05	0.0010948	4.24793	up
CabbageG_a_f_g031396	19	1	8.3e-05	0.0010948	4.24793	up
CabbageG_a_f_g035224	19	1	8.3e-05	0.0010948	4.24793	up
CabbageG_a_f_g002402	24	58	8.2e-05	0.00108456	-1.27302	down
CabbageG_a_f_g008272	40	81	7.8e-05	0.00103487	-1.01792	down
CabbageG_a_f_g010835	0	15	7.7e-05	0.0010228	-13.8727	down
CabbageG_a_f_g028426	0	15	7.7e-05	0.0010228	-13.8727	down
CabbageG_a_f_g042817	13	41	7.5e-05	0.0009974	-1.65711	down
CabbageG_a_f_g004671	69	28	7.4e-05	0.000984872	1.30117	up
CabbageG_a_f_g038665	34	73	6.9e-05	0.000919766	-1.10236	down
CabbageG_a_f_g006173	22	2	6.8e-05	0.000908215	3.45943	up
CabbageG_a_f_g016259	22	2	6.8e-05	0.000908215	3.45943	up
CabbageG_a_f_g028210	23	57	6.8e-05	0.000908215	-1.30933	down
CabbageG_a_f_g035984	22	2	6.8e-05	0.000908215	3.45943	up
CabbageG_a_f_g015596	35	8	6.7e-05	0.000896619	2.12928	up
CabbageG_a_f_g049933	1	18	6.6e-05	0.000884978	-4.16993	down
CabbageG_a_f_g050344	37	9	6.6e-05	0.000884978	2.03953	up
CabbageG_a_f_g007034	19	51	6.5e-05	0.00087329	-1.4245	down
CabbageG_a_f_g022479	41	83	6.4e-05	0.000861897	-1.01749	down
CabbageG_a_f_g033011	29	5	6.4e-05	0.000861897	2.53605	up
CabbageG_a_f_g049912	29	5	6.4e-05	0.000861897	2.53605	up
CabbageG_a_f_g013101	4	25	6.1e-05	0.000824761	-2.64386	down
CabbageG_a_f_g020162	41	11	5.9e-05	0.000798354	1.89812	up
CabbageG_a_f_g013489	7	31	5.8e-05	0.0007867	-2.14684	down
CabbageG_a_f_g013929	27	4	5.8e-05	0.0007867	2.75489	up
CabbageG_a_f_g036924	27	4	5.8e-05	0.0007867	2.75489	up
CabbageG_a_f_g050807	27	4	5.8e-05	0.0007867	2.75489	up
CabbageG_a_f_g051724	27	4	5.8e-05	0.0007867	2.75489	up
CabbageG_a_f_g010301	3	23	5.7e-05	0.00077499	-2.9386	down
CabbageG_a_f_g012427	22	56	5.6e-05	0.000762613	-1.34792	down
CabbageG_a_f_g025483	15	45	5.6e-05	0.000762613	-1.58496	down
CabbageG_a_f_g036224	28	65	5.5e-05	0.000750799	-1.21501	down
CabbageG_a_f_g043412	28	65	5.5e-05	0.000750799	-1.21501	down
CabbageG_a_f_g051545	73	30	5.5e-05	0.000750799	1.28293	up
CabbageG_a_f_g000287	17	0	5.3e-05	0.000728466	14.0532	up
CabbageG_a_f_g008898	17	0	5.3e-05	0.000728466	14.0532	up
CabbageG_a_f_g013288	17	0	5.3e-05	0.000728466	14.0532	up
CabbageG_a_f_g015675	17	0	5.3e-05	0.000728466	14.0532	up
CabbageG_a_f_g016150	17	0	5.3e-05	0.000728466	14.0532	up
CabbageG_a_f_g019397	17	0	5.3e-05	0.000728466	14.0532	up
CabbageG_a_f_g024634	17	0	5.3e-05	0.000728466	14.0532	up
CabbageG_a_f_g032607	17	0	5.3e-05	0.000728466	14.0532	up
CabbageG_a_f_g032944	17	0	5.3e-05	0.000728466	14.0532	up
CabbageG_a_f_g046071	17	0	5.3e-05	0.000728466	14.0532	up
CabbageG_a_f_g046761	17	0	5.3e-05	0.000728466	14.0532	up
CabbageG_a_f_g048647	17	0	5.3e-05	0.000728466	14.0532	up
CabbageG_a_f_g052506	17	0	5.3e-05	0.000728466	14.0532	up
CabbageG_a_f_g054641	17	0	5.3e-05	0.000728466	14.0532	up
CabbageG_a_f_g010653	20	1	5e-05	0.000694528	4.32193	up
CabbageG_a_f_g021025	20	1	5e-05	0.000694528	4.32193	up
CabbageG_a_f_g021210	20	1	5e-05	0.000694528	4.32193	up
CabbageG_a_f_g023540	20	1	5e-05	0.000694528	4.32193	up
CabbageG_a_f_g040321	20	1	5e-05	0.000694528	4.32193	up
CabbageG_a_f_g038670	2	21	4.9e-05	0.000682589	-3.39232	down
CabbageG_a_f_g047869	44	88	4.8e-05	0.000669207	-1	down
CabbageG_a_f_g036950	27	64	4.6e-05	0.000643168	-1.24511	down
CabbageG_a_f_g043669	72	29	4.6e-05	0.000643168	1.31194	up
CabbageG_a_f_g004023	0	16	4.5e-05	0.000630742	-13.9658	down
CabbageG_a_f_g008464	0	16	4.5e-05	0.000630742	-13.9658	down
CabbageG_a_f_g012684	36	8	4.4e-05	0.000617488	2.16993	up
CabbageG_a_f_g006358	38	9	4.3e-05	0.000603953	2.078	up
CabbageG_a_f_g020299	32	6	4.2e-05	0.000591373	2.41504	up
CabbageG_a_f_g025786	32	6	4.2e-05	0.000591373	2.41504	up
CabbageG_a_f_g051947	32	6	4.2e-05	0.000591373	2.41504	up
CabbageG_a_f_g015427	23	2	4.1e-05	0.00057921	3.52356	up
CabbageG_a_f_g026258	23	2	4.1e-05	0.00057921	3.52356	up
CabbageG_a_f_g039091	23	2	4.1e-05	0.00057921	3.52356	up
CabbageG_a_f_g019298	74	30	4e-05	0.000566731	1.30256	up
CabbageG_a_f_g030486	107	52	4e-05	0.000566731	1.04103	up
CabbageG_a_f_g035715	17	49	4e-05	0.000566731	-1.52725	down
CabbageG_a_f_g050362	17	49	4e-05	0.000566731	-1.52725	down
CabbageG_a_f_g000510	5	28	3.8e-05	0.000539518	-2.48543	down
CabbageG_a_f_g019815	44	12	3.7e-05	0.000526418	1.87447	up
CabbageG_a_f_g032069	30	69	3.7e-05	0.000526418	-1.20163	down
CabbageG_a_f_g032671	82	35	3.7e-05	0.000526418	1.22827	up
CabbageG_a_f_g040343	44	12	3.7e-05	0.000526418	1.87447	up
CabbageG_a_f_g028590	4	26	3.6e-05	0.000513479	-2.70044	down
CabbageG_a_f_g018314	8	34	3.4e-05	0.000485767	-2.08746	down
CabbageG_a_f_g052295	8	34	3.4e-05	0.000485767	-2.08746	down
CabbageG_a_f_g038123	41	85	3.3e-05	0.000472273	-1.05184	down
CabbageG_a_f_g005391	18	0	3.2e-05	0.000460675	14.1357	up
CabbageG_a_f_g010324	13	43	3.2e-05	0.000460675	-1.72583	down
CabbageG_a_f_g013710	18	0	3.2e-05	0.000460675	14.1357	up
CabbageG_a_f_g017930	18	0	3.2e-05	0.000460675	14.1357	up
CabbageG_a_f_g020911	13	43	3.2e-05	0.000460675	-1.72583	down
CabbageG_a_f_g022598	18	0	3.2e-05	0.000460675	14.1357	up
CabbageG_a_f_g022896	18	0	3.2e-05	0.000460675	14.1357	up
CabbageG_a_f_g027569	18	0	3.2e-05	0.000460675	14.1357	up
CabbageG_a_f_g030902	18	0	3.2e-05	0.000460675	14.1357	up
CabbageG_a_f_g034604	18	0	3.2e-05	0.000460675	14.1357	up
CabbageG_a_f_g052436	18	0	3.2e-05	0.000460675	14.1357	up
CabbageG_a_f_g054644	18	0	3.2e-05	0.000460675	14.1357	up
CabbageG_a_f_g022462	21	1	3e-05	0.000435756	4.39232	up
CabbageG_a_f_g029144	21	1	3e-05	0.000435756	4.39232	up
CabbageG_a_f_g032897	78	32	3e-05	0.000435756	1.2854	up
CabbageG_a_f_g040410	21	1	3e-05	0.000435756	4.39232	up
CabbageG_a_f_g042277	21	1	3e-05	0.000435756	4.39232	up
CabbageG_a_f_g045981	21	1	3e-05	0.000435756	4.39232	up
CabbageG_a_f_g000249	50	15	2.9e-05	0.000423037	1.73697	up
CabbageG_a_f_g008981	35	77	2.9e-05	0.000423037	-1.1375	down
CabbageG_a_f_g010615	24	61	2.7e-05	0.000395388	-1.34577	down
CabbageG_a_f_g018805	83	35	2.7e-05	0.000395388	1.24576	up
CabbageG_a_f_g024925	33	6	2.7e-05	0.000395388	2.45943	up
CabbageG_a_f_g040978	24	61	2.7e-05	0.000395388	-1.34577	down
CabbageG_a_f_g048622	24	61	2.7e-05	0.000395388	-1.34577	down
CabbageG_a_f_g013224	64	23	2.6e-05	0.000382887	1.47644	up
CabbageG_a_f_g020804	0	17	2.6e-05	0.000382887	-14.0532	down
CabbageG_a_f_g028348	0	17	2.6e-05	0.000382887	-14.0532	down
CabbageG_a_f_g037595	0	17	2.6e-05	0.000382887	-14.0532	down
CabbageG_a_f_g038463	32	73	2.6e-05	0.000382887	-1.18982	down
CabbageG_a_f_g045625	24	2	2.5e-05	0.0003696	3.58496	up
CabbageG_a_f_g005533	12	42	2.3e-05	0.00034107	-1.80735	down
CabbageG_a_f_g020124	6	31	2.3e-05	0.00034107	-2.36923	down
CabbageG_a_f_g036561	12	42	2.3e-05	0.00034107	-1.80735	down
CabbageG_a_f_g005521	4	27	2.2e-05	0.000327956	-2.75489	down
CabbageG_a_f_g008867	82	34	2.2e-05	0.000327956	1.27009	up
CabbageG_a_f_g020504	31	72	2.2e-05	0.000327956	-1.21573	down
CabbageG_a_f_g030749	4	27	2.2e-05	0.000327956	-2.75489	down
CabbageG_a_f_g041706	56	18	2.2e-05	0.000327956	1.63743	up
CabbageG_a_f_g053052	48	96	2.2e-05	0.000327956	-1	down
CabbageG_a_f_g001623	16	49	2.1e-05	0.000314843	-1.61471	down
CabbageG_a_f_g011970	16	49	2.1e-05	0.000314843	-1.61471	down
CabbageG_a_f_g013925	40	85	2.1e-05	0.000314843	-1.08746	down
CabbageG_a_f_g034800	21	57	2.1e-05	0.000314843	-1.44057	down
CabbageG_a_f_g038790	8	35	2.1e-05	0.000314843	-2.12928	down
CabbageG_a_f_g042125	49	14	2.1e-05	0.000314843	1.80735	up
CabbageG_a_f_g047202	9	37	2e-05	0.000301044	-2.03953	down
CabbageG_a_f_g052022	9	37	2e-05	0.000301044	-2.03953	down
CabbageG_a_f_g000273	19	0	1.9e-05	0.00028816	14.2137	up
CabbageG_a_f_g002214	19	0	1.9e-05	0.00028816	14.2137	up
CabbageG_a_f_g005488	19	0	1.9e-05	0.00028816	14.2137	up
CabbageG_a_f_g006820	19	0	1.9e-05	0.00028816	14.2137	up
CabbageG_a_f_g012019	19	0	1.9e-05	0.00028816	14.2137	up
CabbageG_a_f_g012132	19	0	1.9e-05	0.00028816	14.2137	up
CabbageG_a_f_g014282	19	0	1.9e-05	0.00028816	14.2137	up
CabbageG_a_f_g027363	19	0	1.9e-05	0.00028816	14.2137	up
CabbageG_a_f_g030906	27	3	1.9e-05	0.00028816	3.16993	up
CabbageG_a_f_g036486	19	0	1.9e-05	0.00028816	14.2137	up
CabbageG_a_f_g038872	19	0	1.9e-05	0.00028816	14.2137	up
CabbageG_a_f_g040842	19	0	1.9e-05	0.00028816	14.2137	up
CabbageG_a_f_g044980	19	0	1.9e-05	0.00028816	14.2137	up
CabbageG_a_f_g052432	19	0	1.9e-05	0.00028816	14.2137	up
CabbageG_a_f_g008068	14	46	1.8e-05	0.00027607	-1.71621	down
CabbageG_a_f_g013502	22	1	1.8e-05	0.00027607	4.45943	up
CabbageG_a_f_g018585	36	7	1.8e-05	0.00027607	2.36257	up
CabbageG_a_f_g018840	22	1	1.8e-05	0.00027607	4.45943	up
CabbageG_a_f_g040091	22	1	1.8e-05	0.00027607	4.45943	up
CabbageG_a_f_g040705	26	65	1.8e-05	0.00027607	-1.32193	down
CabbageG_a_f_g042134	10	39	1.8e-05	0.00027607	-1.96347	down
CabbageG_a_f_g046333	22	1	1.8e-05	0.00027607	4.45943	up
CabbageG_a_f_g050376	30	71	1.8e-05	0.00027607	-1.24286	down
CabbageG_a_f_g010923	34	6	1.7e-05	0.000262508	2.5025	up
CabbageG_a_f_g030574	2	23	1.7e-05	0.000262508	-3.52356	down
CabbageG_a_f_g031376	126	63	1.7e-05	0.000262508	1	up
CabbageG_a_f_g002213	0	18	1.5e-05	0.00023332	-14.1357	down
CabbageG_a_f_g008864	0	18	1.5e-05	0.00023332	-14.1357	down
CabbageG_a_f_g010637	25	64	1.5e-05	0.00023332	-1.35614	down
CabbageG_a_f_g013578	25	2	1.5e-05	0.00023332	3.64386	up
CabbageG_a_f_g029562	0	18	1.5e-05	0.00023332	-14.1357	down
CabbageG_a_f_g036443	25	64	1.5e-05	0.00023332	-1.35614	down
CabbageG_a_f_g014849	115	55	1.4e-05	0.000218765	1.06413	up
CabbageG_a_f_g001011	19	55	1.3e-05	0.000203794	-1.53343	down
CabbageG_a_f_g042710	26	66	1.3e-05	0.000203794	-1.34395	down
CabbageG_a_f_g051295	1	21	1.3e-05	0.000203794	-4.39232	down
CabbageG_a_f_g000037	20	0	1.2e-05	0.000190045	14.2877	up
CabbageG_a_f_g000175	20	0	1.2e-05	0.000190045	14.2877	up
CabbageG_a_f_g004003	20	0	1.2e-05	0.000190045	14.2877	up
CabbageG_a_f_g006728	20	0	1.2e-05	0.000190045	14.2877	up
CabbageG_a_f_g006924	14	47	1.2e-05	0.000190045	-1.74723	down
CabbageG_a_f_g013421	41	9	1.2e-05	0.000190045	2.18763	up
CabbageG_a_f_g020740	20	0	1.2e-05	0.000190045	14.2877	up
CabbageG_a_f_g023459	14	47	1.2e-05	0.000190045	-1.74723	down
CabbageG_a_f_g025568	20	0	1.2e-05	0.000190045	14.2877	up
CabbageG_a_f_g028481	20	0	1.2e-05	0.000190045	14.2877	up
CabbageG_a_f_g034237	20	0	1.2e-05	0.000190045	14.2877	up
CabbageG_a_f_g036471	28	3	1.2e-05	0.000190045	3.22239	up
CabbageG_a_f_g036731	20	0	1.2e-05	0.000190045	14.2877	up
CabbageG_a_f_g045629	20	0	1.2e-05	0.000190045	14.2877	up
CabbageG_a_f_g045659	20	0	1.2e-05	0.000190045	14.2877	up
CabbageG_a_f_g020758	10	40	1.1e-05	0.000176259	-2	down
CabbageG_a_f_g020794	23	1	1.1e-05	0.000176259	4.52356	up
CabbageG_a_f_g021563	23	1	1.1e-05	0.000176259	4.52356	up
CabbageG_a_f_g026306	92	39	1.1e-05	0.000176259	1.23816	up
CabbageG_a_f_g034733	20	57	1.1e-05	0.000176259	-1.51096	down
CabbageG_a_f_g010759	2	24	1e-05	0.000161299	-3.58496	down
CabbageG_a_f_g020339	23	62	1e-05	0.000161299	-1.43063	down
CabbageG_a_f_g038430	2	24	1e-05	0.000161299	-3.58496	down
CabbageG_a_f_g044323	25	65	1e-05	0.000161299	-1.37851	down
CabbageG_a_f_g002089	0	19	9e-06	0.000146419	-14.2137	down
CabbageG_a_f_g002443	26	2	9e-06	0.000146419	3.70044	up
CabbageG_a_f_g010725	26	2	9e-06	0.000146419	3.70044	up
CabbageG_a_f_g013137	30	73	9e-06	0.000146419	-1.28293	down
CabbageG_a_f_g013836	26	2	9e-06	0.000146419	3.70044	up
CabbageG_a_f_g030485	26	2	9e-06	0.000146419	3.70044	up
CabbageG_a_f_g036054	26	2	9e-06	0.000146419	3.70044	up
CabbageG_a_f_g047721	6	33	9e-06	0.000146419	-2.45943	down
CabbageG_a_f_g052330	6	33	9e-06	0.000146419	-2.45943	down
CabbageG_a_f_g026093	38	85	8e-06	0.000131154	-1.16146	down
CabbageG_a_f_g035668	4	29	8e-06	0.000131154	-2.85798	down
CabbageG_a_f_g003277	21	0	7e-06	0.000116272	14.3581	up
CabbageG_a_f_g010645	21	0	7e-06	0.000116272	14.3581	up
CabbageG_a_f_g010704	21	0	7e-06	0.000116272	14.3581	up
CabbageG_a_f_g010868	101	44	7e-06	0.000116272	1.19878	up
CabbageG_a_f_g013720	15	50	7e-06	0.000116272	-1.73697	down
CabbageG_a_f_g013970	21	0	7e-06	0.000116272	14.3581	up
CabbageG_a_f_g014320	21	0	7e-06	0.000116272	14.3581	up
CabbageG_a_f_g014515	24	1	7e-06	0.000116272	4.58496	up
CabbageG_a_f_g016571	38	7	7e-06	0.000116272	2.44057	up
CabbageG_a_f_g029537	21	0	7e-06	0.000116272	14.3581	up
CabbageG_a_f_g029847	21	0	7e-06	0.000116272	14.3581	up
CabbageG_a_f_g031275	39	87	7e-06	0.000116272	-1.15754	down
CabbageG_a_f_g034186	21	0	7e-06	0.000116272	14.3581	up
CabbageG_a_f_g035789	21	0	7e-06	0.000116272	14.3581	up
CabbageG_a_f_g040506	21	0	7e-06	0.000116272	14.3581	up
CabbageG_a_f_g044212	21	0	7e-06	0.000116272	14.3581	up
CabbageG_a_f_g048884	29	3	7e-06	0.000116272	3.27302	up
CabbageG_a_f_g049154	40	8	7e-06	0.000116272	2.32193	up
CabbageG_a_f_g051645	20	58	7e-06	0.000116272	-1.53605	down
CabbageG_a_f_g053098	21	0	7e-06	0.000116272	14.3581	up
CabbageG_a_f_g013473	28	71	6e-06	0.000101445	-1.34239	down
CabbageG_a_f_g022531	24	65	6e-06	0.000101445	-1.43741	down
CabbageG_a_f_g024264	27	2	6e-06	0.000101445	3.75489	up
CabbageG_a_f_g028871	27	2	6e-06	0.000101445	3.75489	up
CabbageG_a_f_g031858	27	2	6e-06	0.000101445	3.75489	up
CabbageG_a_f_g031918	52	14	6e-06	0.000101445	1.89308	up
CabbageG_a_f_g036218	38	86	6e-06	0.000101445	-1.17834	down
CabbageG_a_f_g038834	27	2	6e-06	0.000101445	3.75489	up
CabbageG_a_f_g039397	27	2	6e-06	0.000101445	3.75489	up
CabbageG_a_f_g012686	5	32	5e-06	8.56445e-05	-2.67807	down
CabbageG_a_f_g013918	32	4	5e-06	8.56445e-05	3	up
CabbageG_a_f_g015484	43	9	5e-06	8.56445e-05	2.25634	up
CabbageG_a_f_g016392	14	49	5e-06	8.56445e-05	-1.80735	down
CabbageG_a_f_g021222	0	20	5e-06	8.56445e-05	-14.2877	down
CabbageG_a_f_g037002	30	3	5e-06	8.56445e-05	3.32193	up
CabbageG_a_f_g047498	20	59	5e-06	8.56445e-05	-1.56071	down
CabbageG_a_f_g048382	45	10	5e-06	8.56445e-05	2.16993	up
CabbageG_a_f_g051546	110	49	5e-06	8.56445e-05	1.16665	up
CabbageG_a_f_g004941	1	23	4e-06	6.97447e-05	-4.52356	down
CabbageG_a_f_g006416	22	0	4e-06	6.97447e-05	14.4252	up
CabbageG_a_f_g006479	22	0	4e-06	6.97447e-05	14.4252	up
CabbageG_a_f_g008807	22	0	4e-06	6.97447e-05	14.4252	up
CabbageG_a_f_g009268	18	56	4e-06	6.97447e-05	-1.63743	down
CabbageG_a_f_g013834	22	0	4e-06	6.97447e-05	14.4252	up
CabbageG_a_f_g015426	21	61	4e-06	6.97447e-05	-1.53842	down
CabbageG_a_f_g019743	141	70	4e-06	6.97447e-05	1.01027	up
CabbageG_a_f_g023468	22	0	4e-06	6.97447e-05	14.4252	up
CabbageG_a_f_g029727	81	30	4e-06	6.97447e-05	1.43296	up
CabbageG_a_f_g029762	28	2	4e-06	6.97447e-05	3.80735	up
CabbageG_a_f_g040052	22	0	4e-06	6.97447e-05	14.4252	up
CabbageG_a_f_g040490	22	0	4e-06	6.97447e-05	14.4252	up
CabbageG_a_f_g041897	22	0	4e-06	6.97447e-05	14.4252	up
CabbageG_a_f_g042696	22	0	4e-06	6.97447e-05	14.4252	up
CabbageG_a_f_g048795	22	0	4e-06	6.97447e-05	14.4252	up
CabbageG_a_f_g049150	24	66	4e-06	6.97447e-05	-1.45943	down
CabbageG_a_f_g002570	129	61	3e-06	5.39968e-05	1.08049	up
CabbageG_a_f_g005622	23	0	3e-06	5.39968e-05	14.4893	up
CabbageG_a_f_g007219	11	45	3e-06	5.39968e-05	-2.03242	down
CabbageG_a_f_g011518	23	0	3e-06	5.39968e-05	14.4893	up
CabbageG_a_f_g011887	23	0	3e-06	5.39968e-05	14.4893	up
CabbageG_a_f_g013352	14	50	3e-06	5.39968e-05	-1.8365	down
CabbageG_a_f_g015736	26	1	3e-06	5.39968e-05	4.70044	up
CabbageG_a_f_g017527	23	0	3e-06	5.39968e-05	14.4893	up
CabbageG_a_f_g017655	17	55	3e-06	5.39968e-05	-1.6939	down
CabbageG_a_f_g020721	26	1	3e-06	5.39968e-05	4.70044	up
CabbageG_a_f_g021173	31	3	3e-06	5.39968e-05	3.36923	up
CabbageG_a_f_g023367	11	45	3e-06	5.39968e-05	-2.03242	down
CabbageG_a_f_g026602	4	31	3e-06	5.39968e-05	-2.9542	down
CabbageG_a_f_g027763	6	35	3e-06	5.39968e-05	-2.54432	down
CabbageG_a_f_g027834	23	0	3e-06	5.39968e-05	14.4893	up
CabbageG_a_f_g029920	26	1	3e-06	5.39968e-05	4.70044	up
CabbageG_a_f_g030603	8	39	3e-06	5.39968e-05	-2.2854	down
CabbageG_a_f_g031625	23	0	3e-06	5.39968e-05	14.4893	up
CabbageG_a_f_g033681	23	0	3e-06	5.39968e-05	14.4893	up
CabbageG_a_f_g034188	96	39	3e-06	5.39968e-05	1.29956	up
CabbageG_a_f_g034517	23	0	3e-06	5.39968e-05	14.4893	up
CabbageG_a_f_g035208	40	7	3e-06	5.39968e-05	2.51457	up
CabbageG_a_f_g035597	1	24	3e-06	5.39968e-05	-4.58496	down
CabbageG_a_f_g038738	23	0	3e-06	5.39968e-05	14.4893	up
CabbageG_a_f_g040949	23	0	3e-06	5.39968e-05	14.4893	up
CabbageG_a_f_g044471	38	6	3e-06	5.39968e-05	2.66297	up
CabbageG_a_f_g044611	5	33	3e-06	5.39968e-05	-2.72247	down
CabbageG_a_f_g044911	26	1	3e-06	5.39968e-05	4.70044	up
CabbageG_a_f_g047286	23	0	3e-06	5.39968e-05	14.4893	up
CabbageG_a_f_g047565	40	7	3e-06	5.39968e-05	2.51457	up
CabbageG_a_f_g048618	4	31	3e-06	5.39968e-05	-2.9542	down
CabbageG_a_f_g050893	53	109	3e-06	5.39968e-05	-1.04026	down
CabbageG_a_f_g051913	31	3	3e-06	5.39968e-05	3.36923	up
CabbageG_a_f_g053895	8	39	3e-06	5.39968e-05	-2.2854	down
CabbageG_a_f_g000448	47	102	2e-06	3.75061e-05	-1.11784	down
CabbageG_a_f_g001636	24	0	2e-06	3.75061e-05	14.5507	up
CabbageG_a_f_g001989	69	22	2e-06	3.75061e-05	1.64909	up
CabbageG_a_f_g002021	58	16	2e-06	3.75061e-05	1.85798	up
CabbageG_a_f_g005518	49	105	2e-06	3.75061e-05	-1.09954	down
CabbageG_a_f_g007140	9	42	2e-06	3.75061e-05	-2.22239	down
CabbageG_a_f_g007796	24	0	2e-06	3.75061e-05	14.5507	up
CabbageG_a_f_g010876	27	1	2e-06	3.75061e-05	4.75489	up
CabbageG_a_f_g014830	6	36	2e-06	3.75061e-05	-2.58496	down
CabbageG_a_f_g016048	24	0	2e-06	3.75061e-05	14.5507	up
CabbageG_a_f_g019197	24	0	2e-06	3.75061e-05	14.5507	up
CabbageG_a_f_g019769	62	18	2e-06	3.75061e-05	1.78427	up
CabbageG_a_f_g026053	24	68	2e-06	3.75061e-05	-1.5025	down
CabbageG_a_f_g027838	24	0	2e-06	3.75061e-05	14.5507	up
CabbageG_a_f_g028214	2	27	2e-06	3.75061e-05	-3.75489	down
CabbageG_a_f_g031535	9	42	2e-06	3.75061e-05	-2.22239	down
CabbageG_a_f_g033384	24	0	2e-06	3.75061e-05	14.5507	up
CabbageG_a_f_g035344	32	3	2e-06	3.75061e-05	3.41504	up
CabbageG_a_f_g035906	24	0	2e-06	3.75061e-05	14.5507	up
CabbageG_a_f_g036374	24	0	2e-06	3.75061e-05	14.5507	up
CabbageG_a_f_g036666	27	1	2e-06	3.75061e-05	4.75489	up
CabbageG_a_f_g038589	15	53	2e-06	3.75061e-05	-1.82103	down
CabbageG_a_f_g040787	24	0	2e-06	3.75061e-05	14.5507	up
CabbageG_a_f_g042149	3	29	2e-06	3.75061e-05	-3.27302	down
CabbageG_a_f_g042336	24	0	2e-06	3.75061e-05	14.5507	up
CabbageG_a_f_g043409	24	0	2e-06	3.75061e-05	14.5507	up
CabbageG_a_f_g049149	15	53	2e-06	3.75061e-05	-1.82103	down
CabbageG_a_f_g051467	34	4	2e-06	3.75061e-05	3.08746	up
CabbageG_a_f_g053367	16	55	2e-06	3.75061e-05	-1.78136	down
CabbageG_a_f_g000228	100	39	1e-06	1.99052e-05	1.35845	up
CabbageG_a_f_g002240	8	42	1e-06	1.99052e-05	-2.39232	down
CabbageG_a_f_g006032	9	43	1e-06	1.99052e-05	-2.25634	down
CabbageG_a_f_g006699	25	0	1e-06	1.99052e-05	14.6096	up
CabbageG_a_f_g007357	14	54	1e-06	1.99052e-05	-1.94753	down
CabbageG_a_f_g007711	29	1	1e-06	1.99052e-05	4.85798	up
CabbageG_a_f_g010208	25	0	1e-06	1.99052e-05	14.6096	up
CabbageG_a_f_g010353	25	0	1e-06	1.99052e-05	14.6096	up
CabbageG_a_f_g010920	28	1	1e-06	1.99052e-05	4.80735	up
CabbageG_a_f_g011530	25	0	1e-06	1.99052e-05	14.6096	up
CabbageG_a_f_g011976	26	0	1e-06	1.99052e-05	14.6662	up
CabbageG_a_f_g012020	26	0	1e-06	1.99052e-05	14.6662	up
CabbageG_a_f_g012213	29	1	1e-06	1.99052e-05	4.85798	up
CabbageG_a_f_g012600	25	0	1e-06	1.99052e-05	14.6096	up
CabbageG_a_f_g013110	25	0	1e-06	1.99052e-05	14.6096	up
CabbageG_a_f_g013837	26	0	1e-06	1.99052e-05	14.6662	up
CabbageG_a_f_g014809	34	3	1e-06	1.99052e-05	3.5025	up
CabbageG_a_f_g015200	40	6	1e-06	1.99052e-05	2.73697	up
CabbageG_a_f_g015973	6	37	1e-06	1.99052e-05	-2.62449	down
CabbageG_a_f_g017530	25	0	1e-06	1.99052e-05	14.6096	up
CabbageG_a_f_g018332	44	101	1e-06	1.99052e-05	-1.19878	down
CabbageG_a_f_g020835	105	42	1e-06	1.99052e-05	1.32193	up
CabbageG_a_f_g021560	25	0	1e-06	1.99052e-05	14.6096	up
CabbageG_a_f_g021604	28	1	1e-06	1.99052e-05	4.80735	up
CabbageG_a_f_g022785	4	33	1e-06	1.99052e-05	-3.04439	down
CabbageG_a_f_g024987	58	14	1e-06	1.99052e-05	2.05063	up
CabbageG_a_f_g025809	33	85	1e-06	1.99052e-05	-1.365	down
CabbageG_a_f_g026402	28	76	1e-06	1.99052e-05	-1.44057	down
CabbageG_a_f_g026497	18	61	1e-06	1.99052e-05	-1.76081	down
CabbageG_a_f_g026502	25	0	1e-06	1.99052e-05	14.6096	up
CabbageG_a_f_g027197	138	65	1e-06	1.99052e-05	1.08616	up
CabbageG_a_f_g028128	35	86	1e-06	1.99052e-05	-1.29698	down
CabbageG_a_f_g031536	5	36	1e-06	1.99052e-05	-2.848	down
CabbageG_a_f_g034047	26	0	1e-06	1.99052e-05	14.6662	up
CabbageG_a_f_g034068	2	29	1e-06	1.99052e-05	-3.85798	down
CabbageG_a_f_g034214	21	64	1e-06	1.99052e-05	-1.60768	down
CabbageG_a_f_g034616	35	4	1e-06	1.99052e-05	3.12928	up
CabbageG_a_f_g034951	54	13	1e-06	1.99052e-05	2.05445	up
CabbageG_a_f_g035982	25	0	1e-06	1.99052e-05	14.6096	up
CabbageG_a_f_g036376	166	83	1e-06	1.99052e-05	1	up
CabbageG_a_f_g036585	149	71	1e-06	1.99052e-05	1.06942	up
CabbageG_a_f_g038319	26	0	1e-06	1.99052e-05	14.6662	up
CabbageG_a_f_g038864	26	0	1e-06	1.99052e-05	14.6662	up
CabbageG_a_f_g040053	35	4	1e-06	1.99052e-05	3.12928	up
CabbageG_a_f_g040714	100	39	1e-06	1.99052e-05	1.35845	up
CabbageG_a_f_g041190	33	3	1e-06	1.99052e-05	3.45943	up
CabbageG_a_f_g043918	4	33	1e-06	1.99052e-05	-3.04439	down
CabbageG_a_f_g046129	29	1	1e-06	1.99052e-05	4.85798	up
CabbageG_a_f_g047080	25	0	1e-06	1.99052e-05	14.6096	up
CabbageG_a_f_g049610	25	0	1e-06	1.99052e-05	14.6096	up
CabbageG_a_f_g050200	0	24	1e-06	1.99052e-05	-14.5507	down
CabbageG_a_f_g050406	44	8	1e-06	1.99052e-05	2.45943	up
CabbageG_a_f_g051031	26	0	1e-06	1.99052e-05	14.6662	up
CabbageG_a_f_g051675	26	0	1e-06	1.99052e-05	14.6662	up
CabbageG_a_f_g053893	50	11	1e-06	1.99052e-05	2.18442	up
CabbageG_a_f_g000145	38	98	0	0	-1.36678	down
CabbageG_a_f_g000160	34	88	0	0	-1.37197	down
CabbageG_a_f_g000251	56	7	0	0	3	up
CabbageG_a_f_g000288	33	0	0	0	15.0102	up
CabbageG_a_f_g000368	81	2	0	0	5.33985	up
CabbageG_a_f_g000388	2	67	0	0	-5.06609	down
CabbageG_a_f_g000426	48	4	0	0	3.58496	up
CabbageG_a_f_g000489	16	145	0	0	-3.17991	down
CabbageG_a_f_g000495	33	0	0	0	15.0102	up
CabbageG_a_f_g000597	188	403	0	0	-1.10005	down
CabbageG_a_f_g000626	58	146	0	0	-1.33184	down
CabbageG_a_f_g000852	23	112	0	0	-2.28379	down
CabbageG_a_f_g000886	7	144	0	0	-4.36257	down
CabbageG_a_f_g000907	50	178	0	0	-1.83188	down
CabbageG_a_f_g001007	33	0	0	0	15.0102	up
CabbageG_a_f_g001040	9	49	0	0	-2.44478	down
CabbageG_a_f_g001073	121	0	0	0	16.8846	up
CabbageG_a_f_g001105	76	8	0	0	3.24793	up
CabbageG_a_f_g001178	33	0	0	0	15.0102	up
CabbageG_a_f_g001212	37	2	0	0	4.20945	up
CabbageG_a_f_g001277	48	0	0	0	15.5507	up
CabbageG_a_f_g001305	37	0	0	0	15.1752	up
CabbageG_a_f_g001371	62	150	0	0	-1.27462	down
CabbageG_a_f_g001376	90	26	0	0	1.79141	up
CabbageG_a_f_g001738	82	342	0	0	-2.0603	down
CabbageG_a_f_g001821	246	38	0	0	2.69459	up
CabbageG_a_f_g001996	85	8	0	0	3.40939	up
CabbageG_a_f_g002000	171	354	0	0	-1.04975	down
CabbageG_a_f_g002070	86	0	0	0	16.392	up
CabbageG_a_f_g002235	43	0	0	0	15.392	up
CabbageG_a_f_g002267	54	0	0	0	15.7207	up
CabbageG_a_f_g002283	56	2	0	0	4.80735	up
CabbageG_a_f_g002381	1139	385	0	0	1.56484	up
CabbageG_a_f_g002394	129	347	0	0	-1.42756	down
CabbageG_a_f_g002583	28	78	0	0	-1.47805	down
CabbageG_a_f_g002719	45	1	0	0	5.49185	up
CabbageG_a_f_g002758	43	1	0	0	5.42626	up
CabbageG_a_f_g002958	257	128	0	0	1.00562	up
CabbageG_a_f_g003289	4	73	0	0	-4.18982	down
CabbageG_a_f_g003316	67	4	0	0	4.06609	up
CabbageG_a_f_g003347	39	144	0	0	-1.88452	down
CabbageG_a_f_g003692	69	168	0	0	-1.28379	down
CabbageG_a_f_g003856	150	363	0	0	-1.27501	down
CabbageG_a_f_g003902	195	22	0	0	3.1479	up
CabbageG_a_f_g004025	658	2117	0	0	-1.68586	down
CabbageG_a_f_g004186	480	20	0	0	4.58496	up
CabbageG_a_f_g004278	103	225	0	0	-1.12728	down
CabbageG_a_f_g004531	8	80	0	0	-3.32193	down
CabbageG_a_f_g004614	90	16	0	0	2.49185	up
CabbageG_a_f_g004635	400	0	0	0	18.6096	up
CabbageG_a_f_g004943	22	124	0	0	-2.49476	down
CabbageG_a_f_g004961	78	0	0	0	16.2512	up
CabbageG_a_f_g004972	68	1	0	0	6.08746	up
CabbageG_a_f_g005023	3	36	0	0	-3.58496	down
CabbageG_a_f_g005387	28	0	0	0	14.7731	up
CabbageG_a_f_g005475	43	2	0	0	4.42626	up
CabbageG_a_f_g005532	44	3	0	0	3.87447	up
CabbageG_a_f_g005585	46	0	0	0	15.4893	up
CabbageG_a_f_g005616	63	6	0	0	3.39232	up
CabbageG_a_f_g005683	32	0	0	0	14.9658	up
CabbageG_a_f_g005723	154	0	0	0	17.2326	up
CabbageG_a_f_g005919	174	2	0	0	6.44294	up
CabbageG_a_f_g005959	542	165	0	0	1.71583	up
CabbageG_a_f_g006011	155	0	0	0	17.2419	up
CabbageG_a_f_g006097	43	102	0	0	-1.24616	down
CabbageG_a_f_g006172	32	2	0	0	4	up
CabbageG_a_f_g006180	547	4	0	0	7.0954	up
CabbageG_a_f_g006208	26	115	0	0	-2.14505	down
CabbageG_a_f_g006250	979	320	0	0	1.61324	up
CabbageG_a_f_g006295	133	5	0	0	4.73335	up
CabbageG_a_f_g006308	87	29	0	0	1.58496	up
CabbageG_a_f_g006319	43	0	0	0	15.392	up
CabbageG_a_f_g006383	93	25	0	0	1.8953	up
CabbageG_a_f_g006521	125	44	0	0	1.50635	up
CabbageG_a_f_g006680	85	190	0	0	-1.16046	down
CabbageG_a_f_g006694	79	10	0	0	2.98185	up
CabbageG_a_f_g006707	28	0	0	0	14.7731	up
CabbageG_a_f_g006708	83	0	0	0	16.3408	up
CabbageG_a_f_g006729	46	0	0	0	15.4893	up
CabbageG_a_f_g006738	84	266	0	0	-1.66297	down
CabbageG_a_f_g006739	170	515	0	0	-1.59904	down
CabbageG_a_f_g006830	125	52	0	0	1.26534	up
CabbageG_a_f_g006863	35	104	0	0	-1.57116	down
CabbageG_a_f_g006896	32	1	0	0	5	up
CabbageG_a_f_g006897	79	4	0	0	4.30378	up
CabbageG_a_f_g006915	35	262	0	0	-2.90414	down
CabbageG_a_f_g007086	56	2	0	0	4.80735	up
CabbageG_a_f_g007163	172	6	0	0	4.8413	up
CabbageG_a_f_g007164	81	26	0	0	1.63941	up
CabbageG_a_f_g007169	89	0	0	0	16.4415	up
CabbageG_a_f_g007203	53	7	0	0	2.92057	up
CabbageG_a_f_g007213	43	0	0	0	15.392	up
CabbageG_a_f_g007299	479	1109	0	0	-1.21116	down
CabbageG_a_f_g007439	134	4	0	0	5.06609	up
CabbageG_a_f_g007751	97	0	0	0	16.5657	up
CabbageG_a_f_g008082	24	78	0	0	-1.70044	down
CabbageG_a_f_g008279	13	72	0	0	-2.46949	down
CabbageG_a_f_g008338	49	6	0	0	3.02975	up
CabbageG_a_f_g008405	44	0	0	0	15.4252	up
CabbageG_a_f_g008577	35	119	0	0	-1.76553	down
CabbageG_a_f_g008663	145	59	0	0	1.29727	up
CabbageG_a_f_g008676	34	243	0	0	-2.83735	down
CabbageG_a_f_g008876	338	75	0	0	2.17206	up
CabbageG_a_f_g009016	5	63	0	0	-3.65535	down
CabbageG_a_f_g009156	48	1	0	0	5.58496	up
CabbageG_a_f_g009237	98	1	0	0	6.61471	up
CabbageG_a_f_g009242	40	180	0	0	-2.16993	down
CabbageG_a_f_g009247	751	331	0	0	1.18198	up
CabbageG_a_f_g009304	245	3	0	0	6.35168	up
CabbageG_a_f_g009343	126	263	0	0	-1.06164	down
CabbageG_a_f_g009443	34	2	0	0	4.08746	up
CabbageG_a_f_g009516	159	13	0	0	3.61244	up
CabbageG_a_f_g009625	104	247	0	0	-1.24793	down
CabbageG_a_f_g009809	43	0	0	0	15.392	up
CabbageG_a_f_g010092	58	9	0	0	2.68806	up
CabbageG_a_f_g010260	267	121	0	0	1.14183	up
CabbageG_a_f_g010283	386	143	0	0	1.43259	up
CabbageG_a_f_g010368	515	124	0	0	2.05423	up
CabbageG_a_f_g010673	27	0	0	0	14.7207	up
CabbageG_a_f_g010750	24	86	0	0	-1.8413	down
CabbageG_a_f_g010834	1	41	0	0	-5.35755	down
CabbageG_a_f_g010867	43	107	0	0	-1.3152	down
CabbageG_a_f_g010933	86	7	0	0	3.61891	up
CabbageG_a_f_g011016	25	108	0	0	-2.11103	down
CabbageG_a_f_g011087	15	66	0	0	-2.1375	down
CabbageG_a_f_g011183	17	60	0	0	-1.81943	down
CabbageG_a_f_g011277	295	71	0	0	2.05482	up
CabbageG_a_f_g011414	64	134	0	0	-1.06609	down
CabbageG_a_f_g011420	32	97	0	0	-1.59991	down
CabbageG_a_f_g011443	182	29	0	0	2.64981	up
CabbageG_a_f_g011514	78	4	0	0	4.2854	up
CabbageG_a_f_g011915	42	6	0	0	2.80735	up
CabbageG_a_f_g012073	155	327	0	0	-1.07702	down
CabbageG_a_f_g012091	192	44	0	0	2.12553	up
CabbageG_a_f_g012092	72	17	0	0	2.08246	up
CabbageG_a_f_g012120	66	0	0	0	16.0102	up
CabbageG_a_f_g012592	42	100	0	0	-1.25154	down
CabbageG_a_f_g012593	122	267	0	0	-1.12996	down
CabbageG_a_f_g012595	70	0	0	0	16.0951	up
CabbageG_a_f_g012712	44	491	0	0	-3.48015	down
CabbageG_a_f_g012934	44	1	0	0	5.45943	up
CabbageG_a_f_g013009	41	113	0	0	-1.46263	down
CabbageG_a_f_g013014	77	0	0	0	16.2326	up
CabbageG_a_f_g013045	92	23	0	0	2	up
CabbageG_a_f_g013235	93	32	0	0	1.53916	up
CabbageG_a_f_g013325	43	1	0	0	5.42626	up
CabbageG_a_f_g013329	216	610	0	0	-1.49778	down
CabbageG_a_f_g013373	62	141	0	0	-1.18536	down
CabbageG_a_f_g013417	26	102	0	0	-1.97199	down
CabbageG_a_f_g013488	22	71	0	0	-1.69032	down
CabbageG_a_f_g013534	127	8	0	0	3.98868	up
CabbageG_a_f_g013538	51	0	0	0	15.6382	up
CabbageG_a_f_g013547	430	35	0	0	3.61891	up
CabbageG_a_f_g013597	107	17	0	0	2.654	up
CabbageG_a_f_g013606	3949	1541	0	0	1.35762	up
CabbageG_a_f_g013612	346	113	0	0	1.61445	up
CabbageG_a_f_g013640	10	50	0	0	-2.32193	down
CabbageG_a_f_g013723	362	73	0	0	2.31002	up
CabbageG_a_f_g013724	26	88	0	0	-1.75899	down
CabbageG_a_f_g013734	84	0	0	0	16.3581	up
CabbageG_a_f_g013788	84	2	0	0	5.39232	up
CabbageG_a_f_g013810	104	0	0	0	16.6662	up
CabbageG_a_f_g013833	45	3	0	0	3.90689	up
CabbageG_a_f_g013843	45	2	0	0	4.49185	up
CabbageG_a_f_g013901	8878	3458	0	0	1.3603	up
CabbageG_a_f_g013924	0	116	0	0	-16.8238	down
CabbageG_a_f_g013927	64	1	0	0	6	up
CabbageG_a_f_g013930	67	4	0	0	4.06609	up
CabbageG_a_f_g014057	160	32	0	0	2.32193	up
CabbageG_a_f_g014059	224	72	0	0	1.63743	up
CabbageG_a_f_g014065	47	1	0	0	5.55459	up
CabbageG_a_f_g014121	9	73	0	0	-3.0199	down
CabbageG_a_f_g014241	70	17	0	0	2.04182	up
CabbageG_a_f_g014279	130	5	0	0	4.70044	up
CabbageG_a_f_g014393	509	17	0	0	4.90406	up
CabbageG_a_f_g014527	60	332	0	0	-2.46815	down
CabbageG_a_f_g014562	1177	525	0	0	1.16472	up
CabbageG_a_f_g014571	74	2	0	0	5.20945	up
CabbageG_a_f_g014636	138	55	0	0	1.32716	up
CabbageG_a_f_g014698	67	2	0	0	5.06609	up
CabbageG_a_f_g014745	7	83	0	0	-3.56768	down
CabbageG_a_f_g014774	465	141	0	0	1.72154	up
CabbageG_a_f_g014781	103	14	0	0	2.87915	up
CabbageG_a_f_g014795	44	1	0	0	5.45943	up
CabbageG_a_f_g014818	51	7	0	0	2.86507	up
CabbageG_a_f_g014868	76	317	0	0	-2.06041	down
CabbageG_a_f_g014926	171	60	0	0	1.51096	up
CabbageG_a_f_g014975	159	36	0	0	2.14296	up
CabbageG_a_f_g014976	279	10	0	0	4.80219	up
CabbageG_a_f_g015033	46	0	0	0	15.4893	up
CabbageG_a_f_g015153	96	352	0	0	-1.87447	down
CabbageG_a_f_g015380	78	8	0	0	3.2854	up
CabbageG_a_f_g015408	32	1	0	0	5	up
CabbageG_a_f_g015428	37	2	0	0	4.20945	up
CabbageG_a_f_g015563	2	198	0	0	-6.62936	down
CabbageG_a_f_g015663	105	15	0	0	2.80735	up
CabbageG_a_f_g015678	78	180	0	0	-1.20645	down
CabbageG_a_f_g015728	1488	733	0	0	1.02149	up
CabbageG_a_f_g015781	57	0	0	0	15.7987	up
CabbageG_a_f_g016042	22	194	0	0	-3.14048	down
CabbageG_a_f_g016118	60	9	0	0	2.73697	up
CabbageG_a_f_g016140	113	2	0	0	5.82018	up
CabbageG_a_f_g016154	38	129	0	0	-1.7633	down
CabbageG_a_f_g016163	519	179	0	0	1.53577	up
CabbageG_a_f_g016169	3	38	0	0	-3.66297	down
CabbageG_a_f_g016175	24	86	0	0	-1.8413	down
CabbageG_a_f_g016197	488	20	0	0	4.60881	up
CabbageG_a_f_g016198	183	42	0	0	2.12338	up
CabbageG_a_f_g016203	169	19	0	0	3.15295	up
CabbageG_a_f_g016219	244	118	0	0	1.04809	up
CabbageG_a_f_g016244	0	27	0	0	-14.7207	down
CabbageG_a_f_g016319	49	3	0	0	4.02975	up
CabbageG_a_f_g016370	347	146	0	0	1.24897	up
CabbageG_a_f_g016387	26	90	0	0	-1.79141	down
CabbageG_a_f_g016747	51	2	0	0	4.67243	up
CabbageG_a_f_g016776	206	451	0	0	-1.13048	down
CabbageG_a_f_g017017	46	4	0	0	3.52356	up
CabbageG_a_f_g017162	38	0	0	0	15.2137	up
CabbageG_a_f_g017407	71	14	0	0	2.34239	up
CabbageG_a_f_g017516	46	0	0	0	15.4893	up
CabbageG_a_f_g017517	33	2	0	0	4.04439	up
CabbageG_a_f_g017549	312	66	0	0	2.24101	up
CabbageG_a_f_g017587	26	107	0	0	-2.04103	down
CabbageG_a_f_g017592	82	2	0	0	5.35755	up
CabbageG_a_f_g017629	181	1	0	0	7.49985	up
CabbageG_a_f_g017748	90	0	0	0	16.4576	up
CabbageG_a_f_g017763	72	3	0	0	4.58496	up
CabbageG_a_f_g017767	27	177	0	0	-2.71272	down
CabbageG_a_f_g017900	41	0	0	0	15.3233	up
CabbageG_a_f_g018199	45	110	0	0	-1.28951	down
CabbageG_a_f_g018545	192	16	0	0	3.58496	up
CabbageG_a_f_g018570	36	1	0	0	5.16993	up
CabbageG_a_f_g018617	66	11	0	0	2.58496	up
CabbageG_a_f_g018629	223	10	0	0	4.47897	up
CabbageG_a_f_g018649	27	0	0	0	14.7207	up
CabbageG_a_f_g018762	55	11	0	0	2.32193	up
CabbageG_a_f_g018912	48	0	0	0	15.5507	up
CabbageG_a_f_g018930	1571	753	0	0	1.06096	up
CabbageG_a_f_g018946	25	99	0	0	-1.9855	down
CabbageG_a_f_g018995	917	363	0	0	1.33695	up
CabbageG_a_f_g019024	8	70	0	0	-3.12928	down
CabbageG_a_f_g019025	4	35	0	0	-3.12928	down
CabbageG_a_f_g019181	4	40	0	0	-3.32193	down
CabbageG_a_f_g019196	5	47	0	0	-3.23266	down
CabbageG_a_f_g019292	136	280	0	0	-1.04182	down
CabbageG_a_f_g019460	52	0	0	0	15.6662	up
CabbageG_a_f_g019581	415	862	0	0	-1.05458	down
CabbageG_a_f_g019582	20	215	0	0	-3.42626	down
CabbageG_a_f_g019744	421	0	0	0	18.6835	up
CabbageG_a_f_g019773	150	40	0	0	1.90689	up
CabbageG_a_f_g019802	31	0	0	0	14.92	up
CabbageG_a_f_g019836	27	0	0	0	14.7207	up
CabbageG_a_f_g019886	12	196	0	0	-4.02975	down
CabbageG_a_f_g020057	4	59	0	0	-3.88264	down
CabbageG_a_f_g020071	374	145	0	0	1.36699	up
CabbageG_a_f_g020121	217	70	0	0	1.63227	up
CabbageG_a_f_g020139	525	0	0	0	19.002	up
CabbageG_a_f_g020166	33	0	0	0	15.0102	up
CabbageG_a_f_g020273	851	140	0	0	2.60373	up
CabbageG_a_f_g020300	74	0	0	0	16.1752	up
CabbageG_a_f_g020307	169	2	0	0	6.40088	up
CabbageG_a_f_g020338	35	0	0	0	15.0951	up
CabbageG_a_f_g020499	40	0	0	0	15.2877	up
CabbageG_a_f_g020545	154	2	0	0	6.26679	up
CabbageG_a_f_g020565	1	32	0	0	-5	down
CabbageG_a_f_g020586	13	53	0	0	-2.02748	down
CabbageG_a_f_g020915	30	1	0	0	4.90689	up
CabbageG_a_f_g020963	65	3	0	0	4.43741	up
CabbageG_a_f_g021012	169	410	0	0	-1.2786	down
CabbageG_a_f_g021059	66	15	0	0	2.1375	up
CabbageG_a_f_g021148	111	32	0	0	1.79442	up
CabbageG_a_f_g021269	256	65	0	0	1.97763	up
CabbageG_a_f_g021340	25	81	0	0	-1.69599	down
CabbageG_a_f_g021473	42	163	0	0	-1.95641	down
CabbageG_a_f_g021474	239	7	0	0	5.09351	up
CabbageG_a_f_g021510	93	216	0	0	-1.21573	down
CabbageG_a_f_g021513	60	12	0	0	2.32193	up
CabbageG_a_f_g021664	21	78	0	0	-1.89308	down
CabbageG_a_f_g021727	124	4	0	0	4.9542	up
CabbageG_a_f_g021761	304	82	0	0	1.89038	up
CabbageG_a_f_g021793	30	0	0	0	14.8727	up
CabbageG_a_f_g021824	72	12	0	0	2.58496	up
CabbageG_a_f_g021825	80	3	0	0	4.73697	up
CabbageG_a_f_g021916	57	0	0	0	15.7987	up
CabbageG_a_f_g021999	219	83	0	0	1.39975	up
CabbageG_a_f_g022389	70	3	0	0	4.54432	up
CabbageG_a_f_g022480	80	227	0	0	-1.50462	down
CabbageG_a_f_g022590	3	53	0	0	-4.14296	down
CabbageG_a_f_g022722	2	40	0	0	-4.32193	down
CabbageG_a_f_g022772	586	266	0	0	1.13947	up
CabbageG_a_f_g022972	31	0	0	0	14.92	up
CabbageG_a_f_g023041	204	94	0	0	1.11784	up
CabbageG_a_f_g023112	60	2	0	0	4.90689	up
CabbageG_a_f_g023269	16	69	0	0	-2.10852	down
CabbageG_a_f_g023280	86	0	0	0	16.392	up
CabbageG_a_f_g023291	56	7	0	0	3	up
CabbageG_a_f_g023308	4472	1684	0	0	1.40903	up
CabbageG_a_f_g023538	49	4	0	0	3.61471	up
CabbageG_a_f_g023541	63	0	0	0	15.9431	up
CabbageG_a_f_g023641	146	33	0	0	2.14543	up
CabbageG_a_f_g023666	204	80	0	0	1.3505	up
CabbageG_a_f_g023866	57	0	0	0	15.7987	up
CabbageG_a_f_g024001	7	51	0	0	-2.86507	down
CabbageG_a_f_g024011	74	0	0	0	16.1752	up
CabbageG_a_f_g024017	39	2	0	0	4.2854	up
CabbageG_a_f_g024018	59	11	0	0	2.42321	up
CabbageG_a_f_g024035	0	33	0	0	-15.0102	down
CabbageG_a_f_g024049	90	0	0	0	16.4576	up
CabbageG_a_f_g025004	63	627	0	0	-3.31504	down
CabbageG_a_f_g025072	34	107	0	0	-1.654	down
CabbageG_a_f_g025081	15	65	0	0	-2.11548	down
CabbageG_a_f_g025330	11	61	0	0	-2.47131	down
CabbageG_a_f_g025471	33	100	0	0	-1.59946	down
CabbageG_a_f_g025679	57	10	0	0	2.51096	up
CabbageG_a_f_g025787	76	19	0	0	2	up
CabbageG_a_f_g025844	491	1113	0	0	-1.18066	down
CabbageG_a_f_g025918	995	397	0	0	1.32556	up
CabbageG_a_f_g025944	94	194	0	0	-1.04532	down
CabbageG_a_f_g026016	52	173	0	0	-1.73419	down
CabbageG_a_f_g026085	31	0	0	0	14.92	up
CabbageG_a_f_g026188	76	168	0	0	-1.14439	down
CabbageG_a_f_g026243	36	2	0	0	4.16993	up
CabbageG_a_f_g026305	145	27	0	0	2.42502	up
CabbageG_a_f_g026353	73	0	0	0	16.1556	up
CabbageG_a_f_g026366	46	105	0	0	-1.19068	down
CabbageG_a_f_g026447	57	0	0	0	15.7987	up
CabbageG_a_f_g026581	176	0	0	0	17.4252	up
CabbageG_a_f_g026627	225	97	0	0	1.21387	up
CabbageG_a_f_g026656	96	207	0	0	-1.10852	down
CabbageG_a_f_g026764	50	3	0	0	4.05889	up
CabbageG_a_f_g026792	34	1	0	0	5.08746	up
CabbageG_a_f_g026944	93	7	0	0	3.7318	up
CabbageG_a_f_g026973	93	28	0	0	1.7318	up
CabbageG_a_f_g027151	84	257	0	0	-1.61331	down
CabbageG_a_f_g027199	179	24	0	0	2.89885	up
CabbageG_a_f_g027218	296	32	0	0	3.20945	up
CabbageG_a_f_g027219	627	99	0	0	2.66297	up
CabbageG_a_f_g027252	45	1	0	0	5.49185	up
CabbageG_a_f_g027258	168	25	0	0	2.74846	up
CabbageG_a_f_g027259	368	45	0	0	3.03171	up
CabbageG_a_f_g027295	87	358	0	0	-2.04087	down
CabbageG_a_f_g027360	100	8	0	0	3.64386	up
CabbageG_a_f_g027494	0	46	0	0	-15.4893	down
CabbageG_a_f_g027495	764	379	0	0	1.01137	up
CabbageG_a_f_g027550	46	0	0	0	15.4893	up
CabbageG_a_f_g027596	79	17	0	0	2.21632	up
CabbageG_a_f_g027688	40	0	0	0	15.2877	up
CabbageG_a_f_g027694	87	265	0	0	-1.60691	down
CabbageG_a_f_g027787	58	7	0	0	3.05063	up
CabbageG_a_f_g027839	42	1	0	0	5.39232	up
CabbageG_a_f_g027858	119	246	0	0	-1.0477	down
CabbageG_a_f_g028040	62	148	0	0	-1.25526	down
CabbageG_a_f_g028105	142	1	0	0	7.14975	up
CabbageG_a_f_g028215	6	42	0	0	-2.80735	down
CabbageG_a_f_g028216	33	0	0	0	15.0102	up
CabbageG_a_f_g028217	37	1	0	0	5.20945	up
CabbageG_a_f_g028276	134	296	0	0	-1.14336	down
CabbageG_a_f_g028300	350	74	0	0	2.24176	up
CabbageG_a_f_g028301	43	0	0	0	15.392	up
CabbageG_a_f_g028431	69	4	0	0	4.10852	up
CabbageG_a_f_g028556	498	23	0	0	4.43644	up
CabbageG_a_f_g028611	347	875	0	0	-1.33435	down
CabbageG_a_f_g028613	14	183	0	0	-3.70834	down
CabbageG_a_f_g028659	279	12	0	0	4.53916	up
CabbageG_a_f_g028761	646	224	0	0	1.52804	up
CabbageG_a_f_g028770	55	187	0	0	-1.76553	down
CabbageG_a_f_g028815	51	130	0	0	-1.34994	down
CabbageG_a_f_g028884	49	8	0	0	2.61471	up
CabbageG_a_f_g028900	5	42	0	0	-3.07039	down
CabbageG_a_f_g028902	0	33	0	0	-15.0102	down
CabbageG_a_f_g029052	36	134	0	0	-1.89616	down
CabbageG_a_f_g029090	83	0	0	0	16.3408	up
CabbageG_a_f_g029156	33	0	0	0	15.0102	up
CabbageG_a_f_g029639	10	55	0	0	-2.45943	down
CabbageG_a_f_g029640	14	67	0	0	-2.25873	down
CabbageG_a_f_g029782	129	34	0	0	1.92376	up
CabbageG_a_f_g029798	104	19	0	0	2.45251	up
CabbageG_a_f_g029927	483	30	0	0	4.00899	up
CabbageG_a_f_g029933	74	0	0	0	16.1752	up
CabbageG_a_f_g030106	146	51	0	0	1.5174	up
CabbageG_a_f_g030248	62	133	0	0	-1.10109	down
CabbageG_a_f_g030368	108	222	0	0	-1.03953	down
CabbageG_a_f_g030374	31	0	0	0	14.92	up
CabbageG_a_f_g030394	9	46	0	0	-2.35364	down
CabbageG_a_f_g030455	39	0	0	0	15.2512	up
CabbageG_a_f_g030602	14	73	0	0	-2.38247	down
CabbageG_a_f_g030707	106	12	0	0	3.14296	up
CabbageG_a_f_g030754	157	61	0	0	1.36388	up
CabbageG_a_f_g030892	52	0	0	0	15.6662	up
CabbageG_a_f_g031080	41	0	0	0	15.3233	up
CabbageG_a_f_g031081	68	1	0	0	6.08746	up
CabbageG_a_f_g031296	14	65	0	0	-2.21501	down
CabbageG_a_f_g031706	38	0	0	0	15.2137	up
CabbageG_a_f_g031707	20	91	0	0	-2.18587	down
CabbageG_a_f_g031773	136	0	0	0	17.0532	up
CabbageG_a_f_g031913	0	57	0	0	-15.7987	down
CabbageG_a_f_g031934	35	154	0	0	-2.1375	down
CabbageG_a_f_g031949	231	9	0	0	4.68182	up
CabbageG_a_f_g031964	27	86	0	0	-1.67138	down
CabbageG_a_f_g032140	228	0	0	0	17.7987	up
CabbageG_a_f_g032151	3	40	0	0	-3.73697	down
CabbageG_a_f_g032177	28	78	0	0	-1.47805	down
CabbageG_a_f_g032183	207	86	0	0	1.26722	up
CabbageG_a_f_g032606	35	0	0	0	15.0951	up
CabbageG_a_f_g032795	28	0	0	0	14.7731	up
CabbageG_a_f_g032901	30	0	0	0	14.8727	up
CabbageG_a_f_g032966	43	0	0	0	15.392	up
CabbageG_a_f_g032967	41	5	0	0	3.03562	up
CabbageG_a_f_g032984	29	175	0	0	-2.59323	down
CabbageG_a_f_g033001	348	878	0	0	-1.33513	down
CabbageG_a_f_g033053	224	3	0	0	6.22239	up
CabbageG_a_f_g033478	51	0	0	0	15.6382	up
CabbageG_a_f_g033485	30	0	0	0	14.8727	up
CabbageG_a_f_g033502	55	7	0	0	2.974	up
CabbageG_a_f_g033503	39	1	0	0	5.2854	up
CabbageG_a_f_g033598	41	1	0	0	5.35755	up
CabbageG_a_f_g033613	35	1	0	0	5.12928	up
CabbageG_a_f_g033714	37	0	0	0	15.1752	up
CabbageG_a_f_g033734	168	54	0	0	1.63743	up
CabbageG_a_f_g033745	166	68	0	0	1.28758	up
CabbageG_a_f_g033779	12	54	0	0	-2.16993	down
CabbageG_a_f_g033843	162	63	0	0	1.36257	up
CabbageG_a_f_g033986	13	64	0	0	-2.29956	down
CabbageG_a_f_g034013	112	12	0	0	3.22239	up
CabbageG_a_f_g034024	200	474	0	0	-1.24489	down
CabbageG_a_f_g034153	45	1	0	0	5.49185	up
CabbageG_a_f_g034200	36	0	0	0	15.1357	up
CabbageG_a_f_g034228	448	20	0	0	4.48543	up
CabbageG_a_f_g034244	49	0	0	0	15.5805	up
CabbageG_a_f_g034285	102	7	0	0	3.86507	up
CabbageG_a_f_g034295	238	800	0	0	-1.74904	down
CabbageG_a_f_g034476	81	9	0	0	3.16993	up
CabbageG_a_f_g034536	112	35	0	0	1.67807	up
CabbageG_a_f_g034588	65	154	0	0	-1.24442	down
CabbageG_a_f_g034671	91	5	0	0	4.18587	up
CabbageG_a_f_g034725	182	79	0	0	1.20401	up
CabbageG_a_f_g034753	5	92	0	0	-4.20163	down
CabbageG_a_f_g034863	112	39	0	0	1.52195	up
CabbageG_a_f_g034891	124	47	0	0	1.39961	up
CabbageG_a_f_g034924	213	91	0	0	1.22691	up
CabbageG_a_f_g034929	174	10	0	0	4.12102	up
CabbageG_a_f_g034952	43	4	0	0	3.42626	up
CabbageG_a_f_g035020	38	0	0	0	15.2137	up
CabbageG_a_f_g035088	33	0	0	0	15.0102	up
CabbageG_a_f_g035156	295	18	0	0	4.03465	up
CabbageG_a_f_g035157	0	55	0	0	-15.7471	down
CabbageG_a_f_g035242	77	24	0	0	1.68182	up
CabbageG_a_f_g035275	156	26	0	0	2.58496	up
CabbageG_a_f_g035309	52	120	0	0	-1.20645	down
CabbageG_a_f_g035377	35	0	0	0	15.0951	up
CabbageG_a_f_g035390	45	0	0	0	15.4576	up
CabbageG_a_f_g035410	57	122	0	0	-1.09785	down
CabbageG_a_f_g035438	100	10	0	0	3.32193	up
CabbageG_a_f_g035509	395	945	0	0	-1.25846	down
CabbageG_a_f_g035591	40	1	0	0	5.32193	up
CabbageG_a_f_g035619	103	28	0	0	1.87915	up
CabbageG_a_f_g035639	5	79	0	0	-3.98185	down
CabbageG_a_f_g035669	110	16	0	0	2.78136	up
CabbageG_a_f_g035706	46	1	0	0	5.52356	up
CabbageG_a_f_g035718	43	112	0	0	-1.38109	down
CabbageG_a_f_g035733	32	139	0	0	-2.11894	down
CabbageG_a_f_g035776	176	23	0	0	2.93587	up
CabbageG_a_f_g035784	27	77	0	0	-1.5119	down
CabbageG_a_f_g035785	1400	536	0	0	1.38512	up
CabbageG_a_f_g035912	0	186	0	0	-17.5049	down
CabbageG_a_f_g035914	139	9	0	0	3.94902	up
CabbageG_a_f_g035955	2513	372	0	0	2.75604	up
CabbageG_a_f_g035988	27	0	0	0	14.7207	up
CabbageG_a_f_g036026	107	0	0	0	16.7073	up
CabbageG_a_f_g036044	4	37	0	0	-3.20945	down
CabbageG_a_f_g036071	43	0	0	0	15.392	up
CabbageG_a_f_g036102	252	111	0	0	1.18286	up
CabbageG_a_f_g036129	186	82	0	0	1.18161	up
CabbageG_a_f_g036136	84	3	0	0	4.80735	up
CabbageG_a_f_g036196	109	4	0	0	4.76818	up
CabbageG_a_f_g036214	516	172	0	0	1.58496	up
CabbageG_a_f_g036219	3	34	0	0	-3.5025	down
CabbageG_a_f_g036238	51	126	0	0	-1.30485	down
CabbageG_a_f_g036256	0	49	0	0	-15.5805	down
CabbageG_a_f_g036265	41	0	0	0	15.3233	up
CabbageG_a_f_g036305	84	14	0	0	2.58496	up
CabbageG_a_f_g036306	234	14	0	0	4.06301	up
CabbageG_a_f_g036307	93	5	0	0	4.21723	up
CabbageG_a_f_g036506	4572	144	0	0	4.98868	up
CabbageG_a_f_g036639	385	58	0	0	2.73073	up
CabbageG_a_f_g036648	74	170	0	0	-1.19994	down
CabbageG_a_f_g036669	24	92	0	0	-1.9386	down
CabbageG_a_f_g036729	45	1	0	0	5.49185	up
CabbageG_a_f_g036772	49	3	0	0	4.02975	up
CabbageG_a_f_g036893	38	0	0	0	15.2137	up
CabbageG_a_f_g037130	31	113	0	0	-1.86598	down
CabbageG_a_f_g037164	158	15	0	0	3.39689	up
CabbageG_a_f_g037268	45	1	0	0	5.49185	up
CabbageG_a_f_g037389	5	166	0	0	-5.05311	down
CabbageG_a_f_g037507	226	106	0	0	1.09226	up
CabbageG_a_f_g037513	58	144	0	0	-1.31194	down
CabbageG_a_f_g037816	57	12	0	0	2.24793	up
CabbageG_a_f_g038040	189	58	0	0	1.70426	up
CabbageG_a_f_g038064	42	3	0	0	3.80735	up
CabbageG_a_f_g038462	48	125	0	0	-1.38082	down
CabbageG_a_f_g038633	893	408	0	0	1.13009	up
CabbageG_a_f_g038646	108	7	0	0	3.94753	up
CabbageG_a_f_g038672	0	36	0	0	-15.1357	down
CabbageG_a_f_g038692	176	3	0	0	5.87447	up
CabbageG_a_f_g038734	12	68	0	0	-2.5025	down
CabbageG_a_f_g038811	30	147	0	0	-2.29278	down
CabbageG_a_f_g038873	49	0	0	0	15.5805	up
CabbageG_a_f_g038876	1	33	0	0	-5.04439	down
CabbageG_a_f_g038881	51	8	0	0	2.67243	up
CabbageG_a_f_g038938	77	7	0	0	3.45943	up
CabbageG_a_f_g038987	8	57	0	0	-2.83289	down
CabbageG_a_f_g039045	75	7	0	0	3.42146	up
CabbageG_a_f_g039132	50	130	0	0	-1.37851	down
CabbageG_a_f_g039297	120	9	0	0	3.73697	up
CabbageG_a_f_g039326	66	0	0	0	16.0102	up
CabbageG_a_f_g039346	79	0	0	0	16.2696	up
CabbageG_a_f_g039371	70	0	0	0	16.0951	up
CabbageG_a_f_g039376	371	153	0	0	1.27789	up
CabbageG_a_f_g039436	92	0	0	0	16.4893	up
CabbageG_a_f_g039441	203	62	0	0	1.71114	up
CabbageG_a_f_g039442	111	25	0	0	2.15056	up
CabbageG_a_f_g039443	102	16	0	0	2.67243	up
CabbageG_a_f_g039457	39	3	0	0	3.70044	up
CabbageG_a_f_g039807	57	234	0	0	-2.03747	down
CabbageG_a_f_g039997	89	0	0	0	16.4415	up
CabbageG_a_f_g040131	42	0	0	0	15.3581	up
CabbageG_a_f_g040144	55	0	0	0	15.7471	up
CabbageG_a_f_g040155	79	172	0	0	-1.12248	down
CabbageG_a_f_g040158	136	281	0	0	-1.04696	down
CabbageG_a_f_g040264	42	0	0	0	15.3581	up
CabbageG_a_f_g040300	302	44	0	0	2.77897	up
CabbageG_a_f_g040408	65	134	0	0	-1.04372	down
CabbageG_a_f_g040474	397	3	0	0	7.04803	up
CabbageG_a_f_g040475	161	28	0	0	2.52356	up
CabbageG_a_f_g040476	75	13	0	0	2.52838	up
CabbageG_a_f_g040517	42	5	0	0	3.07039	up
CabbageG_a_f_g040557	113	239	0	0	-1.08069	down
CabbageG_a_f_g040560	33	0	0	0	15.0102	up
CabbageG_a_f_g040586	81	2	0	0	5.33985	up
CabbageG_a_f_g040601	86	235	0	0	-1.45025	down
CabbageG_a_f_g040638	45	124	0	0	-1.46234	down
CabbageG_a_f_g040640	59	6	0	0	3.29768	up
CabbageG_a_f_g040668	205	493	0	0	-1.26596	down
CabbageG_a_f_g040694	29	0	0	0	14.8238	up
CabbageG_a_f_g040852	63	4	0	0	3.97728	up
CabbageG_a_f_g041015	114	32	0	0	1.83289	up
CabbageG_a_f_g041053	127	50	0	0	1.34483	up
CabbageG_a_f_g041070	49	3	0	0	4.02975	up
CabbageG_a_f_g041168	576	277	0	0	1.05618	up
CabbageG_a_f_g041308	870	159	0	0	2.45199	up
CabbageG_a_f_g041309	1362	283	0	0	2.26685	up
CabbageG_a_f_g041387	39	146	0	0	-1.90442	down
CabbageG_a_f_g041469	52	4	0	0	3.70044	up
CabbageG_a_f_g041556	50	1	0	0	5.64386	up
CabbageG_a_f_g041648	152	37	0	0	2.03847	up
CabbageG_a_f_g041993	98	1	0	0	6.61471	up
CabbageG_a_f_g042120	661	0	0	0	19.3343	up
CabbageG_a_f_g042287	92	13	0	0	2.82312	up
CabbageG_a_f_g042596	49	109	0	0	-1.15347	down
CabbageG_a_f_g042667	12	59	0	0	-2.29768	down
CabbageG_a_f_g042690	29	94	0	0	-1.69661	down
CabbageG_a_f_g042914	48	0	0	0	15.5507	up
CabbageG_a_f_g043082	43	0	0	0	15.392	up
CabbageG_a_f_g043183	63	1	0	0	5.97728	up
CabbageG_a_f_g043191	37	256	0	0	-2.79055	down
CabbageG_a_f_g043346	56	0	0	0	15.7731	up
CabbageG_a_f_g043411	37	110	0	0	-1.57191	down
CabbageG_a_f_g043421	27	0	0	0	14.7207	up
CabbageG_a_f_g043492	105	0	0	0	16.68	up
CabbageG_a_f_g043733	25	78	0	0	-1.64155	down
CabbageG_a_f_g043778	44	153	0	0	-1.79796	down
CabbageG_a_f_g044016	62	0	0	0	15.92	up
CabbageG_a_f_g044143	165	902	0	0	-2.45066	down
CabbageG_a_f_g044185	235	3	0	0	6.29155	up
CabbageG_a_f_g044190	65	220	0	0	-1.75899	down
CabbageG_a_f_g044191	188	437	0	0	-1.2169	down
CabbageG_a_f_g044395	685	17	0	0	5.3325	up
CabbageG_a_f_g044466	1523	21	0	0	6.18038	up
CabbageG_a_f_g044470	108	33	0	0	1.71049	up
CabbageG_a_f_g044572	74	161	0	0	-1.12146	down
CabbageG_a_f_g044962	41	5	0	0	3.03562	up
CabbageG_a_f_g045368	644	63	0	0	3.35364	up
CabbageG_a_f_g045594	183	15	0	0	3.60881	up
CabbageG_a_f_g045652	149	39	0	0	1.93377	up
CabbageG_a_f_g045722	44	1	0	0	5.45943	up
CabbageG_a_f_g045729	170	489	0	0	-1.5243	down
CabbageG_a_f_g045730	64	203	0	0	-1.66534	down
CabbageG_a_f_g045854	69	9	0	0	2.9386	up
CabbageG_a_f_g045889	154	18	0	0	3.09686	up
CabbageG_a_f_g045998	213	445	0	0	-1.06295	down
CabbageG_a_f_g046098	77	0	0	0	16.2326	up
CabbageG_a_f_g046167	62	8	0	0	2.9542	up
CabbageG_a_f_g046281	5	57	0	0	-3.51096	down
CabbageG_a_f_g046291	400	9	0	0	5.47393	up
CabbageG_a_f_g046304	41	196	0	0	-2.25716	down
CabbageG_a_f_g046345	330	39	0	0	3.08092	up
CabbageG_a_f_g046383	54	0	0	0	15.7207	up
CabbageG_a_f_g046480	342	5	0	0	6.09592	up
CabbageG_a_f_g046497	269	68	0	0	1.984	up
CabbageG_a_f_g046544	100	0	0	0	16.6096	up
CabbageG_a_f_g046558	35	111	0	0	-1.66513	down
CabbageG_a_f_g046664	26	89	0	0	-1.77529	down
CabbageG_a_f_g046906	76	9	0	0	3.078	up
CabbageG_a_f_g047008	29	0	0	0	14.8238	up
CabbageG_a_f_g047380	168	2	0	0	6.39232	up
CabbageG_a_f_g047495	1625	4010	0	0	-1.30316	down
CabbageG_a_f_g047509	102	33	0	0	1.62803	up
CabbageG_a_f_g047513	29	0	0	0	14.8238	up
CabbageG_a_f_g047620	22	122	0	0	-2.47131	down
CabbageG_a_f_g047637	134	47	0	0	1.5115	up
CabbageG_a_f_g047644	72	530	0	0	-2.87992	down
CabbageG_a_f_g047647	151	415	0	0	-1.45856	down
CabbageG_a_f_g047661	70	5	0	0	3.80735	up
CabbageG_a_f_g047804	40	0	0	0	15.2877	up
CabbageG_a_f_g047809	683	273	0	0	1.32298	up
CabbageG_a_f_g047810	1639	695	0	0	1.23773	up
CabbageG_a_f_g047833	2	30	0	0	-3.90689	down
CabbageG_a_f_g047965	37	113	0	0	-1.61073	down
CabbageG_a_f_g047981	33	0	0	0	15.0102	up
CabbageG_a_f_g048080	849	10	0	0	6.40769	up
CabbageG_a_f_g048150	0	28	0	0	-14.7731	down
CabbageG_a_f_g048243	75	1	0	0	6.22882	up
CabbageG_a_f_g048267	291	744	0	0	-1.35428	down
CabbageG_a_f_g048268	145	294	0	0	-1.01976	down
CabbageG_a_f_g048282	45	2	0	0	4.49185	up
CabbageG_a_f_g048306	138	40	0	0	1.7866	up
CabbageG_a_f_g048307	331	81	0	0	2.03084	up
CabbageG_a_f_g048384	49	0	0	0	15.5805	up
CabbageG_a_f_g048412	5	47	0	0	-3.23266	down
CabbageG_a_f_g048438	2	55	0	0	-4.78136	down
CabbageG_a_f_g048587	19	155	0	0	-3.0282	down
CabbageG_a_f_g048588	11	80	0	0	-2.8625	down
CabbageG_a_f_g048603	61	173	0	0	-1.50389	down
CabbageG_a_f_g048823	68	177	0	0	-1.38014	down
CabbageG_a_f_g048885	27	0	0	0	14.7207	up
CabbageG_a_f_g048931	67	145	0	0	-1.11382	down
CabbageG_a_f_g048963	5	103	0	0	-4.36457	down
CabbageG_a_f_g049109	577	76	0	0	2.9245	up
CabbageG_a_f_g049181	28	0	0	0	14.7731	up
CabbageG_a_f_g049192	394	118	0	0	1.73941	up
CabbageG_a_f_g049285	22	82	0	0	-1.89812	down
CabbageG_a_f_g049434	68	150	0	0	-1.14136	down
CabbageG_a_f_g049448	99	24	0	0	2.04439	up
CabbageG_a_f_g049557	63	138	0	0	-1.13124	down
CabbageG_a_f_g049561	213	1	0	0	7.73471	up
CabbageG_a_f_g049605	78	1	0	0	6.2854	up
CabbageG_a_f_g049608	74	13	0	0	2.50901	up
CabbageG_a_f_g049609	33	0	0	0	15.0102	up
CabbageG_a_f_g049662	30	0	0	0	14.8727	up
CabbageG_a_f_g049685	98	4	0	0	4.61471	up
CabbageG_a_f_g049696	156	334	0	0	-1.0983	down
CabbageG_a_f_g049889	67	173	0	0	-1.36854	down
CabbageG_a_f_g049959	82	164	0	0	-1	down
CabbageG_a_f_g050008	24	147	0	0	-2.61471	down
CabbageG_a_f_g050023	48	3	0	0	4	up
CabbageG_a_f_g050166	55	0	0	0	15.7471	up
CabbageG_a_f_g050306	47	219	0	0	-2.2202	down
CabbageG_a_f_g050307	27	86	0	0	-1.67138	down
CabbageG_a_f_g050449	140	0	0	0	17.0951	up
CabbageG_a_f_g050554	86	28	0	0	1.61891	up
CabbageG_a_f_g050555	241	88	0	0	1.45346	up
CabbageG_a_f_g050595	81	1	0	0	6.33985	up
CabbageG_a_f_g050635	86	10	0	0	3.10434	up
CabbageG_a_f_g050749	168	3	0	0	5.80735	up
CabbageG_a_f_g050809	89	9	0	0	3.30581	up
CabbageG_a_f_g050873	76	2	0	0	5.24793	up
CabbageG_a_f_g050874	38	2	0	0	4.24793	up
CabbageG_a_f_g051083	51	0	0	0	15.6382	up
CabbageG_a_f_g051099	48	5	0	0	3.26303	up
CabbageG_a_f_g051133	50	333	0	0	-2.73552	down
CabbageG_a_f_g051414	31	1	0	0	4.9542	up
CabbageG_a_f_g051515	72	173	0	0	-1.2647	down
CabbageG_a_f_g051572	53	0	0	0	15.6937	up
CabbageG_a_f_g051671	48	125	0	0	-1.38082	down
CabbageG_a_f_g051689	43	225	0	0	-2.38752	down
CabbageG_a_f_g051690	15	70	0	0	-2.22239	down
CabbageG_a_f_g051848	60	146	0	0	-1.28293	down
CabbageG_a_f_g051850	153	605	0	0	-1.9834	down
CabbageG_a_f_g051855	219	0	0	0	17.7406	up
CabbageG_a_f_g051922	31	116	0	0	-1.90378	down
CabbageG_a_f_g052002	44	4	0	0	3.45943	up
CabbageG_a_f_g052082	0	31	0	0	-14.92	down
CabbageG_a_f_g052210	7	55	0	0	-2.974	down
CabbageG_a_f_g052217	26	106	0	0	-2.02748	down
CabbageG_a_f_g052232	25	860	0	0	-5.10434	down
CabbageG_a_f_g052263	58	230	0	0	-1.98751	down
CabbageG_a_f_g052301	139	435	0	0	-1.64593	down
CabbageG_a_f_g052412	78	354	0	0	-2.1822	down
CabbageG_a_f_g052518	318	39	0	0	3.02748	up
CabbageG_a_f_g052706	239	6	0	0	5.3159	up
CabbageG_a_f_g052816	244	615	0	0	-1.33371	down
CabbageG_a_f_g053023	87	220	0	0	-1.33842	down
CabbageG_a_f_g053221	53	7	0	0	2.92057	up
CabbageG_a_f_g053450	1508	4285	0	0	-1.50666	down
CabbageG_a_f_g053628	212	101	0	0	1.06971	up
CabbageG_a_f_g054092	71	7	0	0	3.34239	up
CabbageG_a_f_g054579	88	30	0	0	1.55254	up

## Sheet: Table S6
Table S6 Number of paralogous genes in differentially expressed genes of non-heading Chinese cabbage.
Gene ID	Paralogous gene number
CabbageG_a_f_g025762	1
CabbageG_a_f_g001274	2
CabbageG_a_f_g039464	9
CabbageG_a_f_g032061	1
CabbageG_a_f_g029291	3
CabbageG_a_f_g041205	1
CabbageG_a_f_g014204	1
CabbageG_a_f_g040442	12
CabbageG_a_f_g006709	1
CabbageG_a_f_g040923	1
CabbageG_a_f_g001421	1
CabbageG_a_f_g029055	1
CabbageG_a_f_g040949	1
CabbageG_a_f_g013535	1
CabbageG_a_f_g042307	1
CabbageG_a_f_g027877	11
CabbageG_a_f_g013791	1
CabbageG_a_f_g027829	1
CabbageG_a_f_g000491	1
CabbageG_a_f_g028663	1
CabbageG_a_f_g003578	1
CabbageG_a_f_g016488	4
CabbageG_a_f_g034374	2
CabbageG_a_f_g018805	2
CabbageG_a_f_g036174	1
CabbageG_a_f_g006354	1
CabbageG_a_f_g008757	1
CabbageG_a_f_g048029	1
CabbageG_a_f_g020499	1
CabbageG_a_f_g013676	1
CabbageG_a_f_g052499	7
CabbageG_a_f_g013358	5
CabbageG_a_f_g003260	1
CabbageG_a_f_g022298	5
CabbageG_a_f_g036487	2
CabbageG_a_f_g032315	6
CabbageG_a_f_g005703	1
CabbageG_a_f_g025678	19
CabbageG_a_f_g039956	1
CabbageG_a_f_g008343	1
CabbageG_a_f_g042601	2
CabbageG_a_f_g031723	1
CabbageG_a_f_g030590	3
CabbageG_a_f_g050972	21
CabbageG_a_f_g036903	2
CabbageG_a_f_g053940	1
CabbageG_a_f_g050983	2
CabbageG_a_f_g047797	4
CabbageG_a_f_g001041	4
CabbageG_a_f_g009610	1
CabbageG_a_f_g007033	1
CabbageG_a_f_g051805	3
CabbageG_a_f_g019014	2
CabbageG_a_f_g013885	3
CabbageG_a_f_g037992	10
CabbageG_a_f_g046990	1
CabbageG_a_f_g001016	1
CabbageG_a_f_g036321	6
CabbageG_a_f_g014539	2
CabbageG_a_f_g030344	1
CabbageG_a_f_g010393	14
CabbageG_a_f_g013930	1
CabbageG_a_f_g048666	3
CabbageG_a_f_g012543	1
CabbageG_a_f_g039191	2
CabbageG_a_f_g004063	1
CabbageG_a_f_g021505	3
CabbageG_a_f_g043086	4
CabbageG_a_f_g028993	4
CabbageG_a_f_g048843	3
CabbageG_a_f_g015009	1
CabbageG_a_f_g014673	2
CabbageG_a_f_g036383	1
CabbageG_a_f_g038394	2
CabbageG_a_f_g005694	1
CabbageG_a_f_g013123	1
CabbageG_a_f_g003442	3
CabbageG_a_f_g016367	4
CabbageG_a_f_g006573	2
CabbageG_a_f_g044387	1
CabbageG_a_f_g050631	1
CabbageG_a_f_g031998	11
CabbageG_a_f_g047433	7
CabbageG_a_f_g045769	1
CabbageG_a_f_g012149	1
CabbageG_a_f_g007930	5
CabbageG_a_f_g006574	1
CabbageG_a_f_g004960	1
CabbageG_a_f_g016584	1
CabbageG_a_f_g013317	17
CabbageG_a_f_g033723	3
CabbageG_a_f_g023428	12
CabbageG_a_f_g016260	6
CabbageG_a_f_g027621	2
CabbageG_a_f_g015733	1
CabbageG_a_f_g036233	1
CabbageG_a_f_g014416	2
CabbageG_a_f_g031904	1
CabbageG_a_f_g049849	1
CabbageG_a_f_g039004	1
CabbageG_a_f_g002402	1
CabbageG_a_f_g039524	1
CabbageG_a_f_g014795	1
CabbageG_a_f_g037787	1
CabbageG_a_f_g032059	2
CabbageG_a_f_g015224	9
CabbageG_a_f_g007218	3
CabbageG_a_f_g041023	4
CabbageG_a_f_g011378	2
CabbageG_a_f_g002272	2
CabbageG_a_f_g044211	3
CabbageG_a_f_g030559	1
CabbageG_a_f_g045256	1
CabbageG_a_f_g035715	1
CabbageG_a_f_g011834	1
CabbageG_a_f_g012457	1
CabbageG_a_f_g034532	14
CabbageG_a_f_g036085	1
CabbageG_a_f_g028497	2
CabbageG_a_f_g007459	2
CabbageG_a_f_g029074	1
CabbageG_a_f_g004372	2
CabbageG_a_f_g027429	1
CabbageG_a_f_g014367	2
CabbageG_a_f_g002759	1
CabbageG_a_f_g014698	2
CabbageG_a_f_g052543	1
CabbageG_a_f_g020870	14
CabbageG_a_f_g020473	1
CabbageG_a_f_g039203	5
CabbageG_a_f_g019432	1
CabbageG_a_f_g040995	5
CabbageG_a_f_g014027	1
CabbageG_a_f_g030419	2
CabbageG_a_f_g019395	1
CabbageG_a_f_g053344	2
CabbageG_a_f_g022302	1
CabbageG_a_f_g003571	1
CabbageG_a_f_g004003	1
CabbageG_a_f_g034321	1
CabbageG_a_f_g004796	3
CabbageG_a_f_g002375	1
CabbageG_a_f_g026961	4
CabbageG_a_f_g040438	58
CabbageG_a_f_g027548	9
CabbageG_a_f_g028215	2
CabbageG_a_f_g034420	1
CabbageG_a_f_g015215	2
CabbageG_a_f_g037286	1
CabbageG_a_f_g006078	4
CabbageG_a_f_g038916	1
CabbageG_a_f_g034881	1
CabbageG_a_f_g020663	2
CabbageG_a_f_g006478	3
CabbageG_a_f_g042325	1
CabbageG_a_f_g037811	1
CabbageG_a_f_g036541	2
CabbageG_a_f_g039316	8
CabbageG_a_f_g005618	1
CabbageG_a_f_g021197	3
CabbageG_a_f_g023004	1
CabbageG_a_f_g024041	1
CabbageG_a_f_g036983	1
CabbageG_a_f_g053834	2
CabbageG_a_f_g026610	1
CabbageG_a_f_g008527	2
CabbageG_a_f_g000066	1
CabbageG_a_f_g051840	4
CabbageG_a_f_g040507	6
CabbageG_a_f_g012789	2
CabbageG_a_f_g019625	4
CabbageG_a_f_g054242	6
CabbageG_a_f_g002457	2
CabbageG_a_f_g004132	1
CabbageG_a_f_g039643	1
CabbageG_a_f_g015604	3
CabbageG_a_f_g054591	4
CabbageG_a_f_g034740	2
CabbageG_a_f_g031516	1
CabbageG_a_f_g045968	1
CabbageG_a_f_g028753	1
CabbageG_a_f_g033842	2
CabbageG_a_f_g020636	1
CabbageG_a_f_g014072	1
CabbageG_a_f_g039917	1
CabbageG_a_f_g051700	2
CabbageG_a_f_g039291	2
CabbageG_a_f_g027246	1
CabbageG_a_f_g003940	3
CabbageG_a_f_g019253	7
CabbageG_a_f_g042230	1
CabbageG_a_f_g026292	2
CabbageG_a_f_g019189	1
CabbageG_a_f_g000865	1
CabbageG_a_f_g029171	9
CabbageG_a_f_g011517	1
CabbageG_a_f_g040865	2
CabbageG_a_f_g028628	1
CabbageG_a_f_g027566	2
CabbageG_a_f_g050434	3
CabbageG_a_f_g031845	3
CabbageG_a_f_g047231	1
CabbageG_a_f_g034194	1
CabbageG_a_f_g033748	2
CabbageG_a_f_g024143	1
CabbageG_a_f_g016416	1
CabbageG_a_f_g016287	2
CabbageG_a_f_g034212	5
CabbageG_a_f_g015432	2
CabbageG_a_f_g040553	1
CabbageG_a_f_g015002	2
CabbageG_a_f_g049198	11
CabbageG_a_f_g045158	4
CabbageG_a_f_g035274	1
CabbageG_a_f_g042126	3
CabbageG_a_f_g009420	4
CabbageG_a_f_g011797	1
CabbageG_a_f_g051740	1
CabbageG_a_f_g010074	2
CabbageG_a_f_g043609	2
CabbageG_a_f_g007308	2
CabbageG_a_f_g004338	1
CabbageG_a_f_g002126	2
CabbageG_a_f_g038671	1
CabbageG_a_f_g033167	1
CabbageG_a_f_g036053	1
CabbageG_a_f_g029859	2
CabbageG_a_f_g041197	1
CabbageG_a_f_g028474	2
CabbageG_a_f_g006063	7
CabbageG_a_f_g032208	1
CabbageG_a_f_g012099	1
CabbageG_a_f_g050473	1
CabbageG_a_f_g041507	1
CabbageG_a_f_g016784	1
CabbageG_a_f_g005671	1
CabbageG_a_f_g033446	1
CabbageG_a_f_g017804	1
CabbageG_a_f_g020251	1
CabbageG_a_f_g050089	1
CabbageG_a_f_g029288	1
CabbageG_a_f_g006081	2
CabbageG_a_f_g002089	1
CabbageG_a_f_g045965	3
CabbageG_a_f_g002790	2
CabbageG_a_f_g041909	1
CabbageG_a_f_g045384	8
CabbageG_a_f_g017857	3
CabbageG_a_f_g005388	2
CabbageG_a_f_g009008	2
CabbageG_a_f_g020081	70
CabbageG_a_f_g027697	1
CabbageG_a_f_g010662	1
CabbageG_a_f_g042256	6
CabbageG_a_f_g033149	1
CabbageG_a_f_g039024	1
CabbageG_a_f_g007624	3
CabbageG_a_f_g052393	1
CabbageG_a_f_g011619	1
CabbageG_a_f_g030604	1
CabbageG_a_f_g027060	3
CabbageG_a_f_g016423	1
CabbageG_a_f_g006948	2
CabbageG_a_f_g036841	1
CabbageG_a_f_g044144	4
CabbageG_a_f_g019265	1
CabbageG_a_f_g034823	2
CabbageG_a_f_g039948	5
CabbageG_a_f_g041676	1
CabbageG_a_f_g002770	1
CabbageG_a_f_g015517	1
CabbageG_a_f_g028820	7
CabbageG_a_f_g009621	30
CabbageG_a_f_g022111	3
CabbageG_a_f_g022329	1
CabbageG_a_f_g003850	4
CabbageG_a_f_g008234	2
CabbageG_a_f_g040994	2
CabbageG_a_f_g007028	25
CabbageG_a_f_g019688	4
CabbageG_a_f_g026702	3
CabbageG_a_f_g007706	1
CabbageG_a_f_g042730	3
CabbageG_a_f_g003786	1
CabbageG_a_f_g014988	1
CabbageG_a_f_g002124	1
CabbageG_a_f_g028266	10
CabbageG_a_f_g045514	3
CabbageG_a_f_g019965	2
CabbageG_a_f_g014951	1
CabbageG_a_f_g002071	3
CabbageG_a_f_g035786	1
CabbageG_a_f_g018313	3
CabbageG_a_f_g011668	2
CabbageG_a_f_g027900	1
CabbageG_a_f_g015389	1
CabbageG_a_f_g006730	1
CabbageG_a_f_g017954	3
CabbageG_a_f_g043376	11
CabbageG_a_f_g022154	2
CabbageG_a_f_g038648	1
CabbageG_a_f_g027167	1
CabbageG_a_f_g042362	1
CabbageG_a_f_g013440	1
CabbageG_a_f_g046042	2
CabbageG_a_f_g006864	3
CabbageG_a_f_g031360	6
CabbageG_a_f_g036723	1
CabbageG_a_f_g006750	3
CabbageG_a_f_g029009	1
CabbageG_a_f_g002779	7
CabbageG_a_f_g005657	2
CabbageG_a_f_g047210	7
CabbageG_a_f_g051519	2
CabbageG_a_f_g013284	1
CabbageG_a_f_g054182	1
CabbageG_a_f_g013710	1
CabbageG_a_f_g034587	2
CabbageG_a_f_g034438	5
CabbageG_a_f_g007581	3
CabbageG_a_f_g029046	2
CabbageG_a_f_g013489	3
CabbageG_a_f_g041010	5
CabbageG_a_f_g047404	2
CabbageG_a_f_g005886	2
CabbageG_a_f_g010904	1
CabbageG_a_f_g003332	1
CabbageG_a_f_g051024	2
CabbageG_a_f_g001344	3
CabbageG_a_f_g027712	1
CabbageG_a_f_g010791	1
CabbageG_a_f_g048880	1
CabbageG_a_f_g024014	2
CabbageG_a_f_g046418	1
CabbageG_a_f_g049563	1
CabbageG_a_f_g023966	1
CabbageG_a_f_g009660	1
CabbageG_a_f_g018594	1
CabbageG_a_f_g039722	1
CabbageG_a_f_g010684	2
CabbageG_a_f_g054043	2
CabbageG_a_f_g020820	1
CabbageG_a_f_g009377	3
CabbageG_a_f_g002199	11
CabbageG_a_f_g009575	1
CabbageG_a_f_g017539	3
CabbageG_a_f_g020245	2
CabbageG_a_f_g018669	1
CabbageG_a_f_g016138	1
CabbageG_a_f_g033868	1
CabbageG_a_f_g017307	1
CabbageG_a_f_g020277	1
CabbageG_a_f_g024671	2
CabbageG_a_f_g009262	2
CabbageG_a_f_g032096	3
CabbageG_a_f_g053510	5
CabbageG_a_f_g025042	1
CabbageG_a_f_g013525	1
CabbageG_a_f_g031463	2
CabbageG_a_f_g040165	1
CabbageG_a_f_g013783	1
CabbageG_a_f_g008496	3
CabbageG_a_f_g019721	1
CabbageG_a_f_g031436	4
CabbageG_a_f_g000835	1
CabbageG_a_f_g040501	1
CabbageG_a_f_g009195	1
CabbageG_a_f_g012431	2
CabbageG_a_f_g016598	13
CabbageG_a_f_g039415	2
CabbageG_a_f_g035227	3
CabbageG_a_f_g029964	2
CabbageG_a_f_g027237	3
CabbageG_a_f_g010572	3
CabbageG_a_f_g004183	3
CabbageG_a_f_g005066	2
CabbageG_a_f_g035995	1
CabbageG_a_f_g054311	1
CabbageG_a_f_g040619	1
CabbageG_a_f_g016095	1
CabbageG_a_f_g050387	1
CabbageG_a_f_g053164	6
CabbageG_a_f_g011877	5
CabbageG_a_f_g028351	2
CabbageG_a_f_g023041	1
CabbageG_a_f_g040707	2
CabbageG_a_f_g011052	2
CabbageG_a_f_g051423	1
CabbageG_a_f_g026160	6
CabbageG_a_f_g026261	1
CabbageG_a_f_g016592	2
CabbageG_a_f_g050588	40
CabbageG_a_f_g006149	6
CabbageG_a_f_g000605	5
CabbageG_a_f_g034872	2
CabbageG_a_f_g022382	2
CabbageG_a_f_g014462	1
CabbageG_a_f_g021251	2
CabbageG_a_f_g048511	1
CabbageG_a_f_g046896	1
CabbageG_a_f_g006017	7
CabbageG_a_f_g004084	2
CabbageG_a_f_g008124	6
CabbageG_a_f_g042475	2
CabbageG_a_f_g026964	1
CabbageG_a_f_g009476	3
CabbageG_a_f_g026169	1
CabbageG_a_f_g013010	1
CabbageG_a_f_g005961	5
CabbageG_a_f_g032777	3
CabbageG_a_f_g005623	2
CabbageG_a_f_g000431	1
CabbageG_a_f_g034588	3
CabbageG_a_f_g050800	4
CabbageG_a_f_g006172	13
CabbageG_a_f_g004379	2
CabbageG_a_f_g011012	1
CabbageG_a_f_g031534	1
CabbageG_a_f_g025818	1
CabbageG_a_f_g045768	1
CabbageG_a_f_g018215	1
CabbageG_a_f_g003682	1
CabbageG_a_f_g011980	4
CabbageG_a_f_g046067	2
CabbageG_a_f_g048984	1
CabbageG_a_f_g024743	2
CabbageG_a_f_g045396	1
CabbageG_a_f_g006520	2
CabbageG_a_f_g035861	1
CabbageG_a_f_g017361	2
CabbageG_a_f_g051429	1
CabbageG_a_f_g026698	1
CabbageG_a_f_g000587	4
CabbageG_a_f_g049255	2
CabbageG_a_f_g033211	1
CabbageG_a_f_g025390	3
CabbageG_a_f_g013988	1
CabbageG_a_f_g000929	3
CabbageG_a_f_g000305	1
CabbageG_a_f_g007136	3
CabbageG_a_f_g044173	3
CabbageG_a_f_g051505	1
CabbageG_a_f_g040473	1
CabbageG_a_f_g021540	1
CabbageG_a_f_g041993	10
CabbageG_a_f_g023800	2
CabbageG_a_f_g032334	1
CabbageG_a_f_g052296	1
CabbageG_a_f_g021400	7
CabbageG_a_f_g024278	13
CabbageG_a_f_g000849	2
CabbageG_a_f_g035964	1
CabbageG_a_f_g040714	1
CabbageG_a_f_g008554	1
CabbageG_a_f_g052139	1
CabbageG_a_f_g033402	1
CabbageG_a_f_g013538	1
CabbageG_a_f_g033490	2
CabbageG_a_f_g019493	1
CabbageG_a_f_g019152	1
CabbageG_a_f_g028343	1
CabbageG_a_f_g007596	1
CabbageG_a_f_g054473	1
CabbageG_a_f_g008653	2
CabbageG_a_f_g039160	3
CabbageG_a_f_g052406	3
CabbageG_a_f_g022045	8
CabbageG_a_f_g037284	2
CabbageG_a_f_g006328	3
CabbageG_a_f_g014206	1
CabbageG_a_f_g000749	1
CabbageG_a_f_g028618	1
CabbageG_a_f_g030158	1
CabbageG_a_f_g002360	6
CabbageG_a_f_g035256	1
CabbageG_a_f_g012360	1
CabbageG_a_f_g030089	1
CabbageG_a_f_g012923	4
CabbageG_a_f_g016524	1
CabbageG_a_f_g018126	5
CabbageG_a_f_g009637	3
CabbageG_a_f_g042204	2
CabbageG_a_f_g028762	3
CabbageG_a_f_g031919	1
CabbageG_a_f_g014718	1
CabbageG_a_f_g022531	3
CabbageG_a_f_g028412	1
CabbageG_a_f_g012916	2
CabbageG_a_f_g052477	1
CabbageG_a_f_g014636	1
CabbageG_a_f_g003130	13
CabbageG_a_f_g017220	10
CabbageG_a_f_g002677	2
CabbageG_a_f_g037850	2
CabbageG_a_f_g015931	1
CabbageG_a_f_g006652	1
CabbageG_a_f_g027947	1
CabbageG_a_f_g015907	2
CabbageG_a_f_g014704	1
CabbageG_a_f_g047127	1
CabbageG_a_f_g031277	13
CabbageG_a_f_g004564	7
CabbageG_a_f_g047684	3
CabbageG_a_f_g048928	1
CabbageG_a_f_g014399	1
CabbageG_a_f_g011393	1
CabbageG_a_f_g040372	1
CabbageG_a_f_g030394	1
CabbageG_a_f_g015502	3
CabbageG_a_f_g023591	6
CabbageG_a_f_g019414	4
CabbageG_a_f_g048377	1
CabbageG_a_f_g016794	1
CabbageG_a_f_g037796	5
CabbageG_a_f_g014187	1
CabbageG_a_f_g000974	1
CabbageG_a_f_g034468	1
CabbageG_a_f_g005581	2
CabbageG_a_f_g017392	12
CabbageG_a_f_g047257	1
CabbageG_a_f_g031325	1
CabbageG_a_f_g000687	20
CabbageG_a_f_g048176	1
CabbageG_a_f_g013413	4
CabbageG_a_f_g010674	2
CabbageG_a_f_g019357	1
CabbageG_a_f_g024254	1
CabbageG_a_f_g039894	5
CabbageG_a_f_g034933	1
CabbageG_a_f_g033133	7
CabbageG_a_f_g034096	1
CabbageG_a_f_g013230	2
CabbageG_a_f_g031717	1
CabbageG_a_f_g048344	2
CabbageG_a_f_g040494	4
CabbageG_a_f_g040716	2
CabbageG_a_f_g033665	2
CabbageG_a_f_g053304	1
CabbageG_a_f_g033773	1
CabbageG_a_f_g011887	9
CabbageG_a_f_g027244	1
CabbageG_a_f_g039469	10
CabbageG_a_f_g014903	1
CabbageG_a_f_g034501	1
CabbageG_a_f_g027372	2
CabbageG_a_f_g047241	3
CabbageG_a_f_g026000	5
CabbageG_a_f_g001585	3
CabbageG_a_f_g014093	1
CabbageG_a_f_g039072	1
CabbageG_a_f_g005904	1
CabbageG_a_f_g015217	1
CabbageG_a_f_g047565	3
CabbageG_a_f_g011852	5
CabbageG_a_f_g021265	1
CabbageG_a_f_g030245	1
CabbageG_a_f_g043642	1
CabbageG_a_f_g006228	1
CabbageG_a_f_g005449	1
CabbageG_a_f_g009185	2
CabbageG_a_f_g027059	1
CabbageG_a_f_g016939	1
CabbageG_a_f_g050625	1
CabbageG_a_f_g008708	2
CabbageG_a_f_g040804	1
CabbageG_a_f_g006516	1
CabbageG_a_f_g031218	15
CabbageG_a_f_g015495	1
CabbageG_a_f_g020179	2
CabbageG_a_f_g008487	1
CabbageG_a_f_g021970	1
CabbageG_a_f_g011490	1
CabbageG_a_f_g017236	12
CabbageG_a_f_g018576	2
CabbageG_a_f_g038013	2
CabbageG_a_f_g022364	10
CabbageG_a_f_g007880	2
CabbageG_a_f_g004119	3
CabbageG_a_f_g034352	1
CabbageG_a_f_g033099	1
CabbageG_a_f_g044471	1
CabbageG_a_f_g051759	1
CabbageG_a_f_g024320	1
CabbageG_a_f_g027491	1
CabbageG_a_f_g021656	3
CabbageG_a_f_g014691	1
CabbageG_a_f_g051706	4
CabbageG_a_f_g045086	1
CabbageG_a_f_g015818	1
CabbageG_a_f_g027360	4
CabbageG_a_f_g000022	2
CabbageG_a_f_g031787	4
CabbageG_a_f_g025978	1
CabbageG_a_f_g018754	2
CabbageG_a_f_g001746	3
CabbageG_a_f_g035663	1
CabbageG_a_f_g051619	1
CabbageG_a_f_g022986	66
CabbageG_a_f_g031104	1
CabbageG_a_f_g054653	1
CabbageG_a_f_g005929	1
CabbageG_a_f_g027719	1
CabbageG_a_f_g019084	8
CabbageG_a_f_g048161	1
CabbageG_a_f_g013767	1
CabbageG_a_f_g009047	17
CabbageG_a_f_g011382	2
CabbageG_a_f_g005988	81
CabbageG_a_f_g006738	5
CabbageG_a_f_g053716	2
CabbageG_a_f_g002261	4
CabbageG_a_f_g039779	10
CabbageG_a_f_g020497	12
CabbageG_a_f_g003383	2
CabbageG_a_f_g041986	1
CabbageG_a_f_g019180	1
CabbageG_a_f_g031947	1
CabbageG_a_f_g015570	2
CabbageG_a_f_g011842	1
CabbageG_a_f_g046361	1
CabbageG_a_f_g034679	2
CabbageG_a_f_g028687	2
CabbageG_a_f_g006878	1
CabbageG_a_f_g036654	4
CabbageG_a_f_g029411	1
CabbageG_a_f_g049038	3
CabbageG_a_f_g028184	4
CabbageG_a_f_g052098	3
CabbageG_a_f_g039975	1
CabbageG_a_f_g019608	1
CabbageG_a_f_g035870	3
CabbageG_a_f_g049171	4
CabbageG_a_f_g042333	1
CabbageG_a_f_g026236	1
CabbageG_a_f_g011263	2
CabbageG_a_f_g018871	2
CabbageG_a_f_g005540	2
CabbageG_a_f_g045240	1
CabbageG_a_f_g042069	1
CabbageG_a_f_g045255	1
CabbageG_a_f_g045545	8
CabbageG_a_f_g010340	1
CabbageG_a_f_g022661	5
CabbageG_a_f_g008735	1
CabbageG_a_f_g016157	3
CabbageG_a_f_g026951	1
CabbageG_a_f_g038362	2
CabbageG_a_f_g032344	1
CabbageG_a_f_g022732	1
CabbageG_a_f_g042343	1
CabbageG_a_f_g006689	4
CabbageG_a_f_g006281	1
CabbageG_a_f_g006626	1
CabbageG_a_f_g045929	1
CabbageG_a_f_g013901	2
CabbageG_a_f_g011639	3
CabbageG_a_f_g000438	2
CabbageG_a_f_g045979	2
CabbageG_a_f_g018580	2
CabbageG_a_f_g002096	1
CabbageG_a_f_g042965	1
CabbageG_a_f_g031280	1
CabbageG_a_f_g020319	1
CabbageG_a_f_g004717	2
CabbageG_a_f_g015339	1
CabbageG_a_f_g037356	1
CabbageG_a_f_g003638	1
CabbageG_a_f_g034841	1
CabbageG_a_f_g008728	1
CabbageG_a_f_g044788	1
CabbageG_a_f_g001036	1
CabbageG_a_f_g019944	4
CabbageG_a_f_g013663	3
CabbageG_a_f_g000698	2
CabbageG_a_f_g028006	1
CabbageG_a_f_g018787	3
CabbageG_a_f_g049193	1
CabbageG_a_f_g036265	1
CabbageG_a_f_g013665	2
CabbageG_a_f_g012182	1
CabbageG_a_f_g015041	2
CabbageG_a_f_g007375	2
CabbageG_a_f_g003656	4
CabbageG_a_f_g026982	1
CabbageG_a_f_g017983	3
CabbageG_a_f_g023280	9
CabbageG_a_f_g012090	3
CabbageG_a_f_g017517	1
CabbageG_a_f_g008777	14
CabbageG_a_f_g034399	1
CabbageG_a_f_g043089	6
CabbageG_a_f_g041340	3
CabbageG_a_f_g006816	3
CabbageG_a_f_g033433	13
CabbageG_a_f_g000449	2
CabbageG_a_f_g036055	1
CabbageG_a_f_g016352	7
CabbageG_a_f_g037974	2
CabbageG_a_f_g038072	2
CabbageG_a_f_g048636	2
CabbageG_a_f_g018118	6
CabbageG_a_f_g034779	1
CabbageG_a_f_g018762	6
CabbageG_a_f_g015515	1
CabbageG_a_f_g039055	1
CabbageG_a_f_g025207	1
CabbageG_a_f_g007542	1
CabbageG_a_f_g022657	1
CabbageG_a_f_g002607	3
CabbageG_a_f_g012912	7
CabbageG_a_f_g035506	1
CabbageG_a_f_g026666	2
CabbageG_a_f_g015811	1
CabbageG_a_f_g034275	1
CabbageG_a_f_g028472	4
CabbageG_a_f_g047366	2
CabbageG_a_f_g027739	1
CabbageG_a_f_g013825	2
CabbageG_a_f_g034825	1
CabbageG_a_f_g004097	2
CabbageG_a_f_g012019	1
CabbageG_a_f_g007335	1
CabbageG_a_f_g012124	1
CabbageG_a_f_g032203	2
CabbageG_a_f_g021485	1
CabbageG_a_f_g013694	2
CabbageG_a_f_g053098	1
CabbageG_a_f_g022354	7
CabbageG_a_f_g014913	2
CabbageG_a_f_g048948	1
CabbageG_a_f_g029569	1
CabbageG_a_f_g036286	2
CabbageG_a_f_g014244	1
CabbageG_a_f_g047531	5
CabbageG_a_f_g006434	2
CabbageG_a_f_g035969	1
CabbageG_a_f_g023054	3
CabbageG_a_f_g001783	1
CabbageG_a_f_g000116	2
CabbageG_a_f_g008409	2
CabbageG_a_f_g028445	2
CabbageG_a_f_g002803	1
CabbageG_a_f_g044167	3
CabbageG_a_f_g042354	1
CabbageG_a_f_g048137	1
CabbageG_a_f_g026912	2
CabbageG_a_f_g034594	3
CabbageG_a_f_g048838	1
CabbageG_a_f_g002588	1
CabbageG_a_f_g010871	1
CabbageG_a_f_g015576	7
CabbageG_a_f_g013463	1
CabbageG_a_f_g028832	9
CabbageG_a_f_g020509	5
CabbageG_a_f_g026138	1
CabbageG_a_f_g013105	1
CabbageG_a_f_g018084	1
CabbageG_a_f_g015568	4
CabbageG_a_f_g027703	1
CabbageG_a_f_g023911	2
CabbageG_a_f_g034808	1
CabbageG_a_f_g021878	4
CabbageG_a_f_g008798	2
CabbageG_a_f_g021369	1
CabbageG_a_f_g038355	2
CabbageG_a_f_g008464	2
CabbageG_a_f_g007840	1
CabbageG_a_f_g038657	1
CabbageG_a_f_g004538	5
CabbageG_a_f_g013636	1
CabbageG_a_f_g015152	1
CabbageG_a_f_g027334	1
CabbageG_a_f_g050324	2
CabbageG_a_f_g021979	2
CabbageG_a_f_g027769	2
CabbageG_a_f_g013234	1
CabbageG_a_f_g036353	1
CabbageG_a_f_g036135	1
CabbageG_a_f_g045156	4
CabbageG_a_f_g024238	8
CabbageG_a_f_g030112	1
CabbageG_a_f_g001282	1
CabbageG_a_f_g034371	1
CabbageG_a_f_g021297	1
CabbageG_a_f_g028317	2
CabbageG_a_f_g001294	2
CabbageG_a_f_g012003	3
CabbageG_a_f_g049160	2
CabbageG_a_f_g034920	2
CabbageG_a_f_g006241	2
CabbageG_a_f_g022938	1
CabbageG_a_f_g051422	2
CabbageG_a_f_g048411	1
CabbageG_a_f_g027752	1
CabbageG_a_f_g045553	1
CabbageG_a_f_g030376	1
CabbageG_a_f_g018796	4
CabbageG_a_f_g032125	2
CabbageG_a_f_g010270	1
CabbageG_a_f_g000679	7
CabbageG_a_f_g027720	3
CabbageG_a_f_g019397	1
CabbageG_a_f_g021980	1
CabbageG_a_f_g050722	1
CabbageG_a_f_g018226	1
CabbageG_a_f_g052112	2
CabbageG_a_f_g015292	1
CabbageG_a_f_g022197	1
CabbageG_a_f_g037667	1
CabbageG_a_f_g000114	4
CabbageG_a_f_g034929	3
CabbageG_a_f_g001451	13
CabbageG_a_f_g044391	1
CabbageG_a_f_g002105	2
CabbageG_a_f_g030482	1
CabbageG_a_f_g013731	3
CabbageG_a_f_g027235	1
CabbageG_a_f_g028535	1
CabbageG_a_f_g034764	1
CabbageG_a_f_g041066	1
CabbageG_a_f_g038526	1
CabbageG_a_f_g008282	2
CabbageG_a_f_g024173	1
CabbageG_a_f_g012318	2
CabbageG_a_f_g036535	1
CabbageG_a_f_g024788	1
CabbageG_a_f_g022629	2
CabbageG_a_f_g006499	2
CabbageG_a_f_g003692	1
CabbageG_a_f_g003502	3
CabbageG_a_f_g047080	4
CabbageG_a_f_g005563	1
CabbageG_a_f_g049218	9
CabbageG_a_f_g032252	2
CabbageG_a_f_g045316	5
CabbageG_a_f_g016083	1
CabbageG_a_f_g001881	1
CabbageG_a_f_g000143	3
CabbageG_a_f_g016359	2
CabbageG_a_f_g033850	1
CabbageG_a_f_g017745	4
CabbageG_a_f_g020845	1
CabbageG_a_f_g047816	7
CabbageG_a_f_g017107	3
CabbageG_a_f_g038424	1
CabbageG_a_f_g028550	7
CabbageG_a_f_g006143	1
CabbageG_a_f_g049614	5
CabbageG_a_f_g008626	5
CabbageG_a_f_g000414	2
CabbageG_a_f_g007333	2
CabbageG_a_f_g036585	1
CabbageG_a_f_g036258	1
CabbageG_a_f_g000240	1
CabbageG_a_f_g051372	8
CabbageG_a_f_g029281	1
CabbageG_a_f_g003518	3
CabbageG_a_f_g003466	2
CabbageG_a_f_g034499	1
CabbageG_a_f_g040539	1
CabbageG_a_f_g012929	1
CabbageG_a_f_g034309	11
CabbageG_a_f_g010171	1
CabbageG_a_f_g049513	2
CabbageG_a_f_g048508	2
CabbageG_a_f_g005329	1
CabbageG_a_f_g030560	3
CabbageG_a_f_g036200	5
CabbageG_a_f_g003338	2
CabbageG_a_f_g039421	2
CabbageG_a_f_g034510	1
CabbageG_a_f_g012391	2
CabbageG_a_f_g052580	1
CabbageG_a_f_g021451	1
CabbageG_a_f_g012382	3
CabbageG_a_f_g016840	5
CabbageG_a_f_g021459	6
CabbageG_a_f_g004403	1
CabbageG_a_f_g028244	1
CabbageG_a_f_g003879	1
CabbageG_a_f_g000043	1
CabbageG_a_f_g027289	1
CabbageG_a_f_g006268	2
CabbageG_a_f_g007138	1
CabbageG_a_f_g040419	1
CabbageG_a_f_g049013	5
CabbageG_a_f_g033492	3
CabbageG_a_f_g011331	3
CabbageG_a_f_g040668	4
CabbageG_a_f_g013613	1
CabbageG_a_f_g024007	3
CabbageG_a_f_g045453	1
CabbageG_a_f_g002232	1
CabbageG_a_f_g048370	1
CabbageG_a_f_g025374	1
CabbageG_a_f_g037311	1
CabbageG_a_f_g035807	6
CabbageG_a_f_g050124	1
CabbageG_a_f_g045328	1
CabbageG_a_f_g010682	1
CabbageG_a_f_g017530	2
CabbageG_a_f_g031304	3
CabbageG_a_f_g035057	3
CabbageG_a_f_g021065	2
CabbageG_a_f_g039698	1
CabbageG_a_f_g018715	1
CabbageG_a_f_g040614	2
CabbageG_a_f_g029262	5
CabbageG_a_f_g048876	1
CabbageG_a_f_g015145	1
CabbageG_a_f_g048214	2
CabbageG_a_f_g023210	1
CabbageG_a_f_g041897	5
CabbageG_a_f_g037695	1
CabbageG_a_f_g018188	2
CabbageG_a_f_g016129	2
CabbageG_a_f_g013602	1
CabbageG_a_f_g040214	1
CabbageG_a_f_g026504	1
CabbageG_a_f_g015909	2
CabbageG_a_f_g020758	1
CabbageG_a_f_g051878	1
CabbageG_a_f_g027218	1
CabbageG_a_f_g007383	1
CabbageG_a_f_g027966	2
CabbageG_a_f_g003169	2
CabbageG_a_f_g031966	1
CabbageG_a_f_g035282	3
CabbageG_a_f_g008875	2
CabbageG_a_f_g030331	1
CabbageG_a_f_g046399	3
CabbageG_a_f_g007025	5
CabbageG_a_f_g044044	1
CabbageG_a_f_g045655	3
CabbageG_a_f_g011174	13
CabbageG_a_f_g009304	2
CabbageG_a_f_g002412	1
CabbageG_a_f_g029581	3
CabbageG_a_f_g038399	2
CabbageG_a_f_g012816	11
CabbageG_a_f_g024199	2
CabbageG_a_f_g039431	1
CabbageG_a_f_g003248	2
CabbageG_a_f_g029614	2
CabbageG_a_f_g041389	1
CabbageG_a_f_g026379	1
CabbageG_a_f_g024379	1
CabbageG_a_f_g015934	17
CabbageG_a_f_g040701	1
CabbageG_a_f_g034897	1
CabbageG_a_f_g026570	3
CabbageG_a_f_g034466	1
CabbageG_a_f_g010920	1
CabbageG_a_f_g027723	2
CabbageG_a_f_g045927	20
CabbageG_a_f_g017335	3
CabbageG_a_f_g045471	2
CabbageG_a_f_g019449	1
CabbageG_a_f_g041754	5
CabbageG_a_f_g008566	1
CabbageG_a_f_g031583	2
CabbageG_a_f_g004777	1
CabbageG_a_f_g001933	1
CabbageG_a_f_g010636	2
CabbageG_a_f_g048342	1
CabbageG_a_f_g000818	5
CabbageG_a_f_g013907	1
CabbageG_a_f_g029840	1
CabbageG_a_f_g050218	2
CabbageG_a_f_g006377	2
CabbageG_a_f_g031705	1
CabbageG_a_f_g017913	3
CabbageG_a_f_g017045	5
CabbageG_a_f_g037326	2
CabbageG_a_f_g000299	3
CabbageG_a_f_g045491	2
CabbageG_a_f_g000225	1
CabbageG_a_f_g016088	1
CabbageG_a_f_g052365	1
CabbageG_a_f_g035746	4
CabbageG_a_f_g019144	13
CabbageG_a_f_g033808	1
CabbageG_a_f_g027009	1
CabbageG_a_f_g001918	2
CabbageG_a_f_g037961	1
CabbageG_a_f_g050940	4
CabbageG_a_f_g015410	1
CabbageG_a_f_g031595	1
CabbageG_a_f_g001969	1
CabbageG_a_f_g031553	2
CabbageG_a_f_g017556	3
CabbageG_a_f_g024200	3
CabbageG_a_f_g007436	1
CabbageG_a_f_g015880	1
CabbageG_a_f_g017182	2
CabbageG_a_f_g002914	2
CabbageG_a_f_g000272	3
CabbageG_a_f_g026345	1
CabbageG_a_f_g025812	1
CabbageG_a_f_g000503	1
CabbageG_a_f_g048192	1
CabbageG_a_f_g027562	1
CabbageG_a_f_g026159	7
CabbageG_a_f_g002700	1
CabbageG_a_f_g038051	1
CabbageG_a_f_g037472	3
CabbageG_a_f_g033202	12
CabbageG_a_f_g053346	5
CabbageG_a_f_g052578	1
CabbageG_a_f_g024926	1
CabbageG_a_f_g011630	1
CabbageG_a_f_g038243	1
CabbageG_a_f_g005621	1
CabbageG_a_f_g039417	6
CabbageG_a_f_g029927	2
CabbageG_a_f_g028202	1
CabbageG_a_f_g027138	1
CabbageG_a_f_g007298	2
CabbageG_a_f_g042908	1
CabbageG_a_f_g037077	1
CabbageG_a_f_g006287	6
CabbageG_a_f_g018813	4
CabbageG_a_f_g049998	51
CabbageG_a_f_g049725	1
CabbageG_a_f_g021124	2
CabbageG_a_f_g024775	3
CabbageG_a_f_g005771	3
CabbageG_a_f_g012172	2
CabbageG_a_f_g004048	1
CabbageG_a_f_g019161	1
CabbageG_a_f_g035942	3
CabbageG_a_f_g048379	2
CabbageG_a_f_g045582	1
CabbageG_a_f_g045643	1
CabbageG_a_f_g033630	2
CabbageG_a_f_g048168	1
CabbageG_a_f_g029228	8
CabbageG_a_f_g040099	1
CabbageG_a_f_g021998	2
CabbageG_a_f_g051386	1
CabbageG_a_f_g042485	4
CabbageG_a_f_g040831	2
CabbageG_a_f_g005603	2
CabbageG_a_f_g039503	1
CabbageG_a_f_g025400	1
CabbageG_a_f_g000806	1
CabbageG_a_f_g048403	2
CabbageG_a_f_g016044	3
CabbageG_a_f_g014812	1
CabbageG_a_f_g014598	1
CabbageG_a_f_g046646	2
CabbageG_a_f_g011084	2
CabbageG_a_f_g002286	11
CabbageG_a_f_g047157	1
CabbageG_a_f_g050438	3
CabbageG_a_f_g034152	1
CabbageG_a_f_g033617	3
CabbageG_a_f_g025117	1
CabbageG_a_f_g025629	1
CabbageG_a_f_g014006	1
CabbageG_a_f_g027997	2
CabbageG_a_f_g002200	1
CabbageG_a_f_g039400	2
CabbageG_a_f_g021694	1
CabbageG_a_f_g042099	2
CabbageG_a_f_g052016	2
CabbageG_a_f_g026469	1
CabbageG_a_f_g033538	3
CabbageG_a_f_g021247	1
CabbageG_a_f_g048325	2
CabbageG_a_f_g002850	2
CabbageG_a_f_g020008	2
CabbageG_a_f_g007963	1
CabbageG_a_f_g008864	1
CabbageG_a_f_g008972	6
CabbageG_a_f_g015868	1
CabbageG_a_f_g014133	1
CabbageG_a_f_g020951	2
CabbageG_a_f_g015089	3
CabbageG_a_f_g006527	2
CabbageG_a_f_g018995	2
CabbageG_a_f_g024017	9
CabbageG_a_f_g028899	5
CabbageG_a_f_g003283	2
CabbageG_a_f_g048250	2
CabbageG_a_f_g021253	2
CabbageG_a_f_g019216	5
CabbageG_a_f_g027250	3
CabbageG_a_f_g015118	1
CabbageG_a_f_g005753	54
CabbageG_a_f_g018044	2
CabbageG_a_f_g010093	1
CabbageG_a_f_g011749	1
CabbageG_a_f_g034073	7
CabbageG_a_f_g004972	6
CabbageG_a_f_g014875	3
CabbageG_a_f_g034208	1
CabbageG_a_f_g038611	2
CabbageG_a_f_g024944	2
CabbageG_a_f_g005840	2
CabbageG_a_f_g034829	1
CabbageG_a_f_g032418	12
CabbageG_a_f_g014232	1
CabbageG_a_f_g008299	4
CabbageG_a_f_g012910	2
CabbageG_a_f_g046158	1
CabbageG_a_f_g001826	1
CabbageG_a_f_g051309	8
CabbageG_a_f_g030652	2
CabbageG_a_f_g030098	1
CabbageG_a_f_g020159	1
CabbageG_a_f_g053631	1
CabbageG_a_f_g036380	1
CabbageG_a_f_g015363	1
CabbageG_a_f_g012448	1
CabbageG_a_f_g054256	1
CabbageG_a_f_g021598	1
CabbageG_a_f_g001853	3
CabbageG_a_f_g003584	5
CabbageG_a_f_g025410	1
CabbageG_a_f_g023262	1
CabbageG_a_f_g028975	1
CabbageG_a_f_g014838	4
CabbageG_a_f_g010938	2
CabbageG_a_f_g008839	2
CabbageG_a_f_g010436	5
CabbageG_a_f_g008883	1
CabbageG_a_f_g051464	2
CabbageG_a_f_g041348	1
CabbageG_a_f_g019425	3
CabbageG_a_f_g026118	11
CabbageG_a_f_g012322	1
CabbageG_a_f_g000303	1
CabbageG_a_f_g035845	7
CabbageG_a_f_g023935	1
CabbageG_a_f_g034597	1
CabbageG_a_f_g017019	3
CabbageG_a_f_g006713	3
CabbageG_a_f_g030732	5
CabbageG_a_f_g011115	7
CabbageG_a_f_g020886	1
CabbageG_a_f_g048231	1
CabbageG_a_f_g000502	4
CabbageG_a_f_g024369	1
CabbageG_a_f_g000154	6
CabbageG_a_f_g032110	1
CabbageG_a_f_g022356	1
CabbageG_a_f_g021079	1
CabbageG_a_f_g000409	1
CabbageG_a_f_g006417	1
CabbageG_a_f_g013883	1
CabbageG_a_f_g025226	2
CabbageG_a_f_g025191	3
CabbageG_a_f_g039701	1
CabbageG_a_f_g016631	2
CabbageG_a_f_g005834	1
CabbageG_a_f_g009016	2
CabbageG_a_f_g044319	2
CabbageG_a_f_g016695	1
CabbageG_a_f_g047805	1
CabbageG_a_f_g014907	2
CabbageG_a_f_g021622	8
CabbageG_a_f_g021670	2
CabbageG_a_f_g048634	1
CabbageG_a_f_g042329	1
CabbageG_a_f_g031472	2
CabbageG_a_f_g045602	1
CabbageG_a_f_g005672	1
CabbageG_a_f_g026654	13
CabbageG_a_f_g029975	5
CabbageG_a_f_g030135	2
CabbageG_a_f_g020523	1
CabbageG_a_f_g000509	1
CabbageG_a_f_g023177	1
CabbageG_a_f_g019083	43
CabbageG_a_f_g002900	1
CabbageG_a_f_g015421	1
CabbageG_a_f_g048139	2
CabbageG_a_f_g023468	1
CabbageG_a_f_g049533	1
CabbageG_a_f_g026819	3
CabbageG_a_f_g012686	1
CabbageG_a_f_g029428	1
CabbageG_a_f_g000367	3
CabbageG_a_f_g026942	1
CabbageG_a_f_g004689	1
CabbageG_a_f_g041666	2
CabbageG_a_f_g040840	2
CabbageG_a_f_g001864	8
CabbageG_a_f_g003438	22
CabbageG_a_f_g053734	37
CabbageG_a_f_g033384	4
CabbageG_a_f_g030720	1
CabbageG_a_f_g021051	3
CabbageG_a_f_g018331	1
CabbageG_a_f_g027523	1
CabbageG_a_f_g025235	8
CabbageG_a_f_g029572	1
CabbageG_a_f_g039670	1
CabbageG_a_f_g039468	9
CabbageG_a_f_g031750	4
CabbageG_a_f_g045210	2
CabbageG_a_f_g020252	2
CabbageG_a_f_g047697	9
CabbageG_a_f_g050577	1
CabbageG_a_f_g018903	1
CabbageG_a_f_g033196	2
CabbageG_a_f_g004287	3
CabbageG_a_f_g029773	5
CabbageG_a_f_g027535	1
CabbageG_a_f_g046928	1
CabbageG_a_f_g027512	18
CabbageG_a_f_g026247	2
CabbageG_a_f_g008272	5
CabbageG_a_f_g041292	1
CabbageG_a_f_g011495	2
CabbageG_a_f_g028557	1
CabbageG_a_f_g034550	9
CabbageG_a_f_g037868	1
CabbageG_a_f_g029311	1
CabbageG_a_f_g004527	1
CabbageG_a_f_g046728	5
CabbageG_a_f_g010347	5
CabbageG_a_f_g019087	1
CabbageG_a_f_g029162	2
CabbageG_a_f_g040348	1
CabbageG_a_f_g013653	3
CabbageG_a_f_g042125	4
CabbageG_a_f_g026565	2
CabbageG_a_f_g027866	2
CabbageG_a_f_g005387	2
CabbageG_a_f_g023848	1
CabbageG_a_f_g039534	1
CabbageG_a_f_g028704	3
CabbageG_a_f_g009865	2
CabbageG_a_f_g046184	54
CabbageG_a_f_g001035	3
CabbageG_a_f_g005393	2
CabbageG_a_f_g019033	2
CabbageG_a_f_g033092	21
CabbageG_a_f_g042181	1
CabbageG_a_f_g005321	1
CabbageG_a_f_g013769	3
CabbageG_a_f_g004704	1
CabbageG_a_f_g030891	1
CabbageG_a_f_g027516	2
CabbageG_a_f_g000759	12
CabbageG_a_f_g026240	2
CabbageG_a_f_g005997	1
CabbageG_a_f_g015377	1
CabbageG_a_f_g041078	4
CabbageG_a_f_g005333	13
CabbageG_a_f_g012817	20
CabbageG_a_f_g048398	2
CabbageG_a_f_g006127	1
CabbageG_a_f_g043828	11
CabbageG_a_f_g022602	1
CabbageG_a_f_g035025	4
CabbageG_a_f_g005026	2
CabbageG_a_f_g016753	1
CabbageG_a_f_g038760	3
CabbageG_a_f_g045093	2
CabbageG_a_f_g021446	1
CabbageG_a_f_g010353	16
CabbageG_a_f_g015219	4
CabbageG_a_f_g050742	2
CabbageG_a_f_g015236	5
CabbageG_a_f_g039488	2
CabbageG_a_f_g010446	1
CabbageG_a_f_g015671	67
CabbageG_a_f_g005446	1
CabbageG_a_f_g004186	1
CabbageG_a_f_g001877	2
CabbageG_a_f_g048352	2
CabbageG_a_f_g014147	4
CabbageG_a_f_g026968	2
CabbageG_a_f_g031965	7
CabbageG_a_f_g021175	1
CabbageG_a_f_g010824	1
CabbageG_a_f_g034749	1
CabbageG_a_f_g049010	2
CabbageG_a_f_g036492	9
CabbageG_a_f_g030567	1
CabbageG_a_f_g000477	1
CabbageG_a_f_g012898	1
CabbageG_a_f_g003593	1
CabbageG_a_f_g029243	1
CabbageG_a_f_g013089	4
CabbageG_a_f_g038212	7
CabbageG_a_f_g040765	1
CabbageG_a_f_g040394	1
CabbageG_a_f_g028264	3
CabbageG_a_f_g051765	1
CabbageG_a_f_g020409	1
CabbageG_a_f_g042336	12
CabbageG_a_f_g046739	1
CabbageG_a_f_g044401	3
CabbageG_a_f_g045523	1
CabbageG_a_f_g026867	3
CabbageG_a_f_g008519	1
CabbageG_a_f_g050018	8
CabbageG_a_f_g009836	1
CabbageG_a_f_g036780	2
CabbageG_a_f_g002589	3
CabbageG_a_f_g029828	1
CabbageG_a_f_g010975	2
CabbageG_a_f_g026193	1
CabbageG_a_f_g048697	1
CabbageG_a_f_g032079	2
CabbageG_a_f_g015359	1
CabbageG_a_f_g034922	1
CabbageG_a_f_g004922	2
CabbageG_a_f_g028026	1
CabbageG_a_f_g038107	5
CabbageG_a_f_g016936	3
CabbageG_a_f_g048332	24
CabbageG_a_f_g021335	9
CabbageG_a_f_g017751	37
CabbageG_a_f_g004649	11
CabbageG_a_f_g019313	46
CabbageG_a_f_g008584	7
CabbageG_a_f_g013556	3
CabbageG_a_f_g032220	3
CabbageG_a_f_g010159	6
CabbageG_a_f_g052332	1
CabbageG_a_f_g042797	1
CabbageG_a_f_g005627	4
CabbageG_a_f_g021355	59
CabbageG_a_f_g052427	1
CabbageG_a_f_g015638	3
CabbageG_a_f_g014807	1
CabbageG_a_f_g026559	1
CabbageG_a_f_g027504	2
CabbageG_a_f_g000247	3
CabbageG_a_f_g015543	8
CabbageG_a_f_g004257	3
CabbageG_a_f_g041791	1
CabbageG_a_f_g014733	7
CabbageG_a_f_g038702	5
CabbageG_a_f_g017477	2
CabbageG_a_f_g012924	1
CabbageG_a_f_g034564	1
CabbageG_a_f_g023000	1
CabbageG_a_f_g020867	2
CabbageG_a_f_g007084	1
CabbageG_a_f_g033880	2
CabbageG_a_f_g002783	1
CabbageG_a_f_g037054	1
CabbageG_a_f_g018766	1
CabbageG_a_f_g015927	1
CabbageG_a_f_g012196	1
CabbageG_a_f_g036918	1
CabbageG_a_f_g016074	2
CabbageG_a_f_g019047	2
CabbageG_a_f_g012162	2
CabbageG_a_f_g051368	2
CabbageG_a_f_g038973	1
CabbageG_a_f_g041853	2
CabbageG_a_f_g048502	1
CabbageG_a_f_g020543	1
CabbageG_a_f_g040396	2
CabbageG_a_f_g012974	1
CabbageG_a_f_g000805	5
CabbageG_a_f_g040830	1
CabbageG_a_f_g019353	1
CabbageG_a_f_g016159	1
CabbageG_a_f_g005859	3
CabbageG_a_f_g003743	2
CabbageG_a_f_g051049	1
CabbageG_a_f_g040697	2
CabbageG_a_f_g043147	2
CabbageG_a_f_g011044	5
CabbageG_a_f_g051028	1
CabbageG_a_f_g027352	3
CabbageG_a_f_g023774	3
CabbageG_a_f_g041478	1
CabbageG_a_f_g038865	39
CabbageG_a_f_g025724	2
CabbageG_a_f_g042347	2
CabbageG_a_f_g007911	1
CabbageG_a_f_g023321	4
CabbageG_a_f_g048132	1
CabbageG_a_f_g023283	11
CabbageG_a_f_g027373	1
CabbageG_a_f_g020405	1
CabbageG_a_f_g017527	3
CabbageG_a_f_g037923	5
CabbageG_a_f_g040852	2
CabbageG_a_f_g035966	6
CabbageG_a_f_g029265	2
CabbageG_a_f_g024656	1
CabbageG_a_f_g000719	5
CabbageG_a_f_g038330	1
CabbageG_a_f_g027083	2
CabbageG_a_f_g046015	1
CabbageG_a_f_g036285	2
CabbageG_a_f_g052420	1
CabbageG_a_f_g008638	1
CabbageG_a_f_g002544	2
CabbageG_a_f_g015369	1
CabbageG_a_f_g029793	13
CabbageG_a_f_g025075	6
CabbageG_a_f_g021001	11
CabbageG_a_f_g036097	2
CabbageG_a_f_g040098	5
CabbageG_a_f_g046196	2
CabbageG_a_f_g033578	1
CabbageG_a_f_g018681	2
CabbageG_a_f_g008068	1
CabbageG_a_f_g022066	17
CabbageG_a_f_g039393	3
CabbageG_a_f_g015247	1
CabbageG_a_f_g036403	1
CabbageG_a_f_g007936	1
CabbageG_a_f_g022877	1
CabbageG_a_f_g005650	2
CabbageG_a_f_g047789	1
CabbageG_a_f_g017065	6
CabbageG_a_f_g011201	1
CabbageG_a_f_g027730	2
CabbageG_a_f_g030397	1
CabbageG_a_f_g011143	2
CabbageG_a_f_g046531	1
CabbageG_a_f_g016497	7
CabbageG_a_f_g021098	1
CabbageG_a_f_g046497	1
CabbageG_a_f_g038893	1
CabbageG_a_f_g033918	1
CabbageG_a_f_g000407	3
CabbageG_a_f_g028152	2
CabbageG_a_f_g045883	1
CabbageG_a_f_g049673	4
CabbageG_a_f_g020269	3
CabbageG_a_f_g040864	1
CabbageG_a_f_g027099	1
CabbageG_a_f_g041699	2
CabbageG_a_f_g035744	1
CabbageG_a_f_g036711	2
CabbageG_a_f_g040275	1
CabbageG_a_f_g036302	1
CabbageG_a_f_g009576	1
CabbageG_a_f_g027342	1
CabbageG_a_f_g019274	2
CabbageG_a_f_g024432	3
CabbageG_a_f_g028806	1
CabbageG_a_f_g014749	2
CabbageG_a_f_g034717	1
CabbageG_a_f_g007807	4
CabbageG_a_f_g021960	1
CabbageG_a_f_g034480	1
CabbageG_a_f_g032331	2
CabbageG_a_f_g015539	3
CabbageG_a_f_g007364	3
CabbageG_a_f_g035208	2
CabbageG_a_f_g041061	2
CabbageG_a_f_g013571	3
CabbageG_a_f_g007310	1
CabbageG_a_f_g023886	1
CabbageG_a_f_g003826	5
CabbageG_a_f_g025372	2
CabbageG_a_f_g000769	1
CabbageG_a_f_g017943	1
CabbageG_a_f_g029862	1
CabbageG_a_f_g009226	1
CabbageG_a_f_g048005	1
CabbageG_a_f_g047400	1
CabbageG_a_f_g034605	1
CabbageG_a_f_g042402	1
CabbageG_a_f_g004282	1
CabbageG_a_f_g021180	10
CabbageG_a_f_g026532	3
CabbageG_a_f_g039334	1
CabbageG_a_f_g028549	1
CabbageG_a_f_g027446	3
CabbageG_a_f_g002487	2
CabbageG_a_f_g008764	1
CabbageG_a_f_g021267	1
CabbageG_a_f_g011998	2
CabbageG_a_f_g024928	2
CabbageG_a_f_g034182	1
CabbageG_a_f_g016727	2
CabbageG_a_f_g008437	7
CabbageG_a_f_g008201	2
CabbageG_a_f_g013466	8
CabbageG_a_f_g007647	2
CabbageG_a_f_g015117	1
CabbageG_a_f_g023220	1
CabbageG_a_f_g044427	3
CabbageG_a_f_g040658	1
CabbageG_a_f_g034950	4
CabbageG_a_f_g016567	1
CabbageG_a_f_g044851	1
CabbageG_a_f_g025127	1
CabbageG_a_f_g052409	2
CabbageG_a_f_g032778	2
CabbageG_a_f_g007517	10
CabbageG_a_f_g046478	1
CabbageG_a_f_g007805	8
CabbageG_a_f_g018060	1
CabbageG_a_f_g025131	1
CabbageG_a_f_g016021	1
CabbageG_a_f_g039726	2
CabbageG_a_f_g030374	2
CabbageG_a_f_g012234	2
CabbageG_a_f_g017074	2
CabbageG_a_f_g004164	1
CabbageG_a_f_g028873	3
CabbageG_a_f_g044458	1
CabbageG_a_f_g008288	1
CabbageG_a_f_g054590	2
CabbageG_a_f_g004166	4
CabbageG_a_f_g029769	1
CabbageG_a_f_g008598	3
CabbageG_a_f_g011824	1
CabbageG_a_f_g015526	1
CabbageG_a_f_g049858	1
CabbageG_a_f_g036502	5
CabbageG_a_f_g000324	1
CabbageG_a_f_g052845	2
CabbageG_a_f_g012021	1
CabbageG_a_f_g028431	2
CabbageG_a_f_g000594	1
CabbageG_a_f_g037436	1
CabbageG_a_f_g010373	1
CabbageG_a_f_g019958	6
CabbageG_a_f_g018599	4
CabbageG_a_f_g047937	10
CabbageG_a_f_g004929	5
CabbageG_a_f_g030740	8
CabbageG_a_f_g024613	1
CabbageG_a_f_g023363	1
CabbageG_a_f_g016880	19
CabbageG_a_f_g039733	1
CabbageG_a_f_g048525	1
CabbageG_a_f_g011281	1
CabbageG_a_f_g023167	1
CabbageG_a_f_g002307	3
CabbageG_a_f_g001167	1
CabbageG_a_f_g050135	1
CabbageG_a_f_g035883	5
CabbageG_a_f_g013118	2
CabbageG_a_f_g007124	29
CabbageG_a_f_g032160	8
CabbageG_a_f_g015038	1
CabbageG_a_f_g006043	1
CabbageG_a_f_g045306	4
CabbageG_a_f_g023254	8
CabbageG_a_f_g005082	1
CabbageG_a_f_g014316	1
CabbageG_a_f_g005417	2
CabbageG_a_f_g039229	15
CabbageG_a_f_g050308	2
CabbageG_a_f_g002939	7
CabbageG_a_f_g009007	5
CabbageG_a_f_g016390	1
CabbageG_a_f_g006086	1
CabbageG_a_f_g028058	3
CabbageG_a_f_g021877	1
CabbageG_a_f_g003625	4
CabbageG_a_f_g023027	11
CabbageG_a_f_g020087	9
CabbageG_a_f_g013603	2
CabbageG_a_f_g021536	1
CabbageG_a_f_g005412	1
CabbageG_a_f_g017046	5
CabbageG_a_f_g018170	2
CabbageG_a_f_g003165	3
CabbageG_a_f_g012015	2
CabbageG_a_f_g040652	1
CabbageG_a_f_g034217	1
CabbageG_a_f_g021388	1
CabbageG_a_f_g020425	2
CabbageG_a_f_g024464	1
CabbageG_a_f_g009972	1
CabbageG_a_f_g012314	1
CabbageG_a_f_g026116	3
CabbageG_a_f_g012147	1
CabbageG_a_f_g018114	5
CabbageG_a_f_g045963	3
CabbageG_a_f_g033716	2
CabbageG_a_f_g039346	3
CabbageG_a_f_g047858	1
CabbageG_a_f_g005592	1
CabbageG_a_f_g034914	3
CabbageG_a_f_g026834	2
CabbageG_a_f_g017448	1
CabbageG_a_f_g044556	1
CabbageG_a_f_g007686	1
CabbageG_a_f_g034330	7
CabbageG_a_f_g030750	1
CabbageG_a_f_g012653	8
CabbageG_a_f_g028586	3
CabbageG_a_f_g036261	2
CabbageG_a_f_g011051	1
CabbageG_a_f_g020187	1
CabbageG_a_f_g039864	1
CabbageG_a_f_g009024	1
CabbageG_a_f_g024142	2
CabbageG_a_f_g007529	3
CabbageG_a_f_g034395	1
CabbageG_a_f_g039922	3
CabbageG_a_f_g020341	2
CabbageG_a_f_g054112	1
CabbageG_a_f_g024890	2
CabbageG_a_f_g021615	2
CabbageG_a_f_g034453	1
CabbageG_a_f_g032900	1
CabbageG_a_f_g038537	1
CabbageG_a_f_g036190	1
CabbageG_a_f_g048223	5
CabbageG_a_f_g021704	1
CabbageG_a_f_g015209	3
CabbageG_a_f_g012783	2
CabbageG_a_f_g029093	3
CabbageG_a_f_g018557	3
CabbageG_a_f_g013442	3
CabbageG_a_f_g033615	5
CabbageG_a_f_g008303	1
CabbageG_a_f_g005534	1
CabbageG_a_f_g020456	1
CabbageG_a_f_g053551	3
CabbageG_a_f_g013550	5
CabbageG_a_f_g034429	4
CabbageG_a_f_g014401	1
CabbageG_a_f_g014908	4
CabbageG_a_f_g042800	1
CabbageG_a_f_g017728	7
CabbageG_a_f_g018452	3
CabbageG_a_f_g005579	1
CabbageG_a_f_g029052	6
CabbageG_a_f_g035733	1
CabbageG_a_f_g020094	2
CabbageG_a_f_g028890	1
CabbageG_a_f_g025186	1
CabbageG_a_f_g031532	3
CabbageG_a_f_g047177	1
CabbageG_a_f_g026584	1
CabbageG_a_f_g001396	7
CabbageG_a_f_g035302	2
CabbageG_a_f_g004285	3
CabbageG_a_f_g003994	1
CabbageG_a_f_g001162	1
CabbageG_a_f_g030076	1
CabbageG_a_f_g033833	4
CabbageG_a_f_g034299	10
CabbageG_a_f_g008945	3
CabbageG_a_f_g017199	1
CabbageG_a_f_g017082	2
CabbageG_a_f_g010230	1
CabbageG_a_f_g013621	1
CabbageG_a_f_g028833	8
CabbageG_a_f_g036393	1
CabbageG_a_f_g017010	3
CabbageG_a_f_g039234	1
CabbageG_a_f_g048834	3
CabbageG_a_f_g032111	4
CabbageG_a_f_g006621	7
CabbageG_a_f_g040390	1
CabbageG_a_f_g027268	2
CabbageG_a_f_g008716	1
CabbageG_a_f_g015108	1
CabbageG_a_f_g043725	13
CabbageG_a_f_g045408	1
CabbageG_a_f_g040363	2
CabbageG_a_f_g052737	2
CabbageG_a_f_g039293	1
CabbageG_a_f_g015437	2
CabbageG_a_f_g021692	12
CabbageG_a_f_g006539	1
CabbageG_a_f_g036438	5
CabbageG_a_f_g015000	3
CabbageG_a_f_g002812	1
CabbageG_a_f_g029316	1
CabbageG_a_f_g013598	2
CabbageG_a_f_g015348	1
CabbageG_a_f_g049196	1
CabbageG_a_f_g053782	4
CabbageG_a_f_g006485	6
CabbageG_a_f_g009480	2
CabbageG_a_f_g050166	1
CabbageG_a_f_g046705	2
CabbageG_a_f_g035516	2
CabbageG_a_f_g050305	2
CabbageG_a_f_g024987	2
CabbageG_a_f_g005836	2
CabbageG_a_f_g031151	2
CabbageG_a_f_g011914	1
CabbageG_a_f_g027223	18
CabbageG_a_f_g019202	1
CabbageG_a_f_g025778	1
CabbageG_a_f_g038492	1
CabbageG_a_f_g016221	1
CabbageG_a_f_g001285	1
CabbageG_a_f_g003641	11
CabbageG_a_f_g041883	2
CabbageG_a_f_g013159	2
CabbageG_a_f_g020478	1
CabbageG_a_f_g000310	1
CabbageG_a_f_g000960	3
CabbageG_a_f_g007796	1
CabbageG_a_f_g013716	2
CabbageG_a_f_g052778	2
CabbageG_a_f_g052116	1
CabbageG_a_f_g036347	2
CabbageG_a_f_g039898	1
CabbageG_a_f_g007883	1
CabbageG_a_f_g014017	3
CabbageG_a_f_g000424	2
CabbageG_a_f_g028656	1
CabbageG_a_f_g035959	1
CabbageG_a_f_g026792	1
CabbageG_a_f_g047332	3
CabbageG_a_f_g021321	1
CabbageG_a_f_g048209	8
CabbageG_a_f_g019604	62
CabbageG_a_f_g033725	2
CabbageG_a_f_g022860	1
CabbageG_a_f_g050260	1
CabbageG_a_f_g034478	1
CabbageG_a_f_g029186	9
CabbageG_a_f_g022106	2
CabbageG_a_f_g004315	2
CabbageG_a_f_g038759	2
CabbageG_a_f_g000175	1
CabbageG_a_f_g013559	1
CabbageG_a_f_g020466	3
CabbageG_a_f_g005335	1
CabbageG_a_f_g049207	1
CabbageG_a_f_g010568	1
CabbageG_a_f_g002533	2
CabbageG_a_f_g001581	4
CabbageG_a_f_g036494	3
CabbageG_a_f_g008115	16
CabbageG_a_f_g014858	2
CabbageG_a_f_g039989	3
CabbageG_a_f_g001597	9
CabbageG_a_f_g041706	1
CabbageG_a_f_g034052	6
CabbageG_a_f_g008221	5
CabbageG_a_f_g002364	6
CabbageG_a_f_g028633	4
CabbageG_a_f_g013779	3
CabbageG_a_f_g011836	1
CabbageG_a_f_g006115	1
CabbageG_a_f_g046135	3
CabbageG_a_f_g002462	3
CabbageG_a_f_g006484	1
CabbageG_a_f_g034106	1
CabbageG_a_f_g010989	1
CabbageG_a_f_g023404	2
CabbageG_a_f_g052487	6
CabbageG_a_f_g029472	1
CabbageG_a_f_g019692	3
CabbageG_a_f_g043603	1
CabbageG_a_f_g006695	2
CabbageG_a_f_g037856	2
CabbageG_a_f_g014445	1
CabbageG_a_f_g028313	3
CabbageG_a_f_g054603	1
CabbageG_a_f_g010021	3
CabbageG_a_f_g016000	2
CabbageG_a_f_g039275	5
CabbageG_a_f_g019407	1
CabbageG_a_f_g018834	12
CabbageG_a_f_g013877	3
CabbageG_a_f_g051645	1
CabbageG_a_f_g036772	2
CabbageG_a_f_g026482	2
CabbageG_a_f_g023269	5
CabbageG_a_f_g031139	1
CabbageG_a_f_g005385	4
CabbageG_a_f_g012071	2
CabbageG_a_f_g026153	1
CabbageG_a_f_g034641	2
CabbageG_a_f_g019930	1
CabbageG_a_f_g030270	2
CabbageG_a_f_g010705	3
CabbageG_a_f_g050556	3
CabbageG_a_f_g005893	2
CabbageG_a_f_g026966	2
CabbageG_a_f_g030429	1
CabbageG_a_f_g000914	18
CabbageG_a_f_g034994	3
CabbageG_a_f_g031867	1
CabbageG_a_f_g010628	4
CabbageG_a_f_g040410	1
CabbageG_a_f_g008755	1
CabbageG_a_f_g033101	8
CabbageG_a_f_g002515	1
CabbageG_a_f_g043245	3
CabbageG_a_f_g030548	4
CabbageG_a_f_g010835	2
CabbageG_a_f_g017737	1
CabbageG_a_f_g034610	2
CabbageG_a_f_g024323	1
CabbageG_a_f_g048789	2
CabbageG_a_f_g012568	2
CabbageG_a_f_g019978	6
CabbageG_a_f_g005930	3
CabbageG_a_f_g032699	4
CabbageG_a_f_g022793	1
CabbageG_a_f_g052978	14
CabbageG_a_f_g001739	2
CabbageG_a_f_g047609	1
CabbageG_a_f_g045975	6
CabbageG_a_f_g022643	6
CabbageG_a_f_g050508	1
CabbageG_a_f_g033227	3
CabbageG_a_f_g013143	1
CabbageG_a_f_g016213	6
CabbageG_a_f_g014899	33
CabbageG_a_f_g019187	5
CabbageG_a_f_g018810	3
CabbageG_a_f_g036690	1
CabbageG_a_f_g010767	5
CabbageG_a_f_g052510	1
CabbageG_a_f_g030722	5
CabbageG_a_f_g027538	1
CabbageG_a_f_g032007	5
CabbageG_a_f_g021757	4
CabbageG_a_f_g048467	1
CabbageG_a_f_g011197	3
CabbageG_a_f_g005915	2
CabbageG_a_f_g039398	1
CabbageG_a_f_g031817	1
CabbageG_a_f_g035080	1
CabbageG_a_f_g030326	1
CabbageG_a_f_g021942	1
CabbageG_a_f_g034521	1
CabbageG_a_f_g040401	9
CabbageG_a_f_g022118	1
CabbageG_a_f_g025320	3
CabbageG_a_f_g028407	2
CabbageG_a_f_g001257	3
CabbageG_a_f_g008696	1
CabbageG_a_f_g028207	2
CabbageG_a_f_g013319	1
CabbageG_a_f_g013300	1
CabbageG_a_f_g027076	4
CabbageG_a_f_g020212	1
CabbageG_a_f_g032614	1
CabbageG_a_f_g011240	4
CabbageG_a_f_g000927	1
CabbageG_a_f_g008125	5
CabbageG_a_f_g008263	1
CabbageG_a_f_g028882	1
CabbageG_a_f_g003074	1
CabbageG_a_f_g012024	1
CabbageG_a_f_g018482	4
CabbageG_a_f_g031962	3
CabbageG_a_f_g009291	2
CabbageG_a_f_g040952	14
CabbageG_a_f_g005716	2
CabbageG_a_f_g042120	4
CabbageG_a_f_g038482	6
CabbageG_a_f_g042169	1
CabbageG_a_f_g006840	8
CabbageG_a_f_g006894	1
CabbageG_a_f_g049233	2
CabbageG_a_f_g035286	1
CabbageG_a_f_g052491	1
CabbageG_a_f_g028597	3
CabbageG_a_f_g004941	2
CabbageG_a_f_g018983	1
CabbageG_a_f_g051076	5
CabbageG_a_f_g000036	7
CabbageG_a_f_g051011	2
CabbageG_a_f_g022641	1
CabbageG_a_f_g000383	13
CabbageG_a_f_g015265	2
CabbageG_a_f_g008569	1
CabbageG_a_f_g028219	1
CabbageG_a_f_g028040	5
CabbageG_a_f_g000388	1
CabbageG_a_f_g009083	1
CabbageG_a_f_g012202	14
CabbageG_a_f_g029526	2
CabbageG_a_f_g014703	2
CabbageG_a_f_g027375	1
CabbageG_a_f_g019962	1
CabbageG_a_f_g015795	1
CabbageG_a_f_g048566	2
CabbageG_a_f_g000689	1
CabbageG_a_f_g000452	1
CabbageG_a_f_g006720	1
CabbageG_a_f_g052574	1
CabbageG_a_f_g039062	1
CabbageG_a_f_g028798	2
CabbageG_a_f_g026053	1
CabbageG_a_f_g014980	1
CabbageG_a_f_g002038	1
CabbageG_a_f_g007671	3
CabbageG_a_f_g033484	4
CabbageG_a_f_g048334	7
CabbageG_a_f_g043526	5
CabbageG_a_f_g012086	1
CabbageG_a_f_g002282	1
CabbageG_a_f_g026367	1
CabbageG_a_f_g048121	3
CabbageG_a_f_g029658	1
CabbageG_a_f_g003451	7
CabbageG_a_f_g045990	1
CabbageG_a_f_g047085	1
CabbageG_a_f_g050762	2
CabbageG_a_f_g034909	2
CabbageG_a_f_g026020	8
CabbageG_a_f_g005160	1
CabbageG_a_f_g036929	3
CabbageG_a_f_g028932	1
CabbageG_a_f_g004265	1
CabbageG_a_f_g000426	2
CabbageG_a_f_g000237	1
CabbageG_a_f_g003636	1
CabbageG_a_f_g031509	1
CabbageG_a_f_g008007	3
CabbageG_a_f_g011266	7
CabbageG_a_f_g027004	3
CabbageG_a_f_g034840	1
CabbageG_a_f_g026362	2
CabbageG_a_f_g035489	1
CabbageG_a_f_g038881	3
CabbageG_a_f_g027325	1
CabbageG_a_f_g004323	2
CabbageG_a_f_g001378	1
CabbageG_a_f_g046086	3
CabbageG_a_f_g013115	1
CabbageG_a_f_g004953	4
CabbageG_a_f_g011011	2
CabbageG_a_f_g019290	1
CabbageG_a_f_g042934	11
CabbageG_a_f_g043885	1
CabbageG_a_f_g017117	23
CabbageG_a_f_g028286	1
CabbageG_a_f_g044901	11
CabbageG_a_f_g002905	13
CabbageG_a_f_g018546	2
CabbageG_a_f_g022476	3
CabbageG_a_f_g015541	4
CabbageG_a_f_g037389	40
CabbageG_a_f_g029713	3
CabbageG_a_f_g025341	1
CabbageG_a_f_g006659	2
CabbageG_a_f_g052516	1
CabbageG_a_f_g025901	2
CabbageG_a_f_g032272	2
CabbageG_a_f_g016040	1
CabbageG_a_f_g014320	3
CabbageG_a_f_g013101	2
CabbageG_a_f_g021798	1
CabbageG_a_f_g015047	1
CabbageG_a_f_g048481	7
CabbageG_a_f_g040269	1
CabbageG_a_f_g040517	1
CabbageG_a_f_g007615	2
CabbageG_a_f_g014827	1
CabbageG_a_f_g025819	1
CabbageG_a_f_g040835	2
CabbageG_a_f_g034600	7
CabbageG_a_f_g015120	2
CabbageG_a_f_g014758	3
CabbageG_a_f_g042865	1
CabbageG_a_f_g038214	2
CabbageG_a_f_g040467	2
CabbageG_a_f_g016244	79
CabbageG_a_f_g040096	2
CabbageG_a_f_g002809	1
CabbageG_a_f_g047934	6
CabbageG_a_f_g014335	1
CabbageG_a_f_g018731	1
CabbageG_a_f_g039301	1
CabbageG_a_f_g036504	2
CabbageG_a_f_g014180	3
CabbageG_a_f_g005104	1
CabbageG_a_f_g023893	4
CabbageG_a_f_g017257	1
CabbageG_a_f_g022795	1
CabbageG_a_f_g005822	1
CabbageG_a_f_g050134	2
CabbageG_a_f_g036037	1
CabbageG_a_f_g020501	3
CabbageG_a_f_g008090	3
CabbageG_a_f_g010606	1
CabbageG_a_f_g004407	2
CabbageG_a_f_g042555	7
CabbageG_a_f_g034868	1
CabbageG_a_f_g002275	1
CabbageG_a_f_g029114	2
CabbageG_a_f_g010210	1
CabbageG_a_f_g027756	3
CabbageG_a_f_g010972	7
CabbageG_a_f_g039031	1
CabbageG_a_f_g046558	2
CabbageG_a_f_g033376	2
CabbageG_a_f_g006139	5
CabbageG_a_f_g022227	1
CabbageG_a_f_g030334	2
CabbageG_a_f_g035365	3
CabbageG_a_f_g046155	2
[truncated: 2,094 more rows]

## Sheet: Table S7
Table S7 Number of orthologous genes in differentially expressed genes of non-heading Chinese cabbage compared with Arabidopsis and heading Chinese cabbage.
Gene ID (non-heading Chinese cabbage)	Gene number (heading Chinese cabbage)	Gene ID (non-heading Chinese cabbage)	Gene number (Arabidopsis)
CabbageG_a_f_g025762	1	CabbageG_a_f_g002877	1
CabbageG_a_f_g013720	1	CabbageG_a_f_g001274	2
CabbageG_a_f_g002877	1	CabbageG_a_f_g046249	1
CabbageG_a_f_g001274	3	CabbageG_a_f_g039464	10
CabbageG_a_f_g046249	1	CabbageG_a_f_g030354	2
CabbageG_a_f_g039464	13	CabbageG_a_f_g032061	2
CabbageG_a_f_g030354	1	CabbageG_a_f_g029291	3
CabbageG_a_f_g032061	2	CabbageG_a_f_g051087	1
CabbageG_a_f_g029291	3	CabbageG_a_f_g010351	1
CabbageG_a_f_g051087	2	CabbageG_a_f_g027717	1
CabbageG_a_f_g047648	1	CabbageG_a_f_g041205	2
CabbageG_a_f_g023878	1	CabbageG_a_f_g037072	1
CabbageG_a_f_g010351	1	CabbageG_a_f_g038811	1
CabbageG_a_f_g053246	1	CabbageG_a_f_g014204	1
CabbageG_a_f_g027717	1	CabbageG_a_f_g032323	1
CabbageG_a_f_g041205	3	CabbageG_a_f_g020145	1
CabbageG_a_f_g037072	2	CabbageG_a_f_g040442	20
CabbageG_a_f_g038811	1	CabbageG_a_f_g039381	1
CabbageG_a_f_g014204	2	CabbageG_a_f_g052137	2
CabbageG_a_f_g004329	1	CabbageG_a_f_g050554	4
CabbageG_a_f_g032323	1	CabbageG_a_f_g049215	1
CabbageG_a_f_g020145	1	CabbageG_a_f_g012608	1
CabbageG_a_f_g017668	1	CabbageG_a_f_g010375	1
CabbageG_a_f_g040442	18	CabbageG_a_f_g006709	1
CabbageG_a_f_g019343	1	CabbageG_a_f_g040923	2
CabbageG_a_f_g039381	1	CabbageG_a_f_g001421	2
CabbageG_a_f_g052137	2	CabbageG_a_f_g000402	1
CabbageG_a_f_g050554	2	CabbageG_a_f_g040949	1
CabbageG_a_f_g049215	2	CabbageG_a_f_g037161	1
CabbageG_a_f_g012608	1	CabbageG_a_f_g018728	1
CabbageG_a_f_g010375	1	CabbageG_a_f_g019628	1
CabbageG_a_f_g006709	2	CabbageG_a_f_g013866	1
CabbageG_a_f_g047250	1	CabbageG_a_f_g013535	2
CabbageG_a_f_g040923	2	CabbageG_a_f_g043600	1
CabbageG_a_f_g001421	2	CabbageG_a_f_g051550	1
CabbageG_a_f_g017884	1	CabbageG_a_f_g040597	2
CabbageG_a_f_g008551	1	CabbageG_a_f_g000157	1
CabbageG_a_f_g000402	1	CabbageG_a_f_g041988	1
CabbageG_a_f_g040949	2	CabbageG_a_f_g048034	1
CabbageG_a_f_g037161	1	CabbageG_a_f_g014406	2
CabbageG_a_f_g018728	1	CabbageG_a_f_g002367	1
CabbageG_a_f_g019628	1	CabbageG_a_f_g042105	1
CabbageG_a_f_g013866	1	CabbageG_a_f_g048917	1
CabbageG_a_f_g013535	2	CabbageG_a_f_g042307	3
CabbageG_a_f_g043600	2	CabbageG_a_f_g034952	1
CabbageG_a_f_g051550	2	CabbageG_a_f_g027877	9
CabbageG_a_f_g044420	1	CabbageG_a_f_g027829	2
CabbageG_a_f_g040597	1	CabbageG_a_f_g049662	1
CabbageG_a_f_g000157	1	CabbageG_a_f_g014509	1
CabbageG_a_f_g041988	1	CabbageG_a_f_g002943	3
CabbageG_a_f_g048034	2	CabbageG_a_f_g028663	2
CabbageG_a_f_g027594	1	CabbageG_a_f_g028420	1
CabbageG_a_f_g014406	1	CabbageG_a_f_g042024	1
CabbageG_a_f_g002367	1	CabbageG_a_f_g003578	1
CabbageG_a_f_g042105	1	CabbageG_a_f_g049531	1
CabbageG_a_f_g048917	2	CabbageG_a_f_g029702	1
CabbageG_a_f_g042307	2	CabbageG_a_f_g015826	1
CabbageG_a_f_g034952	1	CabbageG_a_f_g013217	1
CabbageG_a_f_g027877	14	CabbageG_a_f_g016488	8
CabbageG_a_f_g024818	1	CabbageG_a_f_g034374	2
CabbageG_a_f_g013791	2	CabbageG_a_f_g018805	2
CabbageG_a_f_g011157	1	CabbageG_a_f_g013212	1
CabbageG_a_f_g027829	2	CabbageG_a_f_g036174	1
CabbageG_a_f_g049662	2	CabbageG_a_f_g006354	2
CabbageG_a_f_g000491	4	CabbageG_a_f_g008757	1
CabbageG_a_f_g014509	1	CabbageG_a_f_g049959	1
CabbageG_a_f_g002943	1	CabbageG_a_f_g048029	5
CabbageG_a_f_g028663	2	CabbageG_a_f_g037718	1
CabbageG_a_f_g041458	1	CabbageG_a_f_g020499	1
CabbageG_a_f_g028420	1	CabbageG_a_f_g039507	1
CabbageG_a_f_g042024	1	CabbageG_a_f_g011528	1
CabbageG_a_f_g003578	2	CabbageG_a_f_g036326	1
CabbageG_a_f_g049531	1	CabbageG_a_f_g052499	11
CabbageG_a_f_g029702	1	CabbageG_a_f_g036599	3
CabbageG_a_f_g013217	1	CabbageG_a_f_g020528	1
CabbageG_a_f_g016488	6	CabbageG_a_f_g036978	1
CabbageG_a_f_g034374	4	CabbageG_a_f_g001651	1
CabbageG_a_f_g018805	3	CabbageG_a_f_g004412	1
CabbageG_a_f_g013212	2	CabbageG_a_f_g050406	1
CabbageG_a_f_g036174	3	CabbageG_a_f_g013358	10
CabbageG_a_f_g009869	1	CabbageG_a_f_g003260	1
CabbageG_a_f_g006354	3	CabbageG_a_f_g000131	2
CabbageG_a_f_g008757	2	CabbageG_a_f_g022298	6
CabbageG_a_f_g049959	3	CabbageG_a_f_g036487	2
CabbageG_a_f_g048029	3	CabbageG_a_f_g032315	8
CabbageG_a_f_g007984	1	CabbageG_a_f_g029296	2
CabbageG_a_f_g037718	1	CabbageG_a_f_g013376	1
CabbageG_a_f_g020499	1	CabbageG_a_f_g005703	1
CabbageG_a_f_g039507	1	CabbageG_a_f_g045432	1
CabbageG_a_f_g011528	1	CabbageG_a_f_g010323	1
CabbageG_a_f_g036326	1	CabbageG_a_f_g037107	1
CabbageG_a_f_g052499	21	CabbageG_a_f_g042502	1
CabbageG_a_f_g036599	1	CabbageG_a_f_g023869	1
CabbageG_a_f_g020528	1	CabbageG_a_f_g010854	1
CabbageG_a_f_g036978	1	CabbageG_a_f_g002080	1
CabbageG_a_f_g001651	1	CabbageG_a_f_g006033	1
CabbageG_a_f_g004412	1	CabbageG_a_f_g045338	1
CabbageG_a_f_g050406	1	CabbageG_a_f_g039956	2
CabbageG_a_f_g015574	1	CabbageG_a_f_g008343	1
CabbageG_a_f_g013358	7	CabbageG_a_f_g042601	2
CabbageG_a_f_g003260	2	CabbageG_a_f_g031723	3
CabbageG_a_f_g000131	1	CabbageG_a_f_g003429	2
CabbageG_a_f_g006882	1	CabbageG_a_f_g030590	3
CabbageG_a_f_g022298	10	CabbageG_a_f_g001490	1
CabbageG_a_f_g047552	1	CabbageG_a_f_g030958	2
CabbageG_a_f_g036487	4	CabbageG_a_f_g004046	1
CabbageG_a_f_g032315	11	CabbageG_a_f_g026342	1
CabbageG_a_f_g029296	1	CabbageG_a_f_g011220	5
CabbageG_a_f_g013376	1	CabbageG_a_f_g050972	1
CabbageG_a_f_g005703	4	CabbageG_a_f_g021596	1
CabbageG_a_f_g045432	1	CabbageG_a_f_g054372	1
CabbageG_a_f_g022645	1	CabbageG_a_f_g036903	1
CabbageG_a_f_g010323	1	CabbageG_a_f_g021759	1
CabbageG_a_f_g037107	1	CabbageG_a_f_g014018	1
CabbageG_a_f_g048903	1	CabbageG_a_f_g053940	2
CabbageG_a_f_g042502	1	CabbageG_a_f_g050983	2
CabbageG_a_f_g023869	1	CabbageG_a_f_g009701	1
CabbageG_a_f_g010854	1	CabbageG_a_f_g044016	1
CabbageG_a_f_g002080	1	CabbageG_a_f_g052571	1
CabbageG_a_f_g006033	1	CabbageG_a_f_g047641	1
CabbageG_a_f_g045338	1	CabbageG_a_f_g054641	1
CabbageG_a_f_g039956	2	CabbageG_a_f_g037366	2
CabbageG_a_f_g008343	1	CabbageG_a_f_g050449	1
CabbageG_a_f_g042601	2	CabbageG_a_f_g036775	2
CabbageG_a_f_g031723	4	CabbageG_a_f_g038851	1
CabbageG_a_f_g003429	1	CabbageG_a_f_g011894	1
CabbageG_a_f_g020597	1	CabbageG_a_f_g047797	13
CabbageG_a_f_g030590	2	CabbageG_a_f_g048595	1
CabbageG_a_f_g001490	1	CabbageG_a_f_g019818	1
CabbageG_a_f_g030958	1	CabbageG_a_f_g021578	1
CabbageG_a_f_g004046	1	CabbageG_a_f_g001041	2
CabbageG_a_f_g026342	1	CabbageG_a_f_g034843	1
CabbageG_a_f_g011220	3	CabbageG_a_f_g017675	2
CabbageG_a_f_g050972	2	CabbageG_a_f_g009610	1
CabbageG_a_f_g021596	1	CabbageG_a_f_g026933	1
CabbageG_a_f_g054372	1	CabbageG_a_f_g007033	1
CabbageG_a_f_g038250	1	CabbageG_a_f_g051805	9
CabbageG_a_f_g036903	4	CabbageG_a_f_g007204	1
CabbageG_a_f_g021759	1	CabbageG_a_f_g026481	1
CabbageG_a_f_g017852	1	CabbageG_a_f_g004524	1
CabbageG_a_f_g014018	1	CabbageG_a_f_g000611	1
CabbageG_a_f_g053940	2	CabbageG_a_f_g024130	1
CabbageG_a_f_g050983	3	CabbageG_a_f_g023669	1
CabbageG_a_f_g048268	1	CabbageG_a_f_g019014	4
CabbageG_a_f_g009701	1	CabbageG_a_f_g013885	4
CabbageG_a_f_g044016	1	CabbageG_a_f_g037992	12
CabbageG_a_f_g052571	1	CabbageG_a_f_g046990	4
CabbageG_a_f_g047641	2	CabbageG_a_f_g001016	2
CabbageG_a_f_g054641	1	CabbageG_a_f_g036321	7
CabbageG_a_f_g037366	2	CabbageG_a_f_g014539	1
CabbageG_a_f_g050449	1	CabbageG_a_f_g000498	2
CabbageG_a_f_g036775	4	CabbageG_a_f_g004250	1
CabbageG_a_f_g038851	1	CabbageG_a_f_g046734	1
CabbageG_a_f_g011894	1	CabbageG_a_f_g036196	1
CabbageG_a_f_g047797	8	CabbageG_a_f_g030344	3
CabbageG_a_f_g048595	1	CabbageG_a_f_g010393	15
CabbageG_a_f_g019818	1	CabbageG_a_f_g036908	1
CabbageG_a_f_g015589	1	CabbageG_a_f_g013930	2
CabbageG_a_f_g021578	1	CabbageG_a_f_g048666	5
CabbageG_a_f_g001041	6	CabbageG_a_f_g039191	1
CabbageG_a_f_g034843	1	CabbageG_a_f_g013132	1
CabbageG_a_f_g017675	1	CabbageG_a_f_g005958	1
CabbageG_a_f_g009610	1	CabbageG_a_f_g021505	2
CabbageG_a_f_g026933	1	CabbageG_a_f_g015528	1
CabbageG_a_f_g007033	2	CabbageG_a_f_g047117	1
CabbageG_a_f_g051805	16	CabbageG_a_f_g036163	1
CabbageG_a_f_g026481	1	CabbageG_a_f_g011345	1
CabbageG_a_f_g004524	1	CabbageG_a_f_g043086	18
CabbageG_a_f_g000163	1	CabbageG_a_f_g036149	2
CabbageG_a_f_g017041	1	CabbageG_a_f_g028993	5
CabbageG_a_f_g000611	1	CabbageG_a_f_g015009	3
CabbageG_a_f_g024130	1	CabbageG_a_f_g039730	3
CabbageG_a_f_g023669	1	CabbageG_a_f_g023289	1
CabbageG_a_f_g019014	5	CabbageG_a_f_g034151	1
CabbageG_a_f_g013885	4	CabbageG_a_f_g023646	1
CabbageG_a_f_g037992	15	CabbageG_a_f_g014673	1
CabbageG_a_f_g027196	1	CabbageG_a_f_g021477	2
CabbageG_a_f_g046990	3	CabbageG_a_f_g045376	1
CabbageG_a_f_g001016	2	CabbageG_a_f_g016169	1
CabbageG_a_f_g036321	9	CabbageG_a_f_g003596	1
CabbageG_a_f_g001048	1	CabbageG_a_f_g017985	1
CabbageG_a_f_g014539	4	CabbageG_a_f_g038394	4
CabbageG_a_f_g007633	1	CabbageG_a_f_g019658	2
CabbageG_a_f_g018050	1	CabbageG_a_f_g004669	1
CabbageG_a_f_g000498	1	CabbageG_a_f_g020495	1
CabbageG_a_f_g036255	1	CabbageG_a_f_g010174	1
CabbageG_a_f_g004250	1	CabbageG_a_f_g005694	2
CabbageG_a_f_g046734	1	CabbageG_a_f_g053338	1
CabbageG_a_f_g030344	2	CabbageG_a_f_g012592	1
CabbageG_a_f_g010393	16	CabbageG_a_f_g015665	1
CabbageG_a_f_g036908	1	CabbageG_a_f_g022195	2
CabbageG_a_f_g013930	2	CabbageG_a_f_g013123	2
CabbageG_a_f_g011080	1	CabbageG_a_f_g003374	1
CabbageG_a_f_g048666	6	CabbageG_a_f_g000003	1
CabbageG_a_f_g039191	2	CabbageG_a_f_g024504	1
CabbageG_a_f_g023825	1	CabbageG_a_f_g007740	1
CabbageG_a_f_g013132	1	CabbageG_a_f_g003442	3
CabbageG_a_f_g026730	1	CabbageG_a_f_g021691	1
CabbageG_a_f_g005958	1	CabbageG_a_f_g016367	4
CabbageG_a_f_g041662	1	CabbageG_a_f_g009942	1
CabbageG_a_f_g015170	1	CabbageG_a_f_g050048	1
CabbageG_a_f_g004063	2	CabbageG_a_f_g006573	5
CabbageG_a_f_g046800	1	CabbageG_a_f_g033502	1
CabbageG_a_f_g036313	1	CabbageG_a_f_g024410	3
CabbageG_a_f_g021505	5	CabbageG_a_f_g044387	1
CabbageG_a_f_g027442	1	CabbageG_a_f_g046181	1
CabbageG_a_f_g015528	1	CabbageG_a_f_g040171	1
CabbageG_a_f_g047117	1	CabbageG_a_f_g042560	2
CabbageG_a_f_g050242	1	CabbageG_a_f_g050631	4
CabbageG_a_f_g036163	1	CabbageG_a_f_g024969	1
CabbageG_a_f_g011345	1	CabbageG_a_f_g049804	2
CabbageG_a_f_g043086	8	CabbageG_a_f_g027927	1
CabbageG_a_f_g036149	1	CabbageG_a_f_g031998	15
CabbageG_a_f_g028993	8	CabbageG_a_f_g047433	12
CabbageG_a_f_g015009	2	CabbageG_a_f_g036510	2
CabbageG_a_f_g039730	2	CabbageG_a_f_g045769	1
CabbageG_a_f_g023289	2	CabbageG_a_f_g011483	1
CabbageG_a_f_g034151	1	CabbageG_a_f_g039442	1
CabbageG_a_f_g023646	2	CabbageG_a_f_g022679	1
CabbageG_a_f_g014673	4	CabbageG_a_f_g007930	6
CabbageG_a_f_g021477	1	CabbageG_a_f_g004806	1
CabbageG_a_f_g038371	1	CabbageG_a_f_g023158	1
CabbageG_a_f_g045376	1	CabbageG_a_f_g006574	5
CabbageG_a_f_g036383	1	CabbageG_a_f_g051184	2
CabbageG_a_f_g016169	1	CabbageG_a_f_g023979	2
CabbageG_a_f_g003596	1	CabbageG_a_f_g050199	2
CabbageG_a_f_g006554	1	CabbageG_a_f_g045634	2
CabbageG_a_f_g017985	1	CabbageG_a_f_g004960	1
CabbageG_a_f_g038394	6	CabbageG_a_f_g016584	1
CabbageG_a_f_g019658	1	CabbageG_a_f_g041074	1
CabbageG_a_f_g004669	1	CabbageG_a_f_g013317	5
CabbageG_a_f_g020495	1	CabbageG_a_f_g046075	1
CabbageG_a_f_g010174	2	CabbageG_a_f_g033723	3
CabbageG_a_f_g005694	2	CabbageG_a_f_g028556	1
CabbageG_a_f_g053338	1	CabbageG_a_f_g016393	1
CabbageG_a_f_g027597	1	CabbageG_a_f_g042557	1
CabbageG_a_f_g033734	1	CabbageG_a_f_g014451	1
CabbageG_a_f_g015665	1	CabbageG_a_f_g025953	1
CabbageG_a_f_g022195	1	CabbageG_a_f_g023428	15
CabbageG_a_f_g013123	2	CabbageG_a_f_g016260	9
CabbageG_a_f_g003374	1	CabbageG_a_f_g012998	1
CabbageG_a_f_g000003	1	CabbageG_a_f_g027621	1
CabbageG_a_f_g024504	1	CabbageG_a_f_g022080	2
CabbageG_a_f_g040590	1	CabbageG_a_f_g015733	1
CabbageG_a_f_g007740	1	CabbageG_a_f_g023421	1
CabbageG_a_f_g003442	5	CabbageG_a_f_g036233	2
CabbageG_a_f_g021691	1	CabbageG_a_f_g038889	1
CabbageG_a_f_g016367	6	CabbageG_a_f_g014416	4
CabbageG_a_f_g009942	1	CabbageG_a_f_g031904	3
CabbageG_a_f_g050048	2	CabbageG_a_f_g027057	1
CabbageG_a_f_g006573	4	CabbageG_a_f_g031539	1
CabbageG_a_f_g047693	1	CabbageG_a_f_g026805	2
CabbageG_a_f_g024410	1	CabbageG_a_f_g027026	1
CabbageG_a_f_g044387	2	CabbageG_a_f_g031731	3
CabbageG_a_f_g046181	2	CabbageG_a_f_g032753	4
CabbageG_a_f_g040171	1	CabbageG_a_f_g019416	1
CabbageG_a_f_g042560	2	CabbageG_a_f_g048536	2
CabbageG_a_f_g022422	1	CabbageG_a_f_g049849	3
CabbageG_a_f_g050631	2	CabbageG_a_f_g019579	1
CabbageG_a_f_g037847	1	CabbageG_a_f_g018358	1
CabbageG_a_f_g028918	1	CabbageG_a_f_g039004	3
CabbageG_a_f_g024969	1	CabbageG_a_f_g042445	2
CabbageG_a_f_g022550	1	CabbageG_a_f_g015085	2
CabbageG_a_f_g049804	1	CabbageG_a_f_g002402	1
CabbageG_a_f_g029768	1	CabbageG_a_f_g000653	1
CabbageG_a_f_g027927	1	CabbageG_a_f_g050339	1
CabbageG_a_f_g025758	1	CabbageG_a_f_g006293	1
CabbageG_a_f_g031998	21	CabbageG_a_f_g047277	1
CabbageG_a_f_g047433	15	CabbageG_a_f_g030742	1
CabbageG_a_f_g036510	3	CabbageG_a_f_g039524	2
CabbageG_a_f_g045769	2	CabbageG_a_f_g020423	1
CabbageG_a_f_g011483	1	CabbageG_a_f_g014795	2
CabbageG_a_f_g041227	1	CabbageG_a_f_g028658	2
CabbageG_a_f_g017436	1	CabbageG_a_f_g039634	1
CabbageG_a_f_g039442	1	CabbageG_a_f_g025254	1
CabbageG_a_f_g022679	1	CabbageG_a_f_g037787	4
CabbageG_a_f_g012149	1	CabbageG_a_f_g020010	1
CabbageG_a_f_g007930	8	CabbageG_a_f_g005392	1
CabbageG_a_f_g004806	1	CabbageG_a_f_g014333	1
CabbageG_a_f_g023158	1	CabbageG_a_f_g050999	2
CabbageG_a_f_g018764	1	CabbageG_a_f_g006496	1
CabbageG_a_f_g006574	4	CabbageG_a_f_g032059	2
CabbageG_a_f_g051184	1	CabbageG_a_f_g019716	1
CabbageG_a_f_g023979	1	CabbageG_a_f_g043071	1
CabbageG_a_f_g050199	1	CabbageG_a_f_g015224	8
CabbageG_a_f_g045634	1	CabbageG_a_f_g022636	1
CabbageG_a_f_g004960	2	CabbageG_a_f_g026582	2
CabbageG_a_f_g016584	2	CabbageG_a_f_g030613	2
CabbageG_a_f_g036648	1	CabbageG_a_f_g036185	1
CabbageG_a_f_g041074	1	CabbageG_a_f_g018526	1
CabbageG_a_f_g013317	20	CabbageG_a_f_g007218	7
CabbageG_a_f_g046075	1	CabbageG_a_f_g036038	1
CabbageG_a_f_g033723	4	CabbageG_a_f_g035480	1
CabbageG_a_f_g021629	1	CabbageG_a_f_g041023	5
CabbageG_a_f_g028556	1	CabbageG_a_f_g037047	1
CabbageG_a_f_g016393	1	CabbageG_a_f_g018521	1
CabbageG_a_f_g042557	1	CabbageG_a_f_g011378	1
CabbageG_a_f_g014451	1	CabbageG_a_f_g002272	2
CabbageG_a_f_g025953	1	CabbageG_a_f_g044211	4
CabbageG_a_f_g023428	23	CabbageG_a_f_g030559	1
CabbageG_a_f_g013764	1	CabbageG_a_f_g019918	1
CabbageG_a_f_g002102	1	CabbageG_a_f_g045256	4
CabbageG_a_f_g050805	1	CabbageG_a_f_g035715	1
CabbageG_a_f_g016260	9	CabbageG_a_f_g011834	1
CabbageG_a_f_g012998	1	CabbageG_a_f_g015428	1
CabbageG_a_f_g027621	3	CabbageG_a_f_g012457	1
CabbageG_a_f_g022080	1	CabbageG_a_f_g034532	19
CabbageG_a_f_g015733	3	CabbageG_a_f_g012743	1
CabbageG_a_f_g015155	1	CabbageG_a_f_g000545	1
CabbageG_a_f_g023421	1	CabbageG_a_f_g037158	2
CabbageG_a_f_g036233	3	CabbageG_a_f_g036085	1
CabbageG_a_f_g038889	1	CabbageG_a_f_g028497	2
CabbageG_a_f_g014416	4	CabbageG_a_f_g034246	1
CabbageG_a_f_g033290	1	CabbageG_a_f_g040760	1
CabbageG_a_f_g031904	2	CabbageG_a_f_g043655	1
CabbageG_a_f_g027057	1	CabbageG_a_f_g007459	2
CabbageG_a_f_g031539	1	CabbageG_a_f_g013917	1
CabbageG_a_f_g026805	4	CabbageG_a_f_g044848	1
CabbageG_a_f_g027026	1	CabbageG_a_f_g030961	1
CabbageG_a_f_g031731	2	CabbageG_a_f_g029761	1
CabbageG_a_f_g032753	1	CabbageG_a_f_g027180	3
CabbageG_a_f_g019416	1	CabbageG_a_f_g049934	1
CabbageG_a_f_g048536	1	CabbageG_a_f_g032029	1
CabbageG_a_f_g049849	3	CabbageG_a_f_g029074	3
CabbageG_a_f_g019579	1	CabbageG_a_f_g004372	1
CabbageG_a_f_g018358	1	CabbageG_a_f_g027429	1
CabbageG_a_f_g039004	3	CabbageG_a_f_g047185	1
CabbageG_a_f_g039098	1	CabbageG_a_f_g040537	1
CabbageG_a_f_g042445	1	CabbageG_a_f_g020411	1
CabbageG_a_f_g015085	1	CabbageG_a_f_g014367	2
CabbageG_a_f_g034000	1	CabbageG_a_f_g002759	1
CabbageG_a_f_g007117	1	CabbageG_a_f_g018737	1
CabbageG_a_f_g002402	2	CabbageG_a_f_g014698	3
CabbageG_a_f_g000653	1	CabbageG_a_f_g000078	1
CabbageG_a_f_g050339	1	CabbageG_a_f_g052543	4
CabbageG_a_f_g030742	1	CabbageG_a_f_g020473	1
CabbageG_a_f_g039524	3	CabbageG_a_f_g039203	3
CabbageG_a_f_g038834	1	CabbageG_a_f_g036152	1
CabbageG_a_f_g020423	1	CabbageG_a_f_g019432	1
CabbageG_a_f_g014795	2	CabbageG_a_f_g012581	1
CabbageG_a_f_g028658	1	CabbageG_a_f_g044766	1
CabbageG_a_f_g039634	1	CabbageG_a_f_g040995	6
CabbageG_a_f_g025254	1	CabbageG_a_f_g022523	1
CabbageG_a_f_g013418	1	CabbageG_a_f_g047800	3
CabbageG_a_f_g037787	2	CabbageG_a_f_g037999	1
CabbageG_a_f_g020010	1	CabbageG_a_f_g014027	2
CabbageG_a_f_g005392	1	CabbageG_a_f_g000472	1
CabbageG_a_f_g014333	1	CabbageG_a_f_g046259	2
CabbageG_a_f_g002308	1	CabbageG_a_f_g030419	11
CabbageG_a_f_g050999	1	CabbageG_a_f_g038846	1
CabbageG_a_f_g006496	1	CabbageG_a_f_g028651	1
CabbageG_a_f_g032059	3	CabbageG_a_f_g019395	3
CabbageG_a_f_g019716	1	CabbageG_a_f_g053344	5
CabbageG_a_f_g051051	1	CabbageG_a_f_g037997	2
CabbageG_a_f_g043071	1	CabbageG_a_f_g031892	1
CabbageG_a_f_g031332	1	CabbageG_a_f_g019025	1
CabbageG_a_f_g015224	13	CabbageG_a_f_g015015	1
CabbageG_a_f_g022636	1	CabbageG_a_f_g022302	1
CabbageG_a_f_g026582	1	CabbageG_a_f_g023532	2
CabbageG_a_f_g030613	1	CabbageG_a_f_g044756	1
CabbageG_a_f_g036185	1	CabbageG_a_f_g026626	3
CabbageG_a_f_g018526	1	CabbageG_a_f_g031521	1
CabbageG_a_f_g007218	4	CabbageG_a_f_g003571	1
CabbageG_a_f_g036038	1	CabbageG_a_f_g001031	1
CabbageG_a_f_g035480	1	CabbageG_a_f_g016211	1
CabbageG_a_f_g041023	5	CabbageG_a_f_g004003	1
CabbageG_a_f_g037047	3	CabbageG_a_f_g052003	2
CabbageG_a_f_g018521	1	CabbageG_a_f_g032001	4
CabbageG_a_f_g011378	3	CabbageG_a_f_g004796	2
CabbageG_a_f_g002272	3	CabbageG_a_f_g002375	1
CabbageG_a_f_g044211	6	CabbageG_a_f_g005566	1
CabbageG_a_f_g030559	2	CabbageG_a_f_g014129	3
CabbageG_a_f_g015461	1	CabbageG_a_f_g008434	1
CabbageG_a_f_g019918	2	CabbageG_a_f_g048356	2
CabbageG_a_f_g045256	4	CabbageG_a_f_g046176	1
CabbageG_a_f_g035715	2	CabbageG_a_f_g015455	2
CabbageG_a_f_g011834	2	CabbageG_a_f_g026961	3
CabbageG_a_f_g015428	1	CabbageG_a_f_g049755	1
CabbageG_a_f_g012457	2	CabbageG_a_f_g049191	1
CabbageG_a_f_g005030	1	CabbageG_a_f_g027548	5
CabbageG_a_f_g031415	1	CabbageG_a_f_g013279	1
CabbageG_a_f_g034532	25	CabbageG_a_f_g028268	1
CabbageG_a_f_g012743	1	CabbageG_a_f_g038018	1
CabbageG_a_f_g000545	1	CabbageG_a_f_g030656	1
CabbageG_a_f_g037158	4	CabbageG_a_f_g028215	2
CabbageG_a_f_g036085	3	CabbageG_a_f_g014885	1
CabbageG_a_f_g028497	2	CabbageG_a_f_g034420	1
CabbageG_a_f_g034246	1	CabbageG_a_f_g015215	2
CabbageG_a_f_g028542	1	CabbageG_a_f_g037286	2
CabbageG_a_f_g040760	1	CabbageG_a_f_g034542	1
CabbageG_a_f_g043655	2	CabbageG_a_f_g007946	1
CabbageG_a_f_g007459	4	CabbageG_a_f_g006078	2
CabbageG_a_f_g013917	1	CabbageG_a_f_g038916	2
CabbageG_a_f_g044848	1	CabbageG_a_f_g034881	2
CabbageG_a_f_g030961	1	CabbageG_a_f_g036617	1
CabbageG_a_f_g029761	1	CabbageG_a_f_g020663	2
CabbageG_a_f_g027180	2	CabbageG_a_f_g040393	1
CabbageG_a_f_g022988	1	CabbageG_a_f_g006478	3
CabbageG_a_f_g049934	1	CabbageG_a_f_g029090	1
CabbageG_a_f_g032029	1	CabbageG_a_f_g042325	8
CabbageG_a_f_g029074	3	CabbageG_a_f_g051599	1
CabbageG_a_f_g004372	3	CabbageG_a_f_g035410	1
[truncated: 13,530 more rows]

## Sheet: Table S8
Table S8 Primer sequences used for quantitative real-time PCR amplification of actin and two cold-tolerance genes.
[truncated: 4 more rows]
